# Supplementary material for: Evaluation of models for prognosing mortality in critical care patients with COVID-19: First- and second-wave data from a German university hospital
Source: PLoS One. 2022 May 26;17(5):e0268734. doi: 10.1371/journal.pone.0268734 (PMC9135305; doi:10.1371/journal.pone.0268734)
Supplement: S3 Appendix — (XLSX) [file pone.0268734.s003.xlsx]

## Sheet: Basline parameters
	Number	Age	Sex	BMI	Blood group	ICU external (d)	ICU UKR (d)	Outcome
	1	68.2167	m	24.5	A/+	3	37	1
	2	56.4444	m	27.7	0/+	/	8	0
	3	55.0278	m	27.8	A/-	<1	75	0
	4	58.35	m	27.7	B/+	18	95	0
	5	69.5639	f	31.2	A/+	/	34	1
	6	50.2889	m	27.8	B/+	9	27	1
	7	70.6722	f	39.8	0/+	18	17	0
	8	80.8417	m	24.8	A/+	/	2	1
	9	43.5111	f	22	A/+	4	11	1
	10	52.825	m	29.4	A/+	3	16	1
	11	56.3056	m	26.1	A/+	/	8	1
	12	30.7639	m	34	A/+	/	17	1
	13	47.675	m	29.3	AB/+	7	11	0
	14	57.6278	m	38.1	0/+	11	28	0
	15	49.1556	m	27.7	0/+	5	37	1
	16	59.3278	m	23.1	0/+	7	11	0
	17	68.9972	f		A/+	2	20	1
	18	67.6167	f	38.9	A/-	19	25	0
	19	58.7861	f		0/+	2	5	1
	20	60.0611	m	34.7	0/+	2	16	1
	21	55.2583	m	41.2	AB/+	/	48	1
	22	65.7639	m	24.9	A/-	36	65	0
	23	63.8972	m	38.9	B/+	7	17	1
	24	58.6694	m	38.8	A/+	2	17	0
	25	69.4194	m	29.3	0/+	4	21	0
	26	63.1333	m	29.4	A/+	9	90	0
	27	63.2722	m	32.1	A/+	10	41	0
	28	63.3972	m	23.5	A/+	/	3	1
	29	44.0889	m	32.7	A/+	5	2	0
	30	57.9833	f	52.1	0/+	2	20	1
	31	48.9556	m	30.4	A/+	18	76	0
	32	74.8139	m	24.7	A/+	5	36	0
	33	57.5694	f	28.3	A/+	17	43	1
	34	47.9694	m	27.8	0/+	2	24	1
	35	66.9611	f	29.3	A/+	3	57	1
	36	62.3306	m	30.9	A/-	4	89	0
	37	54.5611	m	27	0/+	<1	23	1
	38	81.2056	m	23.1	A/+	<1	16	1
	39	76.7806	f	24.2	A/+	/	12	0
	40	68.8472	m	34.8	A/+	16	13	0
	41	59.8861	m	29.4	A/+	10	29	0
	42	53.1278	m	66.7	A/-	8	30	0
	43	68.4139	m	20.8	A/+	18	17	1
	44	53.7417	m	51.9	0/+	47	19	1
	45	58.2389	m	31.8	0/+	/	14	1
	46	42.0389	m	36	B/+	6	30	1
	47	53.3556	m	24.7	B/-	18	25	1
	48	64.7417	f	29.3	A/+	/	39	1
	49	58.65	m	26.3	0/-	10	29	0
	50	80.4167	m	24.2	0/+	/	50	0
	51	60.3583	m	26.3	A/-	12	82	1
	52	53.0611	m	32.1	A/-	6	38	0
	53	64.3389	m	28.3		/	23	0
	54	62.3	m	30.5	A/+	18	54	1
	55	29.1444	m	23.4	0/+		20	1
	56	52.5333	m	27.8	0/+	7	7	0
	57	65.2833	f	27.7	A/+	20	39	1
	58	35.9028	m	39.2	0/+	<1	31	1
	59	53.0694	m	21.6	A/-	7	22	1
	60	60.0611	m	37	B/+	12	48	0
	61	34.1583	f	18.8	0/+	3	5	1
	62	74.6139	m	31.1	AB/+	/	18	0
	63	71.0639	f	25.7	B/-	<1	3	0
	64	62.2889	m	27.7	0/+	19	80	1
	65	73.3139	m		A/-	/	7	1
	66	56.8972	m	26.2	B/+	14	91	0
	67	45.8861	m	37	0/+	3	16	1
	68	67.8806	m	27.8	AB/+	20	40	0
	69	61.8111	m	26.2	A/+	3	33	1
	70	53.9361	m	29.4	0/+	8	39	1
	71	73.975	m	29.9	B/+	/	6	0
	72	67.1056	f	25.7	A/+	8	29	0
	73	49.0944	f	48.4	A/-	2	20	1
	74	39.3472	m	24.2	0/-	13	24	1
	75	22.2278	m	19.5	A/+	4	18	1
	76	47.1139	f	38.5	A/+	5	59	1
	77	47.3139	m	27.8	0/+	1	29	1
	78	62.6528	m	26.2	B/+	17	75	1
	79	49.9972	m	24.7	A/-		7	1
	80	33.8361	m	26.1	0/+	11	23	1
	81	59.9472	m	24.2	0/+	10	59	0
	82	56.1861	f	29.4	A/+	9	12	0
	83	63.1806	m	24.9	0/+	1	13	1
	84	72.8917	m	22.5	B/-	10	4	1
	85	54.8639	m	37	0/+	7	39	1
	86	50.3694	f	34.3	A/+	9	42	1
	87	73.6	m	29.3	A/+	/	23	0
	88	40.6694	f	39.1	0/+	3	22	1
	89	52.425	m	24.5	B/+	11	36	1
	90	64.4778	m	43.2	0/+	12	74	1
	91	61.2306	m		0/+	<1	25	0
	92	66.2278	f	27.5	0/+	/	27	1
	93	73.3833	m	24.7	A/+	12	77	0
	94	66.1444	m	23.4	0/+	17	20	0
	95	58.7306	m	33.2	0/+	/	5	1
	96	68.7194	m	31.6	B/+	22	79	0
	97	56.875	f	18.4	0/-	/	11	1
	98	50.5194	m	35.6	0/+	/	38	0

## Sheet: Vital signs
	Number	Parameter	Day 1	Day 2	Day 3	Day 4	Day 5	Day 6	Day 7	Day 8	Day 9	Day 10	Day 11	Day 12	Day 13	Day 14
	1	Fever ≥38 ⁰C	0	1	1	0	0	0	0	1	1	1	1	1	0	0
	1	HF [bpm]	44.45	45.35	54.98	46.88	46.41	67.83	62.04	73.61	75.32	75.84	76.55	67.92	52.72	52.87
	1	MAP [mmHg]	80.72	76.78	77.25	78.49	81.07	77.23	76.49	94.53	90.33	81.84	81.74	79.29	81.8	87.26
	1	SpO2 [%]	95.85	95.82	95.85	95.64	94.79	95.05	96.47	95.46	94.91	95.9	96.35	97.17	95.26	97.35
	Number	Parameter	Day 1	Day 2	Day 3	Day 4	Day 5	Day 6	Day 7	Day 8	Day 9	Day 10	Day 11	Day 12	Day 13	Day 14
	2	Fever ≥38 ⁰C	0	0	0	0	0	0	0	0	0
	2	HF [bpm]	123.51	101.81	109.07	108.32	100.84	96.81	103.98	103.21	0
	2	MAP [mmHg]	85.85	89.24	78.8	68.26	68.36	79.1	77.49	46.83	11.92
	2	SpO2 [%]	91.71	93.69	94.07	91.85	92.52	93.19	92.68	96.84
	Number	Parameter	Day 1	Day 2	Day 3	Day 4	Day 5	Day 6	Day 7	Day 8	Day 9	Day 10	Day 11	Day 12	Day 13	Day 14
	3	Fever ≥38 ⁰C	0	0	0	0	0	0	0	0	0	0	0	0	0	1
	3	HF [bpm]	62.34	60.06	49.88	52.3	52.02	47.02	46.2	51.08	56.28	68.14	69.42	68.27	64.21	71.53
	3	MAP [mmHg]	92.31	85.08	93.19	105.43	77.37	85.8	90.6	79.33	76.11	76.99	70.89	75.92	74.66	68.98
	3	SpO2 [%]	93.29	92.7	94.57	94.2	94.28	94.97	96.15	94.65	95.91	95.39	94.31	96.69	95.11	95.75
	Number	Parameter	Day 1	Day 2	Day 3	Day 4	Day 5	Day 6	Day 7	Day 8	Day 9	Day 10	Day 11	Day 12	Day 13	Day 14
	4	Fever ≥38 ⁰C	1	0	0	0	0	0	0	0	0	0	0	0	0	0
	4	HF [bpm]	96.35	72.36	70.79	78.23	80.32	77.07	76.39	78.22	73.58	66.09	68.36	70.26	68.43	60.97
	4	MAP [mmHg]	78.43	78.65	74.44	71.21	76.06	73.17	77.86	85.06	83.28	78.24	69.31	74.51	74.97	74.94
	4	SpO2 [%]	90.16	94.46	94.51	93.34	92.66	92.66	93.83	92.77	94.53	95.34	95.05	95.87	95.91	97.29
	Number	Parameter	Day 1	Day 2	Day 3	Day 4	Day 5	Day 6	Day 7	Day 8	Day 9	Day 10	Day 11	Day 12	Day 13	Day 14
	5	Fever ≥38 ⁰C	0	1	1	1	1	1	0	1	1	1	1	1	1	1
	5	HF [bpm]	96.88	102.23	89.83	90.11	73.57	80.18	77.67	78.44	83.8	77.34	84.93	81.83	71.94	79.44
	5	MAP [mmHg]	100.36	83.81	77.87	76.96	71.87	70.81	68.46	66.23	68.02	63.31	65.82	71.89	67.61	71.57
	5	SpO2 [%]	83.42	81.98	85.04	90.2	90.66	89.38	88.98	88.31	87.49	87.58	89.11	89.54	88.98	91.99
	Number	Parameter	Day 1	Day 2	Day 3	Day 4	Day 5	Day 6	Day 7	Day 8	Day 9	Day 10	Day 11	Day 12	Day 13	Day 14
	6	Fever ≥38 ⁰C	0	0	0	0	0	0	1	0	0	1	0	1	0	0
	6	HF [bpm]	107.59	86.26	66.39	76.6	73.19	72.81	77.63	70.52	75.15	82.69	81.92	86.34	81.21	79.91
	6	MAP [mmHg]	99.49	91.44	78.84	79.37	87.59	88.14	91.7	89.42	86.88	84.75	85.01	87.22	82.75	81.89
	6	SpO2 [%]	90.26	93.65	92.43	94.78	93.82	93.92	94.35	95.96	94.88	94.2	94.83	93.66	93.82	92.67
	Number	Parameter	Day 1	Day 2	Day 3	Day 4	Day 5	Day 6	Day 7	Day 8	Day 9	Day 10	Day 11	Day 12	Day 13	Day 14
	7	Fever ≥38 ⁰C	0	0	0	0	0	0	0	0	0	0	0	0	0	0
	7	HF [bpm]	95.26	95.8	76.73	68.63	72.59	73.27	71.23	81.77	77.47	75.45	85.31	75.96	71.81	75.36
	7	MAP [mmHg]	71.93	79.28	76.91	70.01	73.07	67.12	72.21	69.4	69.19	68.12	66.72	67.17	64.51	60.59
	7	SpO2 [%]	90.24	95.05	95.01	95.78	95.94	96.32	95.6	93.82	94.28	93.6	92.88	94.94	93.83	91.32
	Number	Parameter	Day 1	Day 2	Day 3	Day 4	Day 5	Day 6	Day 7	Day 8	Day 9	Day 10	Day 11	Day 12	Day 13	Day 14
	8	Fever ≥38 ⁰C	1	0
	8	HF [bpm]	70.62	55.81
	8	MAP [mmHg]	65.47	73.97
	8	SpO2 [%]	94.02	95.61
	Number	Parameter	Day 1	Day 2	Day 3	Day 4	Day 5	Day 6	Day 7	Day 8	Day 9	Day 10	Day 11	Day 12	Day 13	Day 14
	9	Fever ≥38 ⁰C	0	1	0	0	0	0	0	1	1	0	0	0
	9	HF [bpm]	59.02	64.78	63.48	69.21	63.93	65.18	60.3	78.91	88.81	95.06	94.24	91.25
	9	MAP [mmHg]	75.6	78.63	84.89	80.51	86.89	75.53	79.74	71.5	72.06	68.98	74.82	81.5
	9	SpO2 [%]	95.1	95.36	96.1	96.36	96.23	97.34	96.83	97.19	99.39	98.11	99.15	98.47
	Number	Parameter	Day 1	Day 2	Day 3	Day 4	Day 5	Day 6	Day 7	Day 8	Day 9	Day 10	Day 11	Day 12	Day 13	Day 14
	10	Fever ≥38 ⁰C	0	0	1	1	0	0	1	1	0	1	1	1	0	0
	10	HF [bpm]	124.78	107.74	97.62	68.04	46.75	54.46	44.75	46.36	68.16	93.61	109.62	114.61	108.61	89.08
	10	MAP [mmHg]	93.78	107	103.62	94.36	75.25	73.56	77.48	89.64	80.08	91.03	83.9	97.32	103.54	97.04
	10	SpO2 [%]	93.36	94.4	93.33	92.22	96.05	94.98	94.51	94.81	94.23	94.53	94.26	94.67	95.78	95.84
	Number	Parameter	Day 1	Day 2	Day 3	Day 4	Day 5	Day 6	Day 7	Day 8	Day 9	Day 10	Day 11	Day 12	Day 13	Day 14
	11	Fever ≥38 ⁰C	1	0	0	0	0	0	0	0	0	0
	11	HF [bpm]	109.23	92.42	82.74	75.02	70.81	63.56	59.56	62.63	71.96	68.34
	11	MAP [mmHg]	99.27	93.99	97.51	96.13	95.57	93.25	90.98	82.45	77.01	76.59
	11	SpO2 [%]	94.19	94.51	93.77	93.41	95.29	95.64	96.31	96.07	96.1	96.74
	Number	Parameter	Day 1	Day 2	Day 3	Day 4	Day 5	Day 6	Day 7	Day 8	Day 9	Day 10	Day 11	Day 12	Day 13	Day 14
	12	Fever ≥38 ⁰C	1	1	0	1	0	0	1	0	1	1	1	1	1	0
	12	HF [bpm]	92.33	68.59	86.24	114.53	101.78	93.84	86.58	78.74	84.83	90.29	94.62	99.92	91.04	80.09
	12	MAP [mmHg]	84.2	83.63	78.06	71.81	69.26	81.32	84.94	82.44	74.53	73.63	77.23	80.8	76.62	73.33
	12	SpO2 [%]	95.08	94	94.29	95.92	96.34	93.75	94.7	93.76	95.08	94.08	94.05	98.05	95.99	94.98
	Number	Parameter	Day 1	Day 2	Day 3	Day 4	Day 5	Day 6	Day 7	Day 8	Day 9	Day 10	Day 11	Day 12	Day 13	Day 14
	13	Fever ≥38 ⁰C	0	0	0	0	0	0	0	0	0	0	0
	13	HF [bpm]	84.32	83.85	84.55	79.29	77.55	82.08	78.32	87.99	93.74	106.91	104.25
	13	MAP [mmHg]	67.31	64.94	65.88	69.04	69.08	63.38	65.85	68.64	71.4	66.33	65.51
	13	SpO2 [%]	95.53	92.53	91.29	95.66	91.6	90.99	93.16	92.27	91.86	91.37	81.15
	Number	Parameter	Day 1	Day 2	Day 3	Day 4	Day 5	Day 6	Day 7	Day 8	Day 9	Day 10	Day 11	Day 12	Day 13	Day 14
	14	Fever ≥38 ⁰C	0	0	0	0	0	0	0	0	0	0	0	0	0	0
	14	HF [bpm]	96.54	83.9	76.87	71.28	75.8	76.83	79.64	81.47	85.16	83.97	88.59	87.02	86.26	80.59
	14	MAP [mmHg]	63.34	60.76	66.61	72.39	62.12	59.38	57.94	58.39	57.94	59.65	60.65	62.04	60.94	60.75
	14	SpO2 [%]	93.38	94.24	95.72	96.06	96.26	95.84	94.54	94.92	95.85	96.76	94.58	94.94	94.4	93.83
	Number	Parameter	Day 1	Day 2	Day 3	Day 4	Day 5	Day 6	Day 7	Day 8	Day 9	Day 10	Day 11	Day 12	Day 13	Day 14
	15	Fever ≥38 ⁰C	0	0	0	1	0	1	0	0	0	0	1	1	1	1
	15	HF [bpm]	57.44	67.6	68.85	73.24	65.82	71.65	86.4	75.75	67.03	71.5	81.76	84.07	78.97	72.17
	15	MAP [mmHg]	85.52	82	85.96	76.02	72.78	73.88	67.43	72.43	81.1	83.6	82.57	73.17	70.62	66.96
	15	SpO2 [%]	95.51	94.61	93.2	94.03	94.34	94.24	94.93	94.52	96.2	95.5	95.43	95.31	95.51	95.83
	Number	Parameter	Day 1	Day 2	Day 3	Day 4	Day 5	Day 6	Day 7	Day 8	Day 9	Day 10	Day 11	Day 12	Day 13	Day 14
	16	Fever ≥38 ⁰C	0	0	0	0	0	0	0	0	0	0	0
	16	HF [bpm]	85.42	98.53	94.52	91.66	105.42	120.45	117.92	113.56	115.8	109.17	106.32
	16	MAP [mmHg]	69.44	74.36	73.09	77.49	81.87	90.2	87.49	76.46	74.01	71.23	60.37
	16	SpO2 [%]	92.02	86.26	87	90.15	84.36	86.41	86.47	86.5	80.12	76.65	85.45
	Number	Parameter	Day 1	Day 2	Day 3	Day 4	Day 5	Day 6	Day 7	Day 8	Day 9	Day 10	Day 11	Day 12	Day 13	Day 14
	17	Fever ≥38 ⁰C	0	0	0	0	0	0	0	1	1	1	0	0	1	1
	17	HF [bpm]	48.05	51.41	64.94	60.79	70.42	66.87	73.16	73.1	78.02	77.13	70.11	68.53	76.7	71.72
	17	MAP [mmHg]	78.71	79.37	74.94	76.43	80.88	81.67	76.87	71.91	76.73	76.63	82.56	82.54	89.16	92.66
	17	SpO2 [%]	94.89	93.15	95.12	94.86	95.18	95.56	94.9	94.72	95.16	94.92	94.57	95.75	95.31	95.79
	Number	Parameter	Day 1	Day 2	Day 3	Day 4	Day 5	Day 6	Day 7	Day 8	Day 9	Day 10	Day 11	Day 12	Day 13	Day 14
	18	Fever ≥38 ⁰C	0	0	0	0	0	0	0	0	0	0	0	0	0	0
	18	HF [bpm]	106.34	89.34	80.01	88.53	77.84	75.26	74.99	91.17	86.81	89.73	97.76	112.89	79.18	81.17
	18	MAP [mmHg]	76.34	83.99	82.67	77.96	83.53	80.19	87	75.27	78.79	76.62	76.67	67.21	82.94	81.75
	18	SpO2 [%]	91.55	91.01	92.28	93	94.89	93.55	91.88	92.05	90.07	92.27	94.2	94.64	93.97	93.15
	Number	Parameter	Day 1	Day 2	Day 3	Day 4	Day 5	Day 6	Day 7	Day 8	Day 9	Day 10	Day 11	Day 12	Day 13	Day 14
	19	Fever ≥38 ⁰C	0	0	0	0	0
	19	HF [bpm]	64.78	55.42	51.59	55.93	60.6
	19	MAP [mmHg]	92.97	96.92	87.06	86.89	75.17
	19	SpO2 [%]	92.4	94.33	93.07	94.05	93.43
	Number	Parameter	Day 1	Day 2	Day 3	Day 4	Day 5	Day 6	Day 7	Day 8	Day 9	Day 10	Day 11	Day 12	Day 13	Day 14
	20	Fever ≥38 ⁰C	0	0	0	0	0	0	0	0	0	0	0	0	0	0
	20	HF [bpm]	80.39	74.35	65.59	56.23	49.52	49.77	55.39	51.15	59	58.67	58.23	63.18	65.96	72.78
	20	MAP [mmHg]	89.42	75.85	79.12	81.89	79.52	90.92	90.76	80.54	74.69	71.21	76.83	72.45	74.85	74.54
	20	SpO2 [%]	90.35	92.41	91.96	91.32	91.62	92.69	92.11	91.98	92	92.53	92.9	91.9	92.6	92.57
	Number	Parameter	Day 1	Day 2	Day 3	Day 4	Day 5	Day 6	Day 7	Day 8	Day 9	Day 10	Day 11	Day 12	Day 13	Day 14
	21	Fever ≥38 ⁰C	0	0	0	0	0	1	0	0	1	0	1	1	0	0
	21	HF [bpm]	73.89	64.25	60.29	60.87	68.86	74.25	70.03	74.88	72.96	66.94	75.06	63.84	73.4	84.75
	21	MAP [mmHg]	76.71	72.03	75.7	72.1	76.37	73.3	74.43	77.06	78.82	85.63	80.71	86.09	79.61	83
	21	SpO2 [%]	95.26	97.45	96.34	95.02	96.23	96.82	97.58	95.03	96.43	98.65	97.07	97.76	98.8	98.65
	Number	Parameter	Day 1	Day 2	Day 3	Day 4	Day 5	Day 6	Day 7	Day 8	Day 9	Day 10	Day 11	Day 12	Day 13	Day 14
	22	Fever ≥38 ⁰C	0	0	0	0	0	0	0	0	0	0	0	0	0	0
	22	HF [bpm]	55.87	53.62	64.22	62.14	53.45	45.79	52.72	77.36	71.29	77.96	70.95	75.91	78.9	73.68
	22	MAP [mmHg]	68.56	71.7	76.44	72.13	79.05	81.31	77.61	77.23	71.24	72.45	74.27	80.79	75.95	78.27
	22	SpO2 [%]	94.07	93.1	92.68	92.52	93.57	94.36	94.11	93.22	93.11	92.77	92.9	94.16	93.62	93.62
	Number	Parameter	Day 1	Day 2	Day 3	Day 4	Day 5	Day 6	Day 7	Day 8	Day 9	Day 10	Day 11	Day 12	Day 13	Day 14
	23	Fever ≥38 ⁰C	0	1	1	0	1	1	1	1	1	0	0	0	1	1
	23	HF [bpm]	110.43	91.68	93.02	93.72	94.56	92.82	91.68	93.46	83.99	77.41	85.61	80.09	77.4	76.72
	23	MAP [mmHg]	73.64	76.78	80.41	76.32	75.62	65.27	68.49	67.19	68.83	71.65	71.54	67.13	73.45	62.71
	23	SpO2 [%]	92.85	92.58	92.13	91.72	92.97	93.18	92.83	91.8	92.97	93.47	94.2	91.7	92.69	93.1
	Number	Parameter	Day 1	Day 2	Day 3	Day 4	Day 5	Day 6	Day 7	Day 8	Day 9	Day 10	Day 11	Day 12	Day 13	Day 14
	24	Fever ≥38 ⁰C	0	0	0	0	0	0	0	0	1	0	0	1	1	1
	24	HF [bpm]	86.07	79.28	78.11	70.14	73	82.5	80	87.24	106.81	104.02	107.22	118.05	122.31	123.2
	24	MAP [mmHg]	98.96	80.31	86.67	81.3	87.78	82.94	85.26	81.77	79.64	81.4	79.45	81.05	73.84	72.31
	24	SpO2 [%]	95.98	95.07	94.54	94.15	94.32	94.12	94.85	95.39	94.25	94.21	94.77	94.3	95.06	93.6
	Number	Parameter	Day 1	Day 2	Day 3	Day 4	Day 5	Day 6	Day 7	Day 8	Day 9	Day 10	Day 11	Day 12	Day 13	Day 14
	25	Fever ≥38 ⁰C	0	0	0	0	1	1	0	0	0	0	0	0	0	0
	25	HF [bpm]	89.11	68.88	69.05	73.1	89.79	74.84	63.12	66.84	65.36	63.97	66.72	66.46	67.77	67.15
	25	MAP [mmHg]	73.61	74.51	69.42	66.64	71.95	82.7	75.61	65.84	66.24	69.5	72.78	73.87	70.37	74.29
	25	SpO2 [%]	93.09	93.33	92.12	93.13	92.61	92.74	92.42	92.68	92.27	92.23	92.83	93.79	94.17	95.34
	Number	Parameter	Day 1	Day 2	Day 3	Day 4	Day 5	Day 6	Day 7	Day 8	Day 9	Day 10	Day 11	Day 12	Day 13	Day 14
	26	Fever ≥38 ⁰C	0	0	0	0	0	0	0	0	0	0	0	0	0	0
	26	HF [bpm]	59.39	58.62	58.73	65.85	61.95	71.19	72.62	61.53	63.17	66.49	65.15	65.47	64.57	59.6
	26	MAP [mmHg]	77.95	77.88	83.39	80.46	70.19	77.07	89.29	87.21	77.33	77.14	80.58	72.68	70.78	75.09
	26	SpO2 [%]	96.48	94.92	95.71	93.23	92.42	91.9	94.03	94.97	95.58	94.32	95.19	93.31	93.18	94.83
	Number	Parameter	Day 1	Day 2	Day 3	Day 4	Day 5	Day 6	Day 7	Day 8	Day 9	Day 10	Day 11	Day 12	Day 13	Day 14
	27	Fever ≥38 ⁰C	0	0	0	0	0	0	0	0	0	0	0	0	0	0
	27	HF [bpm]	47.98	50.97	53.85	60.94	59.67	51.21	49.48	51.99	55.05	53.7	52.96	56.36	62.99	69.05
	27	MAP [mmHg]	84.5	82.97	75.75	72.98	75.37	72.36	84.47	79.94	70.45	70.24	72.19	80	67.32	76.87
	27	SpO2 [%]	94.68	94.7	93.82	94.53	93.09	92.94	93.17	92.9	90.66	90.68	91.66	92.82	90.95	93.5
	Number	Parameter	Day 1	Day 2	Day 3	Day 4	Day 5	Day 6	Day 7	Day 8	Day 9	Day 10	Day 11	Day 12	Day 13	Day 14
	28	Fever ≥38 ⁰C	0	0
	28	HF [bpm]	65.04	61.03	64.2
	28	MAP [mmHg]	75.18	73.31	67.75
	28	SpO2 [%]	96.92	98.58	97.09
	Number	Parameter	Day 1	Day 2	Day 3	Day 4	Day 5	Day 6	Day 7	Day 8	Day 9	Day 10	Day 11	Day 12	Day 13	Day 14
	29	Fever ≥38 ⁰C	0	0
	29	HF [bpm]	83.11	88.58
	29	MAP [mmHg]	73.84	87.74
	29	SpO2 [%]	94.47	87.96
	Number	Parameter	Day 1	Day 2	Day 3	Day 4	Day 5	Day 6	Day 7	Day 8	Day 9	Day 10	Day 11	Day 12	Day 13	Day 14
	30	Fever ≥38 ⁰C	0	0	0	0	0	0	0	0	0	0	0	0	1	0
	30	HF [bpm]	83.3	77.77	82.83	65.55	69.66	75.13	83.87	84.72	81.78	67.87	60.99	64.32	77.71	65.19
	30	MAP [mmHg]	79.07	80.49	88.07	84.79	78.97	83.88	94.1	92.75	100.94	93.57	80.35	77.04	84.77	76.49
	30	SpO2 [%]	94.78	93.47	94.7	95.7	94.72	95.22	96.15	96.28	97.11	98.1	98.98	98.95	98.48	98.99
	Number	Parameter	Day 1	Day 2	Day 3	Day 4	Day 5	Day 6	Day 7	Day 8	Day 9	Day 10	Day 11	Day 12	Day 13	Day 14
	31	Fever ≥38 ⁰C	0	0	0	0	0	0	0	0	0	0	0	0	0	0
	31	HF [bpm]	67.33	52.51	51.41	55.66	56.21	67.12	67.43	70.14	68.36	66.33	66.16	68.59	71.72	68.7
	31	MAP [mmHg]	78.37	76.54	71.85	81.76	82.8	79.59	85.99	83.52	93.74	91.63	96.76	98.71	83.77	87.62
	31	SpO2 [%]	95.36	95.1	93.77	92.54	93.75	92.33	94.26	91.43	90.98	94.22	95.9	95.07	94.87	93.78
	Number	Parameter	Day 1	Day 2	Day 3	Day 4	Day 5	Day 6	Day 7	Day 8	Day 9	Day 10	Day 11	Day 12	Day 13	Day 14
	32	Fever ≥38 ⁰C	0	0	0	0	0	1	0	0	0	0	1	0	0	0
	32	HF [bpm]	106.14	78.82	86.73	83.82	86.72	82.03	66.13	66.27	66.76	65.68	71.98	72.84	61.59	60.14
	32	MAP [mmHg]	86.22	83.33	77.92	75.92	71.51	75.64	77.33	77.11	82.06	81.06	83.59	88.55	84.84	82.51
	32	SpO2 [%]	93.13	92.59	94.99	93.61	91.34	91.85	94.38	92.9	93.77	93.67	93.73	93.96	96.32	95.25
	Number	Parameter	Day 1	Day 2	Day 3	Day 4	Day 5	Day 6	Day 7	Day 8	Day 9	Day 10	Day 11	Day 12	Day 13	Day 14
	33	Fever ≥38 ⁰C	0	0	0	0	0	0	0	0	0	0	0	0	0	1
	33	HF [bpm]	87.28	82.41	84.08	82.38	80.54	83.33	84.21	88.31	89.13	88.78	86.56	86.63	80.46	76.75
	33	MAP [mmHg]	79.11	78.99	83.79	75.96	74.34	74.13	76.95	79.91	82.48	77.02	77.99	82.4	81.69	80.04
	33	SpO2 [%]	96.72	94.47	95.75	94.7	94.11	93.57	93.38	94.63	94.81	93.88	93.8	93.97	94.89	94.97
	Number	Parameter	Day 1	Day 2	Day 3	Day 4	Day 5	Day 6	Day 7	Day 8	Day 9	Day 10	Day 11	Day 12	Day 13	Day 14
	34	Fever ≥38 ⁰C	1	0	0	0	0	0	0	0	0	0	0	0	0	0
	34	HF [bpm]	78.27	57.57	64.18	79.13	83.48	83.32	102.14	93.08	101.04	85.71	82.84	78.28	74.32	68.21
	34	MAP [mmHg]	90.93	111.88	104.28	111.73	78.75	74.47	70.92	78.02	72.48	64.94	75.07	81.3	84.07	98.46
	34	SpO2 [%]	92.56	96.07	94.55	94.04	94.95	94.54	94.83	94.73	95.93	97.84	96.3	94.22	96.31	97.04
	Number	Parameter	Day 1	Day 2	Day 3	Day 4	Day 5	Day 6	Day 7	Day 8	Day 9	Day 10	Day 11	Day 12	Day 13	Day 14
	35	Fever ≥38 ⁰C	0	0	0	0	0	0	0	0	0	0	0	0	1	1
	35	HF [bpm]	49.66	61.82	59.23	49.04	45.3	50.39	46.12	46.41	48.9	69.8	72.92	65.14	64.55	56.74
	35	MAP [mmHg]	72.3	80.92	86.6	83.74	79	82.15	84.36	84.04	82.1	92.18	96.12	90.51	97.6	88.11
	35	SpO2 [%]	94.07	94.49	95.25	93.59	94.1	93.34	95.46	95.56	95.62	94.18	95.15	94.84	96.58	96.83
	Number	Parameter	Day 1	Day 2	Day 3	Day 4	Day 5	Day 6	Day 7	Day 8	Day 9	Day 10	Day 11	Day 12	Day 13	Day 14
	36	Fever ≥38 ⁰C	1	1	1	1	1	1	1	0	0	0	0	1	1	0
	36	HF [bpm]	106.63	88.75	91.08	90.9	91.42	91.71	85.82	85.76	79.83	79.09	79.58	81.97	85.49	83.14
	36	MAP [mmHg]	84.67	80.62	71.25	72.06	79.63	71.16	71.71	70.04	71.64	72.34	76.99	81.43	78.49	77.36
	36	SpO2 [%]	92.67	94.66	94.32	96.64	96.12	96.22	94.02	94.2	94.15	93.43	94.71	95.74	94.13	94.93
	Number	Parameter	Day 1	Day 2	Day 3	Day 4	Day 5	Day 6	Day 7	Day 8	Day 9	Day 10	Day 11	Day 12	Day 13	Day 14
	37	Fever ≥38 ⁰C	0	1	0	0	0	0	0	0	0	1	0	0	1	0
	37	HF [bpm]	75.94	94.14	95.05	75.84	75.41	75.96	75.08	76.44	71.6	73.13	79.8	76	93.99	99.97
	37	MAP [mmHg]	65.06	64.63	69.06	69.61	79.98	76.02	75.68	79.16	82.68	85.01	80.69	88.94	85.14	88.15
	37	SpO2 [%]	92.05	93.94	96.54	96.25	95.23	94.87	94.45	93.96	95.49	95.3	95.09	95.69	95.39	96.11
	Number	Parameter	Day 1	Day 2	Day 3	Day 4	Day 5	Day 6	Day 7	Day 8	Day 9	Day 10	Day 11	Day 12	Day 13	Day 14
	38	Fever ≥38 ⁰C	-1	0	0	1	0	0	0	0	0	0	0	0	0	0
	38	HF [bpm]	66.78	56.77	60.51	61.89	59.53	63.13	64.79	65.47	60.44	67.29	67.99	66.83	68.24	67.82
	38	MAP [mmHg]	112.83	107.41	109.13	98.46	94.03	94.16	91.16	98.72	83.82	88.5	88.07	90.6	94.25	91.39
	38	SpO2 [%]	93.43	93.45	95.16	93.22	94.57	96.08	96.51	96.44	96.76	94.17	96.05	95.99	95.35	97.06
	Number	Parameter	Day 1	Day 2	Day 3	Day 4	Day 5	Day 6	Day 7	Day 8	Day 9	Day 10	Day 11	Day 12	Day 13	Day 14
	39	Fever ≥38 ⁰C	0	0	1	1	0	0	0	1	1	1	0	0
	39	HF [bpm]	90.63	99.45	126	124.89	90.01	90.26	96.91	89.23	111.84	92.15	86.7	112.69
	39	MAP [mmHg]	68.96	75.52	85.55	94.84	90.13	69.23	71.22	67.23	80.41	78.16	79.69	80.71
	39	SpO2 [%]	94.43	96.92	94.66	96.96	97.07	95.61	96.56	97.17	96.44	96.25	97.14	95.07
	Number	Parameter	Day 1	Day 2	Day 3	Day 4	Day 5	Day 6	Day 7	Day 8	Day 9	Day 10	Day 11	Day 12	Day 13	Day 14
	40	Fever ≥38 ⁰C	0	0	1	0	0	1	0	0	0	1	0	0	0
	40	HF [bpm]	55.88	81.21	85.38	96.52	89.58	87.02	74.68	92.92	86.46	77.33	90.08	97.91	92.76
	40	MAP [mmHg]	82.05	69.7	74.85	72.04	73.29	69.94	75.21	72.37	77.34	77.02	71.78	75.73	65.27
	40	SpO2 [%]	94.61	90.58	92.48	93.58	94.69	92.73	93.41	91.34	92.39	93.36	90.39	87.95	72.71
	Number	Parameter	Day 1	Day 2	Day 3	Day 4	Day 5	Day 6	Day 7	Day 8	Day 9	Day 10	Day 11	Day 12	Day 13	Day 14
	41	Fever ≥38 ⁰C	0	0	0	0	0	0	0	0	0	0	0	0	0	0
	41	HF [bpm]	77.6	72.24	73.89	83.95	79.07	75.72	74.81	80.72	86.05	84.59	90.3	92.43	95.43	94.43
	41	MAP [mmHg]	61.35	60.75	58.68	68.05	74.02	79.02	77.15	77.9	82.96	80.3	73.49	74.87	73.74	75.33
	41	SpO2 [%]	93.13	93.97	92.63	92.63	91.32	91.92	92.82	93.78	91.63	92.16	92.1	90.56	93.13	93.34
	Number	Parameter	Day 1	Day 2	Day 3	Day 4	Day 5	Day 6	Day 7	Day 8	Day 9	Day 10	Day 11	Day 12	Day 13	Day 14
	42	Fever ≥38 ⁰C	0	0	0	0	1	1	0	0	0	0	0	0	0	0
	42	HF [bpm]	48.48	48.84	46.41	46.42	58.56	67.87	57.24	53.78	49.97	55.6	65.78	68.23	64.91	65.78
	42	MAP [mmHg]	76.31	70.8	71.93	68.3	67.28	69.51	75.26	72.94	71.13	66.6	66.08	75.63	67.65	75.88
	42	SpO2 [%]	93.29	94.61	93.86	92.69	92.1	92.42	92.32	93.2	92.26	89.83	90.93	93.6	91.63	92.7
	Number	Parameter	Day 1	Day 2	Day 3	Day 4	Day 5	Day 6	Day 7	Day 8	Day 9	Day 10	Day 11	Day 12	Day 13	Day 14
	43	Fever ≥38 ⁰C	0	0	0	0	0	0	0	0	0	0	0	0	0	0
	43	HF [bpm]	98.49	82.34	74.99	71.14	72.03	70	72.32	68.77	66.75	67.89	65.35	70.14	71.71	74.47
	43	MAP [mmHg]	70.68	73.77	83.62	88.46	85.38	79.51	84.78	82.66	80.5	81.93	79.67	78.31	78.36	77.51
	43	SpO2 [%]	93.29	93.49	94.46	94.36	94.25	95.01	95.07	94.07	94.49	94.6	95.1	94.51	95.38	94.41
	Number	Parameter	Day 1	Day 2	Day 3	Day 4	Day 5	Day 6	Day 7	Day 8	Day 9	Day 10	Day 11	Day 12	Day 13	Day 14
	44	Fever ≥38 ⁰C	1	1	0	0	0	0	0	0	0	0	0	1	1	1
	44	HF [bpm]	81.14	92.76	82.65	84.44	77.27	87.3	101.99	106.46	105.56	109.29	106.48	112.13	114.89	122.2
	44	MAP [mmHg]	85.01	96.37	74.42	86.3	84.51	93.91	101.27	85.19	89.93	85.48	86.41	76	87.46	81.17
	44	SpO2 [%]	96.92	97.23	97.09	97.08	97.82	96.56	93.01	96.63	95.62	95.37	96.35	95.7	96.51	96.61
	Number	Parameter	Day 1	Day 2	Day 3	Day 4	Day 5	Day 6	Day 7	Day 8	Day 9	Day 10	Day 11	Day 12	Day 13	Day 14
	45	Fever ≥38 ⁰C	1	0	0	0	0	0	0	0	0	0	0	0	0	-1
	45	HF [bpm]	73.7	67.67	63.77	59.91	56.73	54.08	54.79	53.58	57.71	66.05	64.04	67.21	88.95	84.51
	45	MAP [mmHg]	65.45	71.68	76.98	81.75	89.73	82.14	97.4	94.8	82.61	88.51	91.36	89.04	91.08	93.67
	45	SpO2 [%]	95.74	94.38	94.36	94.21	95.98	94.62	95.69	95.35	95.3	95.54	97.01	96.81	95.11	94.35
	Number	Parameter	Day 1	Day 2	Day 3	Day 4	Day 5	Day 6	Day 7	Day 8	Day 9	Day 10	Day 11	Day 12	Day 13	Day 14
	46	Fever ≥38 ⁰C	0	0	0	0	0	1	1	1	1	1	1	0	0	1
	46	HF [bpm]	52.81	56.76	56.85	62.09	85.29	95.07	78.02	79.5	68.88	75.27	82.02	82.72	70.08	67.36
	46	MAP [mmHg]	94.86	82.83	77.7	72.45	76.47	86.42	71.58	76.42	71.97	72.56	74.86	80.6	79.09	70.02
	46	SpO2 [%]	96.66	96.09	96.87	96.53	94.55	94.15	95.96	94.32	97.18	96.6	94.39	98.32	98.53	99.13
	Number	Parameter	Day 1	Day 2	Day 3	Day 4	Day 5	Day 6	Day 7	Day 8	Day 9	Day 10	Day 11	Day 12	Day 13	Day 14
	47	Fever ≥38 ⁰C	0	0	0	0	0	0	0	0	0	0	0	0	0	0
	47	HF [bpm]	67.15	67.56	63.51	72.07	67.74	64.83	67.57	65.34	66.36	65.6	64.9	69.75	72.18	67.71
	47	MAP [mmHg]	74.11	84.07	74.7	72.06	74.41	76.4	81.25	85.53	87.1	83.66	81.36	81.01	87.67	73.77
	47	SpO2 [%]	94.12	94.56	95.22	94.83	95.01	96	94.6	95.29	95.45	94.83	95.42	95.5	94.49	95.24
	Number	Parameter	Day 1	Day 2	Day 3	Day 4	Day 5	Day 6	Day 7	Day 8	Day 9	Day 10	Day 11	Day 12	Day 13	Day 14
	48	Fever ≥38 ⁰C	-1	1	1	1	1	1	1	1	1	1	0	0	0	0
	48	HF [bpm]	-1	74.61	63.96	58.64	58.54	64.06	64.91	67.02	72.07	60.83	53.72	49.64	77.19	58.8
	48	MAP [mmHg]	-1	88.28	76.42	72.83	72.04	71.03	67.81	73.06	78.9	73.41	78.11	73.54	76.51	80.32
	48	SpO2 [%]	-1	89.02	91.91	91.8	91.23	93.7	91.42	94.52	91.79	92.75	95.61	93.92	95.1	95.48
	Number	Parameter	Day 1	Day 2	Day 3	Day 4	Day 5	Day 6	Day 7	Day 8	Day 9	Day 10	Day 11	Day 12	Day 13	Day 14
	49	Fever ≥38 ⁰C	0	0	0	0	0	0	0	0	0	0	0	0	0	0
	49	HF [bpm]	84.36	78.95	74.62	73.98	71.54	75.15	66.2	63.74	64.87	62.45	69.15	75.92	78.05	77.11
	49	MAP [mmHg]	77.17	77.28	78.6	78.55	77.26	80.05	78.42	72.66	70.6	72.33	71.32	77.04	77.18	75.31
	49	SpO2 [%]	93.5	93.3	93.58	91.96	92.5	93.17	93.52	94.26	94.06	93.92	92.9	92.41	93.32	93.25
	Number	Parameter	Day 1	Day 2	Day 3	Day 4	Day 5	Day 6	Day 7	Day 8	Day 9	Day 10	Day 11	Day 12	Day 13	Day 14
	50	Fever ≥38 ⁰C	0	0	0	0	0	0	0	0	0	1	1	1	1	1
	50	HF [bpm]	88.97	84.89	63.33	56.71	60	60.63	54.03	63.04	64.49	58.2	64.41	84.24	64.71	82.1
	50	MAP [mmHg]	100.9	77.87	70.83	71.49	71.75	70.74	62.67	69.05	72.65	78.24	74.52	74.76	68.29	74.78
	50	SpO2 [%]	93.62	93.51	94.27	95.88	94.77	95.04	95.28	94.66	94.83	94.11	94.34	95.41	95.73	96.15
	Number	Parameter	Day 1	Day 2	Day 3	Day 4	Day 5	Day 6	Day 7	Day 8	Day 9	Day 10	Day 11	Day 12	Day 13	Day 14
	51	Fever ≥38 ⁰C	0	1	0	0	0	0	0	0	0	0	0	0	0	0
	51	HF [bpm]	62.53	57.19	57.57	57.58	60.78	59.85	63.12	64.42	63.79	56.7	71.62	61.37	61.74	62.05
	51	MAP [mmHg]	85.13	77.75	74.63	78.43	75.47	79.07	84.48	84.27	87.82	89.5	79.95	75.4	77	82.01
	51	SpO2 [%]	95.31	94.08	95.45	94.92	94.21	92.93	92.4	93.74	93.97	95.7	94.19	94.53	95.45	95.27
	Number	Parameter	Day 1	Day 2	Day 3	Day 4	Day 5	Day 6	Day 7	Day 8	Day 9	Day 10	Day 11	Day 12	Day 13	Day 14
	52	Fever ≥38 ⁰C	0	0	0	1	0	0	0	0	0	0	0	0	0	0
	52	HF [bpm]	82	84.21	87.84	84.39	80.33	77.38	78.37	84	81.56	75.11	73.28	69.77	69.99	71.66
	52	MAP [mmHg]	73.88	73.15	73.53	80.86	85.49	84.21	84.66	94.21	97.56	86.47	74.7	84.15	76.9	78.96
	52	SpO2 [%]	91.61	93.27	94.2	95.53	95.57	95.4	94.86	95.47	94.24	94.09	95.27	95.06	94.25	94.3
	Number	Parameter	Day 1	Day 2	Day 3	Day 4	Day 5	Day 6	Day 7	Day 8	Day 9	Day 10	Day 11	Day 12	Day 13	Day 14
	53	Fever ≥38 ⁰C	0	0	0	0	0	0	0	0	1	0	0	1	1	0
	53	HF [bpm]	74.84	78.5	91.62	95.9	62.31	82.91	72.05	65.56	75.42	71.76	78.21	87.25	78.88	84.13
	53	MAP [mmHg]	84.34	82.41	84.54	84.33	76.92	69.27	72.52	82.43	78.12	81.02	84.32	76.16	77.75	79.66
	53	SpO2 [%]	89.11	91.83	95.73	93.22	94.11	95.78	95.91	95.69	96.79	97.6	97.32	95.9	95.29	95.73
	Number	Parameter	Day 1	Day 2	Day 3	Day 4	Day 5	Day 6	Day 7	Day 8	Day 9	Day 10	Day 11	Day 12	Day 13	Day 14
	54	Fever ≥38 ⁰C	0	0	0	0	0	0	0	0	0	0	0	0	0	0
	54	HF [bpm]	65.53	57.35	55.91	55.35	63.12	74.2	71.58	84.12	96.94	101.31	105.83	108.68	106.17	102.72
	54	MAP [mmHg]	74.05	80.04	78.83	88.05	82.65	86.03	84.69	75.11	73.33	69.32	66.9	67.4	69.41	67.52
	54	SpO2 [%]	97.02	92.95	94.39	95.11	93.41	93.79	93.48	93.85	93.52	92.04	92.76	95.05	94.02	91.98
	Number	Parameter	Day 1	Day 2	Day 3	Day 4	Day 5	Day 6	Day 7	Day 8	Day 9	Day 10	Day 11	Day 12	Day 13	Day 14
	55	Fever ≥38 ⁰C	0	0	0	1	0	0	0	0	1	1	1	0	1	1
	55	HF [bpm]	92.8	84.72	82.2	90.44	89.94	92.82	91.56	88.04	87.52	82.76	70.68	89.33	85.59	96.69
	55	MAP [mmHg]	80.1	90.61	94.05	89.43	77.94	84.2	85.07	84.66	92.24	87.8	83.78	94.65	101.4	92.35
	55	SpO2 [%]	94.46	92.96	93.43	93.43	94.88	94.59	94.58	94.48	94.81	94.61	94.75	95.91	97.45	97.32
	Number	Parameter	Day 1	Day 2	Day 3	Day 4	Day 5	Day 6	Day 7	Day 8	Day 9	Day 10	Day 11	Day 12	Day 13	Day 14
	56	Fever ≥38 ⁰C	0	0	0	0	0	0	0
	56	HF [bpm]	86.93	85.73	101.01	107.09	101.03	92.55	102.4
	56	MAP [mmHg]	82.5	75.77	79.56	75.09	77.3	76.06	67.53
	56	SpO2 [%]	89.84	93.84	94.92	92.04	93.1	93.66	92
	Number	Parameter	Day 1	Day 2	Day 3	Day 4	Day 5	Day 6	Day 7	Day 8	Day 9	Day 10	Day 11	Day 12	Day 13	Day 14
	57	Fever ≥38 ⁰C	0	0	0	0	0	0	0	0	0	0	0	0	0	0
	57	HF [bpm]		82.42	80.31	75.61	75.6	78.3	80.76	84.59	90.6	90.88	95.31	95.19	93.11	94.49
	57	MAP [mmHg]		67.25	60.99	63.35	65.61	65.91	66.98	74.96	72.65	75.94	73.43	72.11	68.49	70.19
	57	SpO2 [%]	100	93.52	93.82	94.32	93.58	92.67	91.19	95.56	94.36	95.65	93.53	92.64	89.11	90.05
	Number	Parameter	Day 1	Day 2	Day 3	Day 4	Day 5	Day 6	Day 7	Day 8	Day 9	Day 10	Day 11	Day 12	Day 13	Day 14
	58	Fever ≥38 ⁰C	0	0	0	0	0	0	1	1	1	1	1	1	1	1
	58	HF [bpm]	60.89	65.78	62.02	67.91	63.56	64.99	79.58	87.22	82.26	83.75	78.02	90.07	97.8	88.56
	58	MAP [mmHg]	81.42	73.53	79.63	75	87.77	91.86	81.5	80.86	81.05	77.02	76.87	77.86	73.41	81.85
	58	SpO2 [%]	96.78	93.57	93.82	95	96.03	96.86	96.56	96.21	96.71	96.54	97.8	97.1	94.11	97.7
	Number	Parameter	Day 1	Day 2	Day 3	Day 4	Day 5	Day 6	Day 7	Day 8	Day 9	Day 10	Day 11	Day 12	Day 13	Day 14
	59	Fever ≥38 ⁰C	0	0	1	1	1	1	1	1	1	0	1	1	1	1
	59	HF [bpm]	76.71	65.48	79.96	83.64	85.77	89.35	86.01	91.54	95.36	89.89	84.25	88.29	86.45	88.4
	59	MAP [mmHg]	72.89	75.24	76.89	71.66	77.1	82.92	72.78	74.06	82.64	84.55	79.88	87.76	86.06	86.51
	59	SpO2 [%]	96.53	94.11	94.53	96.04	95.18	95.69	95.05	95.97	96.06	96.99	97.43	96.83	97.61	95.51
	Number	Parameter	Day 1	Day 2	Day 3	Day 4	Day 5	Day 6	Day 7	Day 8	Day 9	Day 10	Day 11	Day 12	Day 13	Day 14
	60	Fever ≥38 ⁰C	0	0	0	0	0	0	0	0	0	0	0	0	0	0
	60	HF [bpm]	84.8	69.81	79.48	70.83	75.53	83.32	83.02	85.9	83.71	78.77	77.74	78.56	82.1	81.3
	60	MAP [mmHg]	83.1	76.67	76.18	73.31	74.52	77.08	82.67	79.54	83.73	81.7	81.94	88.14	93.06	85.99
	60	SpO2 [%]	88.45	91.12	91.53	90.88	89.19	92.9	91.01	89.81	86.95	89.63	89.08	88.14	86.25	85.14
	Number	Parameter	Day 1	Day 2	Day 3	Day 4	Day 5	Day 6	Day 7	Day 8	Day 9	Day 10	Day 11	Day 12	Day 13	Day 14
	61	Fever ≥38 ⁰C	0	0	0	0	0
	61	HF [bpm]	74.96	60.58	62.21	63.23	64.52
	61	MAP [mmHg]	77.88	77.96	82.97	78.06	82.55
	61	SpO2 [%]	91.79	94.64	95.73	96.91	97.96
	Number	Parameter	Day 1	Day 2	Day 3	Day 4	Day 5	Day 6	Day 7	Day 8	Day 9	Day 10	Day 11	Day 12	Day 13	Day 14
	62	Fever ≥38 ⁰C	-1	0	1	1	1	0	0	0	0	0	0	1	0	0
	62	HF [bpm]	-1	76.06	90.89	69.34	94.73	84.5	62.73	61.72	60.7	72.23	70.75	77.78	89.44	85.8
	62	MAP [mmHg]	-1	79.73	77.46	81.44	79.22	92.08	91.15	73.38	75.56	80.66	70.06	65.2	63.86	70.25
	62	SpO2 [%]	-1	94.54	93.91	95.18	92.33	94.25	89.13	86.51	86.76	89.87	93.64	93.54	93.06	93.97
	Number	Parameter	Day 1	Day 2	Day 3	Day 4	Day 5	Day 6	Day 7	Day 8	Day 9	Day 10	Day 11	Day 12	Day 13	Day 14
	63	Fever ≥38 ⁰C	0	0	0
	63	HF [bpm]	94.92	81.11	102.43
	63	MAP [mmHg]	72.02	67.37	50.51
	63	SpO2 [%]	96.65	96.84	89.11
	Number	Parameter	Day 1	Day 2	Day 3	Day 4	Day 5	Day 6	Day 7	Day 8	Day 9	Day 10	Day 11	Day 12	Day 13	Day 14
	64	Fever ≥38 ⁰C	1	0	0	0	0	0	0	0	0	0	0	0	0	0
	64	HF [bpm]	105.3	78.45	75.36	67.73	67.25	67.23	67.79	85.21	74.12	71.52	70.32	68.27	70.32	70.38
	64	MAP [mmHg]	100.55	68.5	70.6	72.85	75.47	69.14	65.98	69.14	70.5	73.11	81.65	76.04	76.2	75.18
	64	SpO2 [%]	92.56	92.28	91.59	93.39	92.89	93.46	94.65	92.25	93.38	91.64	93.73	93.31	93.38	94.42
	Number	Parameter	Day 1	Day 2	Day 3	Day 4	Day 5	Day 6	Day 7	Day 8	Day 9	Day 10	Day 11	Day 12	Day 13	Day 14
	65	Fever ≥38 ⁰C	1	0	0	0	0	0	0
	65	HF [bpm]	89.06	78.08	77.79	75.14	74.23	77.84	74.92
	65	MAP [mmHg]	78.36	80.97	89.47	100.75	122.69	83.17	92.93
	65	SpO2 [%]	90.77	90.95	87.73	91.24	93.89	93.43	92.19
	Number	Parameter	Day 1	Day 2	Day 3	Day 4	Day 5	Day 6	Day 7	Day 8	Day 9	Day 10	Day 11	Day 12	Day 13	Day 14
	66	Fever ≥38 ⁰C	0	0	0	0	0	0	0	0	0	0	0	0	0	0
	66	HF [bpm]	85.23	87.38	96.46	89.26	84.83	86.76	91.74	88.56	78.86	78.28	75.27	82.16	78.34	72.36
	66	MAP [mmHg]	78.76	80.31	85.78	74.2	77.1	69.29	68.66	74.48	73.54	86.24	95.37	94.67	97.55	90.21
	66	SpO2 [%]	94.03	92.96	92.11	92.5	93.62	94.02	93.76	94.96	92.83	92.59	94.23	94	94.92	95.81
	Number	Parameter	Day 1	Day 2	Day 3	Day 4	Day 5	Day 6	Day 7	Day 8	Day 9	Day 10	Day 11	Day 12	Day 13	Day 14
	67	Fever ≥38 ⁰C	0	0	0	0	0	0	0	0	0	0	0	0	1	0
	67	HF [bpm]	63.9	64.49	70.21	61.58	56.51	54.84	51.86	68.07	62.27	60.22	55.56	52.24	54.24	54.62
	67	MAP [mmHg]	75.04	85.66	81.38	86.84	90.18	89.66	90.34	83.81	80.05	84.14	85.5	91.66	78.2	79.7
	67	SpO2 [%]	96.99	95.34	94.63	93.95	95.45	96.97	96.25	96	96	96.9	97.73	97.33	98.06	98.16
	Number	Parameter	Day 1	Day 2	Day 3	Day 4	Day 5	Day 6	Day 7	Day 8	Day 9	Day 10	Day 11	Day 12	Day 13	Day 14
	68	Fever ≥38 ⁰C	0	0	0	0	0	0	0	0	0	0	0	0	0	0
	68	HF [bpm]	114.29	116.04	138.87	116.27	67.32	65.99	66.43	68.92	68.88	70.88	63.21	63.52	67.52	73.34
	68	MAP [mmHg]	82.71	82.72	82.48	76.42	69.01	67.87	69.46	72.55	73.39	66.33	78.01	76.33	74.11	80.95
	68	SpO2 [%]	94.32	94.14	94.94	95.57	95.52	95.84	95.36	95.26	95	96.34	97.77	97.32	95.59	95.38
	Number	Parameter	Day 1	Day 2	Day 3	Day 4	Day 5	Day 6	Day 7	Day 8	Day 9	Day 10	Day 11	Day 12	Day 13	Day 14
	69	Fever ≥38 ⁰C	0	0	0	0	0	0	0	0	1	1	1	1	0	1
	69	HF [bpm]	66.06	68.96	63.3	58.07	56.06	47.58	53.12	57.23	77.08	75.01	75.77	101.53	92.86	83.49
	69	MAP [mmHg]	68.41	68.47	76.99	71.99	78.39	77.59	79.62	78.62	73.4	77.7	79.69	98.79	97.2	99.31
	69	SpO2 [%]	93.92	92.52	92.9	93.95	94.2	95.78	96.99	95.82	94.53	97.74	96.84	97.13	98.24	97.99
	Number	Parameter	Day 1	Day 2	Day 3	Day 4	Day 5	Day 6	Day 7	Day 8	Day 9	Day 10	Day 11	Day 12	Day 13	Day 14
	70	Fever ≥38 ⁰C	-1	0	0	0	0	0	0	0	0	0	0	0	0	0
	70	HF [bpm]	-1	82.59	78.33	75.35	78.88	78.51	75.58	71.32	74.99	76.09	90.65	82.52	96.04	90.14
	70	MAP [mmHg]	-1	78.77	70.02	72.64	67.35	71.2	74.94	83.2	76.66	76.22	73.81	78.73	78.03	72.41
	70	SpO2 [%]	-1	93.77	94.25	93.87	92.45	94.18	94.13	94.66	94.68	94.31	94.12	95.66	94.77	94.57
	Number	Parameter	Day 1	Day 2	Day 3	Day 4	Day 5	Day 6	Day 7	Day 8	Day 9	Day 10	Day 11	Day 12	Day 13	Day 14
	71	Fever ≥38 ⁰C	0	0	0	1	1	1
	71	HF [bpm]	90.87	79.87	91.47	93.95	97.14	121.32
	71	MAP [mmHg]	93.46	92.13	115.43	117.27	104.3	92.54
	71	SpO2 [%]	95	95.24	96.42	96.28	94	93.3
	Number	Parameter	Day 1	Day 2	Day 3	Day 4	Day 5	Day 6	Day 7	Day 8	Day 9	Day 10	Day 11	Day 12	Day 13	Day 14
	72	Fever ≥38 ⁰C	0	0	0	0	0	0	0	0	0	0	0	0	0	0
	72	HF [bpm]	66.28	69.37	75.64	85.43	72.84	75.76	77.07	83.82	81.73	99.02	94.45	99	83.19	88.31
	72	MAP [mmHg]	85.29	82.86	89.67	83.01	71.12	71.96	79.99	81.45	77.8	93.85	94.69	100.37	90	80.88
	72	SpO2 [%]	96.04	95.63	95.24	94.7	97.31	97.48	98.63	94.83	96.54	95.36	96.08	97.32	99.4	96.75
	Number	Parameter	Day 1	Day 2	Day 3	Day 4	Day 5	Day 6	Day 7	Day 8	Day 9	Day 10	Day 11	Day 12	Day 13	Day 14
	73	Fever ≥38 ⁰C	0	0	0	0	0	0	1	1	1	1	1	1	0	1
	73	HF [bpm]	53.39	63.22	64.33	72.85	57.89	71.98	80.38	85.02	83.07	86.76	87.92	80.54	86.81	105.31
	73	MAP [mmHg]	103.17	81	90.11	91.79	102.65	94	77.46	73.6	75.45	77.72	79.18	81.38	84.33	94.58
	73	SpO2 [%]	96.25	95.96	94.63	95.17	96.05	97.03	95.48	95.27	93.85	96.64	96.99	97.21	98.48	98.43
	Number	Parameter	Day 1	Day 2	Day 3	Day 4	Day 5	Day 6	Day 7	Day 8	Day 9	Day 10	Day 11	Day 12	Day 13	Day 14
	74	Fever ≥38 ⁰C	1	1	0	1	1	1	1	1	1	1	1	1	1	1
	74	HF [bpm]	109.56	96.54	80.48	95.32	88.52	114.47	96.62	109.73	104.35	96.4	90.76	95.94	95.87	104.55
	74	MAP [mmHg]	87.29	92.85	96.91	86.08	99.24	95.4	103.56	100.44	88.1	96.86	98.46	93.77	98.11	93.23
	74	SpO2 [%]	93.5	95.68	95.14	95.93	95.55	95.26	94.29	93.17	93.41	95.53	94.22	94.6	94.99	94.45
	Number	Parameter	Day 1	Day 2	Day 3	Day 4	Day 5	Day 6	Day 7	Day 8	Day 9	Day 10	Day 11	Day 12	Day 13	Day 14
	75	Fever ≥38 ⁰C	0	0	0	0	0	0	0	0	0	0	0	0	0	0
	75	HF [bpm]	65.05	68.35	57.88	60.52	96.71	97.99	106.89	83.05	80.27	61.5	75.78	73.17	87.14	69.95
	75	MAP [mmHg]	100.5	107.5	120.33	125.66	103.48	119.97	113.3	110.72	104.22	110.89	104.24	101.78	88.22	101.38
	75	SpO2 [%]	97.78	97	96.64	96.83	96.43	95.72	96.01	98.05	97.42	99.75	97.98	98.09	95.81	96.84
	Number	Parameter	Day 1	Day 2	Day 3	Day 4	Day 5	Day 6	Day 7	Day 8	Day 9	Day 10	Day 11	Day 12	Day 13	Day 14
	76	Fever ≥38 ⁰C	0	0	0	0	0	0	0	0	1	1	0	0	0	0
	76	HF [bpm]	61.66	72.57	63.48	67.38	61.61	67.7	75.72	82.39	113.91	104.06	101.29	93.45	86.97	78.53
	76	MAP [mmHg]	81.03	73.54	77.84	78.23	84.09	70.06	72.82	65.52	62.43	69.88	71.21	67.23	74.93	71.9
	76	SpO2 [%]	94.89	93.69	94.62	92.93	93.41	95.23	94.23	93.51	94.89	93.96	92.74	93.1	94.35	95.13
	Number	Parameter	Day 1	Day 2	Day 3	Day 4	Day 5	Day 6	Day 7	Day 8	Day 9	Day 10	Day 11	Day 12	Day 13	Day 14
	77	Fever ≥38 ⁰C	0	0	0	0	0	1	0	0	0	0	0	0	0	0
	77	HF [bpm]	47.95	50.2	58.51	54.1	51.4	53.58	56.95	58.55	55.92	60.74	72.14	71.45	74.45	72.46
	77	MAP [mmHg]	90.49	78.24	77.77	73.86	76.6	74.16	71.38	79.95	80.52	74.73	79.35	87.25	88.89	97.84
	77	SpO2 [%]	95.15	93.65	94.43	96.35	96.5	97.37	97.79	95.43	97.26	96.16	96.09	97.03	95.94	96.91
	Number	Parameter	Day 1	Day 2	Day 3	Day 4	Day 5	Day 6	Day 7	Day 8	Day 9	Day 10	Day 11	Day 12	Day 13	Day 14
	78	Fever ≥38 ⁰C	0	0	0	0	0	0	0	0	0	0	0	0	0	0
	78	HF [bpm]	118.81	90.7	68.6	62.74	59.96	53.25	47.51	53.61	56.76	61.12	64.67	52.29	51.92	61.63
	78	MAP [mmHg]	71.46	78.17	73.85	78.1	75.11	69.41	78.02	72.29	71.68	68.6	72.82	76.21	75.55	72.08
	78	SpO2 [%]	86.73	91.63	92.49	92.44	93.84	93.88	94.35	93.91	94.97	94.98	94.66	94.83	94.85	94.38
	Number	Parameter	Day 1	Day 2	Day 3	Day 4	Day 5	Day 6	Day 7	Day 8	Day 9	Day 10	Day 11	Day 12	Day 13	Day 14
	79	Fever ≥38 ⁰C	1	1	1	0	0	1	0
	79	HF [bpm]	77.99	77.68	75.78	69.33	76.99	84.88	80.52
	79	MAP [mmHg]	85.13	78.61	88.12	89.14	80.15	82.09	79.67
	79	SpO2 [%]	93.93	93.85	93.79	93.99	92.3	93.67	94.59
	Number	Parameter	Day 1	Day 2	Day 3	Day 4	Day 5	Day 6	Day 7	Day 8	Day 9	Day 10	Day 11	Day 12	Day 13	Day 14
	80	Fever ≥38 ⁰C	0	0	0	0	0	0	0	0	0	0	0	0	1	1
	80	HF [bpm]	73.12	80.18	79.71	81.7	72.25	62.6	69.13	76.97	85.14	79.05	74.49	79.41	85.57	87.18
	80	MAP [mmHg]	75.65	79.15	88.07	94.57	111.79	110.58	98.19	99.7	83.75	77.68	78.28	75.26	74.62	78.2
	80	SpO2 [%]	96.03	95.92	95.54	95.06	98.59	99.74	97.8	98.12	99.33	99.53	99.91	98.98	98.41	99.39
	Number	Parameter	Day 1	Day 2	Day 3	Day 4	Day 5	Day 6	Day 7	Day 8	Day 9	Day 10	Day 11	Day 12	Day 13	Day 14
	81	Fever ≥38 ⁰C	0	0	0	0	0	0	0	0	0	0	0	0	0	0
	81	HF [bpm]	84.34	80.93	82.79	86.06	90.67	89	83.05	85.9	86.06	85.13	84.64	84.67	88.73	88.62
	81	MAP [mmHg]	107.97	81.84	87.95	79.22	79.98	77.58	90.95	78.72	84.82	82.08	74.19	74.17	70.4	74.29
	81	SpO2 [%]	100	98.72	96.58	94.46	93.7	94.49	94.79	95.98	96.28	96.37	96.63	96.67	96.43	95.84
	Number	Parameter	Day 1	Day 2	Day 3	Day 4	Day 5	Day 6	Day 7	Day 8	Day 9	Day 10	Day 11	Day 12	Day 13	Day 14
	82	Fever ≥38 ⁰C	1	1	0	0	0	0	0	0	0	0	0	0
	82	HF [bpm]	98.81	111.16	114.21	95.8	95.09	98.51	97.39	99.3	95.74	93.24	90.15	87.59
	82	MAP [mmHg]	107.86	88.78	78.43	83.61	77.23	80.33	88.48	84.86	81.36	85.49	88.65	49.2
	82	SpO2 [%]	95.73	92.94	90.14	93.03	93.58	93.77	92.1	90.7	89.98	89.63	92.54	91.54
	Number	Parameter	Day 1	Day 2	Day 3	Day 4	Day 5	Day 6	Day 7	Day 8	Day 9	Day 10	Day 11	Day 12	Day 13	Day 14
	83	Fever ≥38 ⁰C	0	0	1	1	1	1	0	0	0	0	0	0	0
	83	HF [bpm]	86.11	91.17	102.34	105.07	96.27	57.34	59.4	61.58	54.28	53.71	54.71	66.4	64.91
	83	MAP [mmHg]	82.29	88.1	83.87	79.55	87.52	80.89	82.45	77.53	74.42	78.06	75.34	84.34	90.4
	83	SpO2 [%]	96.79	96.15	95.34	95.47	97.03	96.92	96.6	96.26	96.62	96.15	95.85	95.59	95.78
	Number	Parameter	Day 1	Day 2	Day 3	Day 4	Day 5	Day 6	Day 7	Day 8	Day 9	Day 10	Day 11	Day 12	Day 13	Day 14
	84	Fever ≥38 ⁰C	0	0	0	0
	84	HF [bpm]	48.13	69.31	81.22	88.87
	84	MAP [mmHg]	75.74	85.65	89.55	100.72
	84	SpO2 [%]	99.58	98.71	96.89	96.94
	Number	Parameter	Day 1	Day 2	Day 3	Day 4	Day 5	Day 6	Day 7	Day 8	Day 9	Day 10	Day 11	Day 12	Day 13	Day 14
	85	Fever ≥38 ⁰C	0	0	0	0	0	0	0	0	0	0	0	0	0	0
	85	HF [bpm]	79.64	56.53	57.39	57.76	46.1	59.38	82.16	85.49	96.47	88.65	105.57	102.99	103.29	97.54
	85	MAP [mmHg]	80.56	79	88.29	91.16	94.48	86.71	73.31	74.15	86.85	72.24	75.77	79.94	86.75	89.6
	85	SpO2 [%]	92.92	93.5	93.91	95.27	94.37	92.99	94.08	97.07	95.31	96.62	96.44	96.53	93.26	92.22
	Number	Parameter	Day 1	Day 2	Day 3	Day 4	Day 5	Day 6	Day 7	Day 8	Day 9	Day 10	Day 11	Day 12	Day 13	Day 14
	86	Fever ≥38 ⁰C	0	1	0	0	0	0	0	0	0	0	0	0	0	0
	86	HF [bpm]	111.74	106.21	101.15	113.55	112.38	112.33	101.12	94.04	96.73	92.42	93.35	91.89	92.7	88.19
	86	MAP [mmHg]	104.68	83.95	85.55	85.6	82.79	88.02	84.28	85.35	82.21	81.64	72.95	81.62	89.07	79.01
	86	SpO2 [%]	95.69	93.66	95.16	94.39	94.2	96.55	95.9	93.37	92.61	94.81	94.16	94.76	95.94	94.2
	Number	Parameter	Day 1	Day 2	Day 3	Day 4	Day 5	Day 6	Day 7	Day 8	Day 9	Day 10	Day 11	Day 12	Day 13	Day 14
	87	Fever ≥38 ⁰C	0	0	1	1	1	1	1	1	1	1	1	1	1	1
	87	HF [bpm]	90.88	94.4	96.89	98.94	94.56	93.37	98.76	103.93	112.12	97.32	99.28	94.86	93.94	91.45
	87	MAP [mmHg]	124.72	93.3	90.29	90.74	84.33	75.85	73.03	72.74	77.11	79.74	75.84	74.26	71.57	75.28
	87	SpO2 [%]	90.56	90.77	90.93	88.93	89.72	88.23	90.76	89.21	93.91	93.73	94.64	93.63	93.64	94.24
	Number	Parameter	Day 1	Day 2	Day 3	Day 4	Day 5	Day 6	Day 7	Day 8	Day 9	Day 10	Day 11	Day 12	Day 13	Day 14
	88	Fever ≥38 ⁰C	0	0	0	0	0	0	0	0	0	0	1	1	0	0
	88	HF [bpm]	65.17	66.24	58.03	52.2	51.36	49.63	50.1	63.68	89.85	74.67	66.98	77.58	80.01	89.61
	88	MAP [mmHg]	75.79	80.19	79.93	73	71.41	76.79	77.91	75.89	84.26	92.92	94.41	79.78	72.19	79.43
	88	SpO2 [%]	94.04	94.11	93.27	93.65	95.56	95.79	96.3	96.53	95.95	96.68	96.46	95.46	96.19	97.33
	Number	Parameter	Day 1	Day 2	Day 3	Day 4	Day 5	Day 6	Day 7	Day 8	Day 9	Day 10	Day 11	Day 12	Day 13	Day 14
	89	Fever ≥38 ⁰C	1	1	0	1	1	0	1	1	0	0	1	1	1	0
	89	HF [bpm]	97.3	83	70.05	83.19	79.7	81.88	96.9	87.41	76.3	77.16	94.1	102.19	95.59	88.76
	89	MAP [mmHg]	80.19	84.55	82.15	79	77.33	77.44	79.54	80.49	78.97	78.31	74.11	81.91	80.19	69.77
	89	SpO2 [%]	96.4	95.21	95.17	95.39	95.11	95.73	96.49	95.85	95.72	95.91	95.18	95.8	95.33	95.41
	Number	Parameter	Day 1	Day 2	Day 3	Day 4	Day 5	Day 6	Day 7	Day 8	Day 9	Day 10	Day 11	Day 12	Day 13	Day 14
	90	Fever ≥38 ⁰C	1	1	1	0	0	0	0	0	0	0	0	0	0	0
	90	HF [bpm]	71.04	77.51	86.18	72.49	75.75	82.88	83.82	83.78	84.93	91.56	96.68	99.77	88.39	81.78
	90	MAP [mmHg]	75.13	75.34	79.89	77.85	75.48	80	80.88	91.17	85.61	79.49	75.34	75.61	75.17	73.1
	90	SpO2 [%]	94.15	94.07	93.93	92.48	93.79	95.46	94.49	95	94.3	94.88	95.92	93.66	97.2	95.34
	Number	Parameter	Day 1	Day 2	Day 3	Day 4	Day 5	Day 6	Day 7	Day 8	Day 9	Day 10	Day 11	Day 12	Day 13	Day 14
	91	Fever ≥38 ⁰C	1	1	1	0	0	1	0	0	0	0	0	0	1	0
	91	HF [bpm]	91.91	86.08	90.03	77.24	100.05	117.84	87.41	80.56	75.82	80.39	64.46	64.79	67.55	71.13
	91	MAP [mmHg]	81.43	80.91	77.49	79.03	77.65	80.41	77.22	85.22	77.72	76.33	74.55	73.05	71.63	70.63
	91	SpO2 [%]	92.87	90.77	86.19	93.9	93.84	93.96	92.96	92.22	93.73	92.99	94.02	93.69	91.44	90.88
	Number	Parameter	Day 1	Day 2	Day 3	Day 4	Day 5	Day 6	Day 7	Day 8	Day 9	Day 10	Day 11	Day 12	Day 13	Day 14
	92	Fever ≥38 ⁰C	0	0	0	0	0	0	0	0	0	1	1	1	1	1
	92	HF [bpm]	73.77	74.68	62.94	60.42	61.35	60.82	76.06	76.31	72.82	81.2	89.27	95.32	81.15	94.22
	92	MAP [mmHg]	83.81	98.38	92.06	72.6	79.48	86.71	74.49	80.04	96.72	92.07	84.49	100.02	91.47	98.7
	92	SpO2 [%]	93.9	94.11	95.7	95.98	95.6	96.21	93.92	96.99	96.36	96.09	94.42	95.44	94.36	91.63
	Number	Parameter	Day 1	Day 2	Day 3	Day 4	Day 5	Day 6	Day 7	Day 8	Day 9	Day 10	Day 11	Day 12	Day 13	Day 14
	93	Fever ≥38 ⁰C	0	0	0	0	0	0	0	0	0	0	0	0	0	0
	93	HF [bpm]	60.15	53.11	54.55	55.98	58.51	54.18	56.2	60.57	47.23	49.97	48.93	46.4	50.96	60.63
	93	MAP [mmHg]	82.18	76.37	71.48	68.1	76.64	75.74	86.28	83.66	88.31	79.79	74.35	76.32	75.16	78.25
	93	SpO2 [%]	95.53	93.85	93.42	93.52	91.99	91.68	92.99	93.15	93.12	93.59	94.07	93.24	94.03	94.38
	Number	Parameter	Day 1	Day 2	Day 3	Day 4	Day 5	Day 6	Day 7	Day 8	Day 9	Day 10	Day 11	Day 12	Day 13	Day 14
	94	Fever ≥38 ⁰C	0	0	0	0	0	0	0	0	0	0	0	0	0	0
	94	HF [bpm]	104.94	101.2	101.25	101.14	100.66	96.63	101.5	99.55	89.47	92.97	109.39	105.31	116.25	93
	94	MAP [mmHg]	70.44	70.53	71.2	69.47	67.5	65.36	70.46	72.61	66.61	72.16	78.09	70.17	74.09	75.93
	94	SpO2 [%]	90.36	93.83	94.32	93.05	91.54	91.55	92.92	94.95	95.14	94.86	97.17	96.44	95.22	94.9
	Number	Parameter	Day 1	Day 2	Day 3	Day 4	Day 5	Day 6	Day 7	Day 8	Day 9	Day 10	Day 11	Day 12	Day 13	Day 14
	95	Fever ≥38 ⁰C	0	0	0	0	-1
	95	HF [bpm]	64.01	59.74	53.06	47.95	50.61
	95	MAP [mmHg]	94.7	85.36	92.31	95.22	100
	95	SpO2 [%]	95.49	95.35	95.48	95.16	95.61
	Number	Parameter	Day 1	Day 2	Day 3	Day 4	Day 5	Day 6	Day 7	Day 8	Day 9	Day 10	Day 11	Day 12	Day 13	Day 14
	96	Fever ≥38 ⁰C	0	0	0	0	0	0	0	0	0	0	0	0	0	0
	96	HF [bpm]	63.55	55.75	50.86	47.51	50.31	48.17	55.12	55.79	54.77	51.74	56.75	49.38	49.78	48.9
	96	MAP [mmHg]	81.5	85.85	93.08	74.47	78.06	70.64	69.77	73.14	79.22	75.45	76.28	77.15	76.65	77.37
	96	SpO2 [%]	92.09	93.43	94.65	94.2	94.38	95.59	94.71	96.75	95.91	95.93	96.47	96.15	94.17	94.58
	Number	Parameter	Day 1	Day 2	Day 3	Day 4	Day 5	Day 6	Day 7	Day 8	Day 9	Day 10	Day 11	Day 12	Day 13	Day 14
	97	Fever ≥38 ⁰C	0	0	0	0	0	0	0	0	0	0	-1
	97	HF [bpm]	64.15	65.79	72.32	70.55	72.18	76.73	74.2	75.3	74.69	76.35	77.84
	97	MAP [mmHg]	100.12	106.88	130.42	110.82	85.54	117.16	97.66	102.1	101.38	86.76	92.46
	97	SpO2 [%]	95.38	96.98	96.5	97.29	98.41	99.33	98.9	97.73	98.91	99.14	98.7
	Number	Parameter	Day 1	Day 2	Day 3	Day 4	Day 5	Day 6	Day 7	Day 8	Day 9	Day 10	Day 11	Day 12	Day 13	Day 14
	98	Fever ≥38 ⁰C	0	0	0	0	0	0	0	0	0	0	1	1	1	1
	98	HF [bpm]	74.87	78.21	65.46	82.87	81.99	85.73	89.08	94.92	105.98	108.22	111.33	116.23	117.77	100.61
	98	MAP [mmHg]	76.85	75.07	80.44	76.03	75.45	71.49	75.48	72.61	67.8	72.91	66.16	62.8	69.06	68.9
	98	SpO2 [%]	93.15	92.64	94.09	95.41	97.19	98.38	98.69	97.47	98.85	98.76	98.86	99.17	97.57	95.81

## Sheet: Norepinephrine
	Number	Day 1	Day 2	Day 3	Day 4	Day 5	Day 6	Day 7	Day 8	Day 9	Day 10	Day 11	Day 12	Day 13	Day 14
	1	0.037	0.037	0.13	0.1	0.021	0.00025	0.016	0.016	0	0	0.3	0.13	0.23	0.13
	2	0.19	0.29	0.0085	0.027	0.018	0.06	0.39	0.4	0.0039
	3	0.11	0.49	0.02	0	0.005	0	0	0	0	0	0.008	0	0	0
	4	0.31	0.31	0.32	0.31	0.31	0.19	0.026	0.027	0.004	0.0039	0.083	0.25	0.09	0.054
	5	0	0.22	0.28	0	0	0	0	0	0	0	0	0.055	0.011	0.053
	6	0.052	0.016	0.0017	0	0	0	0	0.0033	0	0	0	0	0	0
	7	0.08	0.19	0	0	0	0.021	0	0	0	0	0	0	0	0
	8	0	0
	9	0.017	0.075	0.036	0.0033	0	0	0	0	0.013	0	0	0
	10	0	0	0	0.11	0.28	0	0	0	0	0	0	0	0	0
	11	0	0	0	0	0	0	0	0	0	0
	12	0.16	0.38	0.35	0.35	0.51	0.45	0.45	0.54	0.64	1.01	0.74	0.12	0.26	0.43
	13	0.07	0.28	0.06	0.04	0.0024	0.017	0.011	0.0087	0.19	0.37	0
	14	0.37	0.12	0.0096	0.18	0.2	0.61	1.04	1.32	1.23	1.33	1.5	1.44	1.64	2.24
	15	0.0052	0	0	0	0	0.03	0.018	0	0	0	0.0047	0	0	0.057
	16	0.12	0.53	0.44	0.32	0.14	0	0	0	0.17	1.49	1.35
	17	0.0059	0.073	0.04	0.063	0.17	0.1	0.13	0.15	0.27	0.12	0.013	0	0.003	0
	18	0.32	0.37	0.15	0.13	0.25	0.33	0.3	0.36	0.49	0.4	0.47	1.8	0.76	0.3
	19	0	0	0	0	0
	20	0	0	0	0	0	0	0	0	0	0	0	0	0	0
	21	0.63	0.59	0.19	0.052	0.21	0.2	0.22	0.27	0.24	0.3	0.2	0.19	0.081	0
	22	0	0	0.015	0.0042	0	0	0	0	0	0	0	0	0	0
	23	0.21	0.68	0.44	0.51	0.7	0.71	1.37	1.65	1.86	1.72	1.7	1.55	1.46	1.49
	24	0.31	0.6	0.39	0.12	0	0.23	0.11	0.029	0.094	0	0.021	0.27	1.25	1.52
	25	0.37	0.6	0.58	0.48	0.29	0.004	0	0	0.34	1	1.17	1.14	1.28	0.72
	26	0	0	0	0.0005	0	0.0055	0	0	0	0	0	0	0.017	0.01
	27	0	0	0.002	0.0069	0.0041	0	0	0.0008	0	0	0.0071	0	0	0
	28	0	0	0	0	0	0	0	0	0	0	0	0	0	0
	29	0.068	0
	30	0.54	0.36	0.28	0.21	0.097	0	0	0	0	0	0	0	0.022	0.14
	31	0.036	0.032	0.0052	0.092	0.1	0.18	0.26	0.2	0.041	0	0	0	0	0
	32	0.2	0.54	0.58	0.59	0.81	0.6	0.096	0.19	0.14	0.093	0.031	0.04	0.023	0.017
	33	0.0024	0	0	0	0	0	0	0	0	0.029	0.0097	0	0	0
	34	0	0	0	0	0	0	0	0	0	0	0	0	0	0
	35	0.15	0.28	0.095	0.043	0.023	0.05	0.025	0.046	0.02	0	0	0	0	0
	36	0.1	0.17	0	0.39	0.43	0.22	0.24	0.42	0.54	0.73	0.5	0.54	0.27	0.11
	37	0.004	0.053	0.021	0.021	0	0	0.035	0.057	0.0043	0	0	0	0	0
	38	0	0	0	0	0	0	0	0	0	0	0	0	0	0
	39	0.065	0.31	0.38	2.23	0.69	0.45	0.27	0.18	0.22	0.14	0.022	0
	40	0	0.1	0.2	0.22	0.27	0.46	0.25	0.48	0.29	0.15	0.18	0.19	0.1
	41	0.12	0.28	0.38	0.79	0.93	0.6	0.38	0.42	0.43	0.16	0.04	0.31	0.49	0.77
	42	0.12	0.2	0.26	0.47	1.35	1.03	0.57	0.4	0.38	0.83	1.06	1.09	0.15	0.44
	43	0.13	0.032	0.0059	0	0	0	0	0	0	0	0	0	0.0004	0
	44	0.014	0	0	0	0	0	0	0	0	0	0	0	0	0
	45	0.2	0.35	0.19	0.061	0.04	0.0042	0	0	0	0	0	0	0	0
	46	0	0.01	0.046	0.051	0.027	0	0.028	0.022	0.067	0.083	0.15	0.78	0	0.0066
	47	0.15	0.24	0	0.12	0.15	0.27	0.47	0.5	0.4	0.3	0.29	0.3	0.18	0.01
	48	-1	0	0	0	0	0.048	0	0.1	0.097	0.28	0.39	0.24	0.21	0.14
	49	0.012	0.12	0.17	0.17	0.14	0.074	0.11	0.11	0.17	0.16	0.12	0.098	0.0024	0
	50	0	0.41	0.27	0.15	0.081	0.054	0.017	0.035	0.042	0	0	0	0	0
	51	0.083	0.55	0.31	0.28	0.29	0.31	0.26	0.054	0	0	0.027	0.012	0.098	0.062
	52	0.0035	0.032	0.029	0.045	0.092	0.074	0	0.016	0.1	0.17	0.37	0.14	0.065	0.004
	53	0.078	0.64	1.05	0.53	0.098	0.19	0.38	0.074	0.079	0.27	0.21	0.16	0.43	0.48
	54	0.13	0.21	0	0.023	0.067	0.079	0.21	0.19	0.0083	0.083	0.057	0.23	0.14	0.082
	55	0	0	0	0.13	0.13	0.032	0	0	0	0	0	0	0	0
	56	0	0.021	0	0	0.016	0.16	0.18
	57	0	0	0.007	0.061	0.097	0.034	0.031	0.0086	0	0.0029	0.0095	0.023	0	0
	58	0.019	0.16	0.2	0.04	0.012	0	0	0	0	0	0	0	0.031	0.13
	59	0.022	0.036	0.0033			0.16	0.22	0.2	0.2	0.031	0	0	0.002	0.16
	60	0.0058	0.2	0.33	0.23	0.27	0.018	0.11	0	0.12	0	0	0	0	0
	61	0	0	0	0	0
	62	0	0	0	0.081	0.039	0.063	0	0	0	0	0.36	0.81	1.13	1.3
	63	1.03	1.57	0.18
	64	0.0076	0.023	0	0	0	0	0	0.083	0.061	0	0	0	0.012	0.02
	65	0	0	0	0	0	0	0
	66	0.038	0.085	0.013	0.28	0.15	0.019	0.018	0.06	0	0	0	0	0	0
	67	0.025	0.0087	0	0	0.0039	0	0	0	0	0.0049	0.0023	0	0	0
	68	1.63	1.11	0.52	0.25	0.16	0.11	0.32	0.48	0.42	0.47	0.43	0.4	0.56	0.73
	69	0.11	0.1	0	0.00083	0	0	0	0	0.0026	0.06	0.039	0	0	0
	70	0	0.13	0.014	0.024	0.016	0.05	0.081	0.078	0.028	0.01	0	0	0.021	0
	71	0	0	0	0	0	0.15
	72	0.042	0.12	0.021	0.1	0.34	0.25	0	0.022	0.019	0.0084	0.019	0.025	0	0
	73	0.0026	0	0	0	0	0	0.026	0.21	0.32	0.28	0.23	0.13	0.049	0
	74	0.0022	0.059	0	0.0055	0	0	0	0	0	0	0	0.0086	0	0
	75	0	0	0	0	0	0	0	0	0	0	0	0	0	0
	76	0.034	0.11	0.069	0	0	0.03	0.092	0.36	0.89	0.53	0.3	0.0092	0.017	0.0021
	77	0.036	0.24	0.03	0	0	0	0	0	0	0	0	0	0	0
	78	0.18	1.81	0.55	0.21	0.93	0	0	0	0	0	0	0	0	0
	79	0	0	0	0	0	0	0
	80	0.054	0.089	0	0	0	0	0	0	0	0.037	0.073	0.13	0.57	0.3
	81	0.026	0.041	0.081	0.29	0.58	0.53	0.43	0.03	0.0075	0.0045	0.009	0.058	0.12	0.11
	82	0	0	0	0.29	0.01	0.035	0.023	0.036	0	0.0061	0.037	0.0035
	83	0.003	0	0	0.071	0.33	0.45	0.27	0	0	0	0	0	0
	84	0	0	0	0
	85	0.29	0.048	0	0	0	0	0	0	0	0.56	1.54	1.15	0	0
	86	0	0.44	0.088	0.12	0.0034	0	0.053	0.011	0	0	0	0.072	0.064	0
	87	0	0	0	0	0	0	0	0	0	0	0	0	0	0
	88	0.94	0.087	0.08	0	0.025	0.033	0.009	0	0	0.001	0	0	0	0
	89	0	0.28	0.13	0.052	0.14	0.004	0.12	0.24	0.17	0.099	0.34	0.9	0.32	0.33
	90	0.097	0.73	0.91	0.66	0.86	1.21	0.72	0.61	0.26	0.51	1.26	1.92	1.3	1.28
	91	0.027	0.32	0.29	0.43	0.62	0.69	0.33	0.16	0.083	0.056	0.19	0.16	0.34	0.39
	92	0	0	0.35	0.29	0.21	0.15	0.042	0	0	0	0	0	0	0
	93	0.14	0.22	0.28	0.29	0.28	0.014	0	0	0	0.0076	0.017	0.01	0.074	0.09
	94	0.1	0.34	0.17	0.13	0.19	0.17	0.17	0.45	0.66	1.17	0.8	1.25	1.43	0.79
	95	0	0	0	0	0
	96	0.026	0.092	0.0015	0.036	0.041	0	0	0	0	0	0	0	0	0
	97	0	0	0	0.0072	0.0073	0	0	0	0	0	0
	98	0.0072	0.11	0.12	0.08	0.17	0.3	0.46	0.48	0.6	0.67	0.93	1.25	1.59	0.61

## Sheet: Anticoagulant medication
	Number	Parameter	Day 1	Day 2	Day 3	Day 4	Day 5	Day 6	Day 7	Day 8	Day 9	Day 10	Day 11	Day 12	Day 13	Day 14
	1	Heparin ø IE/h	414.03	800	657.92	600	600	600	667.36	700	700	607.01	600	600	650.07	905.21
	1	Enoxaparin [mg/d]	0	0	0	0	0	0	0	0	0	0	0	0	0	0
	1	ASA [mg/d]	0	0	0	0	0	0	0	0	0	0	0	0	0	0
	Number	Parameter	Day 1	Day 2	Day 3	Day 4	Day 5	Day 6	Day 7	Day 8	Day 9	Day 10	Day 11	Day 12	Day 13	Day 14
	2	Heparin ø IE/h	25	483.75	622.78	1185.28	1200	919.45	625	0	0
	2	Enoxaparin [mg/d]	0	0	0	0	0	0	0	0	0
	2	ASA [mg/d]	0	0	0	0	0	0	0	0	0
	Number	Parameter	Day 1	Day 2	Day 3	Day 4	Day 5	Day 6	Day 7	Day 8	Day 9	Day 10	Day 11	Day 12	Day 13	Day 14
	3	Heparin ø IE/h	104.86	1458.61	1673.4	1798.2	2017.57	1775	1600	1600	1600	1600	1675.7	1700	1700	914.8
	3	Enoxaparin [mg/d]	0	0	0	0	0	0	0	0	0	0	0	0	0	0
	3	ASA [mg/d]	0	0	0	0	0	0	0	0	0	0	0	0	0	0
	Number	Parameter	Day 1	Day 2	Day 3	Day 4	Day 5	Day 6	Day 7	Day 8	Day 9	Day 10	Day 11	Day 12	Day 13	Day 14
	4	Heparin ø IE/h	245.83	800	871.39	900	735.07	646.04	1017.5	1214	1226.8	618.05	686.67	907.78	1000	1000
	4	Enoxaparin [mg/d]	0	0	0	0	0	0	0	0	0	0	0	0	0	0
	4	ASA [mg/d]	0	100	100	100	100	100	100	100	100	100	100	100	100	100
	Number	Parameter	Day 1	Day 2	Day 3	Day 4	Day 5	Day 6	Day 7	Day 8	Day 9	Day 10	Day 11	Day 12	Day 13	Day 14
	5	Heparin ø IE/h	0	413.89	1208.05	1400	1400	1400	1515	1698.47	2082.64	2153.89	2126.98	2190.18	1982.33	1800
	5	Enoxaparin [mg/d]	0	0	0	0	0	0	0	0	0	0	0	0	0	0
	5	ASA [mg/d]	0	0	100	100	100	100	100	100	100	100	100	100	100	100
	Number	Parameter	Day 1	Day 2	Day 3	Day 4	Day 5	Day 6	Day 7	Day 8	Day 9	Day 10	Day 11	Day 12	Day 13	Day 14
	6	Heparin ø IE/h	0	0	0	0	0	0	0	0	0	0	1262.85	1417.85	1450	1178.13
	6	Enoxaparin [mg/d]	0	0	120	60	0	0	0	0	0	0	0	0	0	40
	6	ASA [mg/d]	0	0	0	0	0	0	0	0	0	0	0	0	0	0
	Number	Parameter	Day 1	Day 2	Day 3	Day 4	Day 5	Day 6	Day 7	Day 8	Day 9	Day 10	Day 11	Day 12	Day 13	Day 14
	7	Heparin ø IE/h	336.11	992.5	900	952.99	792.36	1000	1063.3	0	0	0	0	0	0	0
	7	Enoxaparin [mg/d]	0	0	0	0	0	0	0	0	0	0	0	0	0	0
	7	ASA [mg/d]	0	0	0	0	0	0	0	0	0	0	0	0	0	0
	Number	Parameter	Day 1	Day 2	Day 3	Day 4	Day 5	Day 6	Day 7	Day 8	Day 9	Day 10	Day 11	Day 12	Day 13	Day 14
	8	Heparin ø IE/h	0	0
	8	Enoxaparin [mg/d]	0	0
	8	ASA [mg/d]	0	0
	Number	Parameter	Day 1	Day 2	Day 3	Day 4	Day 5	Day 6	Day 7	Day 8	Day 9	Day 10	Day 11	Day 12	Day 13	Day 14
	9	Heparin ø IE/h	161.11	8.33	0	0	0	0	0	0	0	0	0	0
	9	Enoxaparin [mg/d]	0	180	120	120	120	120	120	120	100	120	140	70
	9	ASA [mg/d]	0	0	0	0	0	0	0	0	0	0	0	0
	Number	Parameter	Day 1	Day 2	Day 3	Day 4	Day 5	Day 6	Day 7	Day 8	Day 9	Day 10	Day 11	Day 12	Day 13	Day 14
	10	Heparin ø IE/h	0	0	0	0	0	0	0	0	0	0	0	0	0	0
	10	Enoxaparin [mg/d]	40	160	160	160	160	160	160	160	160	160	160	160	160	160
	10	ASA [mg/d]	0	0	0	0	0	0	0	0	0	0	0	0	0	0
	Number	Parameter	Day 1	Day 2	Day 3	Day 4	Day 5	Day 6	Day 7	Day 8	Day 9	Day 10	Day 11	Day 12	Day 13	Day 14
	11	Heparin ø IE/h	0	0	0	0	0	0	0	0	0	0
	11	Enoxaparin [mg/d]	0	70	140	140	140	140	140	140	140	70
	11	ASA [mg/d]	0	0	0	0	0	0	0	0	0	0
	Number	Parameter	Day 1	Day 2	Day 3	Day 4	Day 5	Day 6	Day 7	Day 8	Day 9	Day 10	Day 11	Day 12	Day 13	Day 14
	12	Heparin ø IE/h	255.55	1010.49	1234.86	1029.17	1300	1300	1300	1300	1300	1400	1400	1400	1400	1526.04
	12	Enoxaparin [mg/d]	0	0	0	0	0	0	0	0	0	0	0	0	0	0
	12	ASA [mg/d]	0	0	0	0	0	0	0	0	0	0	0	0	0	0
	Number	Parameter	Day 1	Day 2	Day 3	Day 4	Day 5	Day 6	Day 7	Day 8	Day 9	Day 10	Day 11	Day 12	Day 13	Day 14
	13	Heparin ø IE/h	131.95	493.67	175	400	400	400	400	400	383.33	325.14	137.51
	13	Enoxaparin [mg/d]	0	0	0	0	0	0	0	0	0	0	0
	13	ASA [mg/d]	0	0	0	0	0	0	0	0	0	0	0
	Number	Parameter	Day 1	Day 2	Day 3	Day 4	Day 5	Day 6	Day 7	Day 8	Day 9	Day 10	Day 11	Day 12	Day 13	Day 14
	14	Heparin ø IE/h	0	0	39.58	14.86	0	117.64	308.33	242.78	200	128.47	96.53	200	206.88	315.21
	14	Enoxaparin [mg/d]	0	0	0	0	0	0	0	0	0	0	0	0	0	0
	14	ASA [mg/d]	0	0	0	0	0	0	0	0	0	0	0	0	0	0
	Number	Parameter	Day 1	Day 2	Day 3	Day 4	Day 5	Day 6	Day 7	Day 8	Day 9	Day 10	Day 11	Day 12	Day 13	Day 14
	15	Heparin ø IE/h	257.78	1137.22	1300	986.32	1193.89	1323.05	1205	1075.49	759.45	0	0	0	0	0
	15	Enoxaparin [mg/d]	0	0	0	0	0	0	0	0	90	180	180	180	180	180
	15	ASA [mg/d]	0	0	0	0	0	0	0	0	0	0	0	0	0	0
	Number	Parameter	Day 1	Day 2	Day 3	Day 4	Day 5	Day 6	Day 7	Day 8	Day 9	Day 10	Day 11	Day 12	Day 13	Day 14
	16	Heparin ø IE/h	319.45	1243.05	1556.53	1600	1600	1745.42	1676.95	1720.14	993.75	604.03	202.92
	16	Enoxaparin [mg/d]	0	0	0	0	0	0	0	0	0	0	0
	16	ASA [mg/d]	0	100	100	100	100	100	100	100	0	0	0
	Number	Parameter	Day 1	Day 2	Day 3	Day 4	Day 5	Day 6	Day 7	Day 8	Day 9	Day 10	Day 11	Day 12	Day 13	Day 14
	17	Heparin ø IE/h	172.92	1124.17	1354.93	1316.67	1370.14	1400	597.92	0	0	0	0	0	0	0
	17	Enoxaparin [mg/d]	0	0	0	0	0	0	90	180	180	180	180	180	210	280
	17	ASA [mg/d]	0	0	0	0	0	0	0	0	0	0	0	0	0	0
	Number	Parameter	Day 1	Day 2	Day 3	Day 4	Day 5	Day 6	Day 7	Day 8	Day 9	Day 10	Day 11	Day 12	Day 13	Day 14
	18	Heparin ø IE/h	0	0	0	0	0	0	0	0	0	0	0	12.51	348.61	500
	18	Enoxaparin [mg/d]	0	0	0	0	0	0	0	0	0	0	0	0	0	0
	18	ASA [mg/d]	0	0	0	0	0	0	0	0	0	0	0	0	0	0
	Number	Parameter	Day 1	Day 2	Day 3	Day 4	Day 5	Day 6	Day 7	Day 8	Day 9	Day 10	Day 11	Day 12	Day 13	Day 14
	19	Heparin ø IE/h	0	0	0	0	0
	19	Enoxaparin [mg/d]	40	80	80	80	40
	19	ASA [mg/d]	0	0	0	0	0
	Number	Parameter	Day 1	Day 2	Day 3	Day 4	Day 5	Day 6	Day 7	Day 8	Day 9	Day 10	Day 11	Day 12	Day 13	Day 14
	20	Heparin ø IE/h	0	0	0	0	0	0	0	0	0	0	0	0	0	0
	20	Enoxaparin [mg/d]	0	40	90	180	180	180	180	180	180	180	180	180	160	16
	20	ASA [mg/d]	0	100	100	100	100	100	100	100	100	100	100	100	100	100
	Number	Parameter	Day 1	Day 2	Day 3	Day 4	Day 5	Day 6	Day 7	Day 8	Day 9	Day 10	Day 11	Day 12	Day 13	Day 14
	21	Heparin ø IE/h	60.42	135.83	465.83	666.53	444.46	964.17	1200	1248.61	1400	1400	1400	1277.08	1200	1048.9
	21	Enoxaparin [mg/d]	0	0	0	0	0	0	0	0	0	0	0	0	0	0
	21	ASA [mg/d]	0	0	0	0	0	0	0	0	0	0	0	0	0	0
	Number	Parameter	Day 1	Day 2	Day 3	Day 4	Day 5	Day 6	Day 7	Day 8	Day 9	Day 10	Day 11	Day 12	Day 13	Day 14
	22	Heparin ø IE/h	326.25	1725	1599.38	1609.38	1550.14	1450	1345.63	1300	1300	1300	1231.25	1200	1253.89	1200
	22	Enoxaparin [mg/d]	0	0	0	0	0	0	0	0	0	0	0	0	0	0
	22	ASA [mg/d]	0	0	0	0	0	0	0	0	0	0	0	0	0	0
	Number	Parameter	Day 1	Day 2	Day 3	Day 4	Day 5	Day 6	Day 7	Day 8	Day 9	Day 10	Day 11	Day 12	Day 13	Day 14
	23	Heparin ø IE/h	0	216.67	400	318.61	223.67	496.67	1000	1154.11	1818.54	1968.89	1916.67	2000	1509.86	1762.78
	23	Enoxaparin [mg/d]	0	0	0	0	0	0	0	0	0	0	0	0	0	0
	23	ASA [mg/d]	0	0	0	0	0	0	0	0	0	0	0	0	0	0
	Number	Parameter	Day 1	Day 2	Day 3	Day 4	Day 5	Day 6	Day 7	Day 8	Day 9	Day 10	Day 11	Day 12	Day 13	Day 14
	24	Heparin ø IE/h	5.55	853.2	1739.58	1791.39	1800	1800	1800	1800	1800	1800	1800	1800	1556.25	1163.82
	24	Enoxaparin [mg/d]	0	0	0	0	0	0	0	0	0	0	0	0	0	0
	24	ASA [mg/d]	0	100	100	100	100	100	100	100	100	100	100	100	100	100
	Number	Parameter	Day 1	Day 2	Day 3	Day 4	Day 5	Day 6	Day 7	Day 8	Day 9	Day 10	Day 11	Day 12	Day 13	Day 14
	25	Heparin ø IE/h	187.5	960	1207.92	1329.24	1519.03	1537.6	1272.78	1231.01	1250	1224.17	577.22	400	400	491.67
	25	Enoxaparin [mg/d]	0	0	0	0	0	0	0	0	0	0	0	0	0	0
	25	ASA [mg/d]	0	100	100	100	100	100	100	100	100	100	100	100	100	100
	Number	Parameter	Day 1	Day 2	Day 3	Day 4	Day 5	Day 6	Day 7	Day 8	Day 9	Day 10	Day 11	Day 12	Day 13	Day 14
	26	Heparin ø IE/h	309.45	1209.72	1400	1400	1294.93	730	1129.03	1100	1173.96	1341.67	1400	1255.97	1200	1200
	26	Enoxaparin [mg/d]	0	0	0	0	0	0	0	0	0	0	0	0	0	0
	26	ASA [mg/d]	0	100	100	100	100	100	100	100	100	100	100	100	100	100
	Number	Parameter	Day 1	Day 2	Day 3	Day 4	Day 5	Day 6	Day 7	Day 8	Day 9	Day 10	Day 11	Day 12	Day 13	Day 14
	27	Heparin ø IE/h	0	5000	0	0	1191.88	1250	1250	1205	1100	1100	1041.18	1100	1100	1100
	27	Enoxaparin [mg/d]	0	0	0	0	0	0	0	0	0	0	0	0	0	0
	27	ASA [mg/d]	0	100	100	100	100	100	100	100	100	100	100	100	100	100
	Number	Parameter	Day 1	Day 2	Day 3	Day 4	Day 5	Day 6	Day 7	Day 8	Day 9	Day 10	Day 11	Day 12	Day 13	Day 14
	28	Heparin ø IE/h	0	0	0
	28	Enoxaparin [mg/d]	0	0	0
	28	ASA [mg/d]	0	0	0
	Number	Parameter	Day 1	Day 2	Day 3	Day 4	Day 5	Day 6	Day 7	Day 8	Day 9	Day 10	Day 11	Day 12	Day 13	Day 14
	29	Heparin ø IE/h	137.5	135.28
	29	Enoxaparin [mg/d]	0	0
	29	ASA [mg/d]	0	0
	Number	Parameter	Day 1	Day 2	Day 3	Day 4	Day 5	Day 6	Day 7	Day 8	Day 9	Day 10	Day 11	Day 12	Day 13	Day 14
	30	Heparin ø IE/h	860.14	1500	1353.75	1377.22	1542.43	1500	1500	1060.63	1548.33	1600	1524.93	1091.67	1419.79	1500
	30	Enoxaparin [mg/d]	0	0	0	0	0	0	0	0	0	0	0	0	0	0
	30	ASA [mg/d]	0	0	0	0	0	0	0	0	0	0	0	0	0	0
	Number	Parameter	Day 1	Day 2	Day 3	Day 4	Day 5	Day 6	Day 7	Day 8	Day 9	Day 10	Day 11	Day 12	Day 13	Day 14
	31	Heparin ø IE/h	422.92	1460.14	1700	1451.32	1535.9	1500	1500	1500	1500	1500	1571.74	1698.13	1597.92	1500
	31	Enoxaparin [mg/d]	0	0	0	0	0	0	0	0	0	0	0	0	0	0
	31	ASA [mg/d]	0	100	100	0	0	0	0	0	0	0	0	0	0	0
	Number	Parameter	Day 1	Day 2	Day 3	Day 4	Day 5	Day 6	Day 7	Day 8	Day 9	Day 10	Day 11	Day 12	Day 13	Day 14
	32	Heparin ø IE/h	87.5	748.89	727.29	700	844.17	827.43	653.47	600	733.61	725.21	700	700	687.68	700
	32	Enoxaparin [mg/d]	0	0	0	0	0	0	0	0	0	0	0	0	0	0
	32	ASA [mg/d]	0	0	0	0	0	0	0	0	0	0	0	0	0	0
	Number	Parameter	Day 1	Day 2	Day 3	Day 4	Day 5	Day 6	Day 7	Day 8	Day 9	Day 10	Day 11	Day 12	Day 13	Day 14
	33	Heparin ø IE/h	371.39	375	20.07	172.92	200	192.36	200	108.4	100	159.17	200	200	130.2	254.3
	33	Enoxaparin [mg/d]	0	0	0	0	0	0	0	0	0	0	0	0	0	0
	33	ASA [mg/d]	0	0	0	0	0	0	0	0	0	0	0	0	0	0
	Number	Parameter	Day 1	Day 2	Day 3	Day 4	Day 5	Day 6	Day 7	Day 8	Day 9	Day 10	Day 11	Day 12	Day 13	Day 14
	34	Heparin ø IE/h	13.33	960.83	1371.18	1400	1480.7	1666.88	1656.8	1374.5	1500	1500	1263.05	1000.07	1000	1000
	34	Enoxaparin [mg/d]	0	0	0	0	0	0	0	0	0	0	0	0	0	0
	34	ASA [mg/d]	0	0	0	0	0	0	0	0	0	0	0	0	0	0
	Number	Parameter	Day 1	Day 2	Day 3	Day 4	Day 5	Day 6	Day 7	Day 8	Day 9	Day 10	Day 11	Day 12	Day 13	Day 14
	35	Heparin ø IE/h	284.45	732.71	700	839.45	900	900	900	900	971.74	1000	834.03	0	0	0
	35	Enoxaparin [mg/d]	0	0	0	0	0	0	0	0	0	0	60	120	120	120
	35	ASA [mg/d]	0	0	0	0	0	0	0	0	0	0	0	0	0	0
	Number	Parameter	Day 1	Day 2	Day 3	Day 4	Day 5	Day 6	Day 7	Day 8	Day 9	Day 10	Day 11	Day 12	Day 13	Day 14
	36	Heparin ø IE/h	197.92	825.76	600	600	458.75	400	400	400	370.08	468.2	700	653.82	700	663.89
	36	Enoxaparin [mg/d]	0	0	0	0	0	0	0	0	0	0	0	0	0	0
	36	ASA [mg/d]	0	100	100	100	100	100	100	100	100	100	100	100	100	100
	Number	Parameter	Day 1	Day 2	Day 3	Day 4	Day 5	Day 6	Day 7	Day 8	Day 9	Day 10	Day 11	Day 12	Day 13	Day 14
	37	Heparin ø IE/h	104.45	1158.2	774.13	495.14	742.5	1104.38	1059.72	1000	1000	1000	1071.88	1100	1100	1100
	37	Enoxaparin [mg/d]	0	0	0	0	0	0	0	0	0	0	0	0	0	0
	37	ASA [mg/d]	0	0	100	0	0	0	0	0	0	0	0	0	0	0
	Number	Parameter	Day 1	Day 2	Day 3	Day 4	Day 5	Day 6	Day 7	Day 8	Day 9	Day 10	Day 11	Day 12	Day 13	Day 14
	38	Heparin ø IE/h	60	810.7	969.86	1120.7	637.78	722.36	800	800	871.6	900	900	900	900	627.22
	38	Enoxaparin [mg/d]	0	0	0	0	0	0	0	0	0	0	0	0	0	60
	38	ASA [mg/d]	0	500	100	100	100	100	100	100	100	100	100	100	100	100
	Number	Parameter	Day 1	Day 2	Day 3	Day 4	Day 5	Day 6	Day 7	Day 8	Day 9	Day 10	Day 11	Day 12	Day 13	Day 14
	39	Heparin ø IE/h	0	0	0	927.08	1408.33	468.89	673.47	600	600	600	600	205.83
	39	Enoxaparin [mg/d]	0	40	40	0	0	0	0	0	0	0	0	0
	39	ASA [mg/d]	0	0	0	0	0	0	0	0	0	0	0	0
	Number	Parameter	Day 1	Day 2	Day 3	Day 4	Day 5	Day 6	Day 7	Day 8	Day 9	Day 10	Day 11	Day 12	Day 13	Day 14
	40	Heparin ø IE/h	0	750.55	800	800	800	800	846.11	1010.7	1100	1100	1100	1100	296.39
	40	Enoxaparin [mg/d]	0	0	0	0	0	0	0	0	0	0	0	0	0
	40	ASA [mg/d]	0	0	0	0	0	0	0	0	0	0	0	0	0
	Number	Parameter	Day 1	Day 2	Day 3	Day 4	Day 5	Day 6	Day 7	Day 8	Day 9	Day 10	Day 11	Day 12	Day 13	Day 14
	41	Heparin ø IE/h	86.11	800	800	693.1	1196.88	1367.64	1054.83	1303.33	917.22	1025	716.67	600	600	600
	41	Enoxaparin [mg/d]	0	0	0	0	0	0	0	0	0	0	0	0	0	0
	41	ASA [mg/d]	0	0	100	100	100	100	100	100	100	100	100	100	100	100
	Number	Parameter	Day 1	Day 2	Day 3	Day 4	Day 5	Day 6	Day 7	Day 8	Day 9	Day 10	Day 11	Day 12	Day 13	Day 14
	42	Heparin ø IE/h	79.17	5857.22	1056.53	1000	1000	1000	1000	1052.43	1100	742.5	1100	1100	1100	1100
	42	Enoxaparin [mg/d]	0	0	0	0	0	0	0	0	0	0	0	0	0	0
	42	ASA [mg/d]	0	100	100	100	100	100	100	100	100	100	100	100	100	100
	Number	Parameter	Day 1	Day 2	Day 3	Day 4	Day 5	Day 6	Day 7	Day 8	Day 9	Day 10	Day 11	Day 12	Day 13	Day 14
	43	Heparin ø IE/h	0	0	0	0	0	0	0	0	0	0	0	0	458.33	1018.2
	43	Enoxaparin [mg/d]	0	0	0	0	0	0	0	0	0	0	0	0	0	0
	43	ASA [mg/d]	0	0	0	0	0	0	0	0	0	0	0	0	0	0
	Number	Parameter	Day 1	Day 2	Day 3	Day 4	Day 5	Day 6	Day 7	Day 8	Day 9	Day 10	Day 11	Day 12	Day 13	Day 14
	44	Heparin ø IE/h	89.58	600	600	650.83	975.14	1343.2	1400	1400	1400	1265.68	1300	1175.28	1333.05	1651.53
	44	Enoxaparin [mg/d]	0	0	0	0	0	0	0	0	0	0	0	0	0	0
	44	ASA [mg/d]	0	0	0	0	0	0	0	0	0	0	0	0	0	0
	Number	Parameter	Day 1	Day 2	Day 3	Day 4	Day 5	Day 6	Day 7	Day 8	Day 9	Day 10	Day 11	Day 12	Day 13	Day 14
	45	Heparin ø IE/h	328.47	838.96	800	800	800	800	819.06	850	850	850	850	850	684.72	0
	45	Enoxaparin [mg/d]	0	0	0	0	0	0	0	0	0	0	0	0	0	0
	45	ASA [mg/d]	0	100	100	100	100	100	100	100	100	100	100	100	100	100
	Number	Parameter	Day 1	Day 2	Day 3	Day 4	Day 5	Day 6	Day 7	Day 8	Day 9	Day 10	Day 11	Day 12	Day 13	Day 14
	46	Heparin ø IE/h	277.36	1334.03	1400	1500	1730	1800	1800	1800	1800	1138.75	0	0	0	0
	46	Enoxaparin [mg/d]	0	0	0	0	0	0	0	0	0	0	0	0	0	0
	46	ASA [mg/d]	0	100	100	100	100	100	100	100	100	100	100	100	100	100
	Number	Parameter	Day 1	Day 2	Day 3	Day 4	Day 5	Day 6	Day 7	Day 8	Day 9	Day 10	Day 11	Day 12	Day 13	Day 14
	47	Heparin ø IE/h	468.96	1100	1168.05	1269.38	1300	1300	1300	1300	1225.34	1089.38	442.64	1000	928.61	900
	47	Enoxaparin [mg/d]	0	0	0	0	0	0	0	0	0	0	0	0	0	0
	47	ASA [mg/d]	0	0	0	0	0	0	0	0	0	0	0	0	0	0
	Number	Parameter	Day 1	Day 2	Day 3	Day 4	Day 5	Day 6	Day 7	Day 8	Day 9	Day 10	Day 11	Day 12	Day 13	Day 14
	48	Heparin ø IE/h	-1	287.5	600	600	533.2	500	426.04	673.13	846.04	800	869.1	900	900	900
	48	Enoxaparin [mg/d]	-1	0	0	0	0	0	0	0	0	0	0	0	0	0
	48	ASA [mg/d]	-1	100	100	100	100	100	100	100	100	100	100	100	100	100
	Number	Parameter	Day 1	Day 2	Day 3	Day 4	Day 5	Day 6	Day 7	Day 8	Day 9	Day 10	Day 11	Day 12	Day 13	Day 14
	49	Heparin ø IE/h	0	0	0	0	0	0	522.53	1313.54	1638.13	1600	1498.33	1450	1450	1450
	49	Enoxaparin [mg/d]	0	0	0	0	0	0	0	0	0	0	0	0	0	0
	49	ASA [mg/d]	0	100	100	100	100	100	100	100	100	100	100	100	100	100
	Number	Parameter	Day 1	Day 2	Day 3	Day 4	Day 5	Day 6	Day 7	Day 8	Day 9	Day 10	Day 11	Day 12	Day 13	Day 14
	50	Heparin ø IE/h	0	333.05	800	800	800	800	800	800	800	800	744.79	500	500	500
	50	Enoxaparin [mg/d]	0	0	0	0	0	0	0	0	0	0	0	0	0	0
	50	ASA [mg/d]	0	100	100	100	100	100	100	100	100	100	100	100	100	100
	Number	Parameter	Day 1	Day 2	Day 3	Day 4	Day 5	Day 6	Day 7	Day 8	Day 9	Day 10	Day 11	Day 12	Day 13	Day 14
	51	Heparin ø IE/h	0	1139.58	1000	1000	1000	832.01	671.46	700	772.15	272.88	251.39	573.68	731.32	886.39
	51	Enoxaparin [mg/d]	0	0	0	0	0	0	0	0	0	0	0	0	0	0
	51	ASA [mg/d]	0	100	100	100	100	100	100	100	100	100	100	100	100	100
	Number	Parameter	Day 1	Day 2	Day 3	Day 4	Day 5	Day 6	Day 7	Day 8	Day 9	Day 10	Day 11	Day 12	Day 13	Day 14
	52	Heparin ø IE/h	0	854.45	1000	1000	1000	1000	1000	1000	1000	1000	1000	1000	1000	1000
	52	Enoxaparin [mg/d]	0	0	0	0	0	0	0	0	0	0	0	0	0	0
	52	ASA [mg/d]	0	0	0	0	0	0	0	0	0	0	0	0	0	0
	Number	Parameter	Day 1	Day 2	Day 3	Day 4	Day 5	Day 6	Day 7	Day 8	Day 9	Day 10	Day 11	Day 12	Day 13	Day 14
	53	Heparin ø IE/h	264.86	1335.42	1200	1142.4	1150	1150	1150	1150	1150	1150	943.16	1215.21	1401.04	1500
	53	Enoxaparin [mg/d]	0	0	0	0	0	0	0	0	0	0	0	0	0	0
	53	ASA [mg/d]	0	0	0	0	0	0	0	0	0	0	0	0	0	0
	Number	Parameter	Day 1	Day 2	Day 3	Day 4	Day 5	Day 6	Day 7	Day 8	Day 9	Day 10	Day 11	Day 12	Day 13	Day 14
	54	Heparin ø IE/h	0	0	0	0	0	0	0	0	0	0	0	0	0	0
	54	Enoxaparin [mg/d]	0	0	0	0	0	0	0	80	160	170	180	180	170	120
	54	ASA [mg/d]	0	0	0	100	100	100	100	100	100	100	100	100	100	100
	Number	Parameter	Day 1	Day 2	Day 3	Day 4	Day 5	Day 6	Day 7	Day 8	Day 9	Day 10	Day 11	Day 12	Day 13	Day 14
	55	Heparin ø IE/h	64.45	730.14	1071.82	1033.26	1000.46	1000	1000	1000	1000	1066.8	414.79	1062.01	1200	949.51
	55	Enoxaparin [mg/d]	0	0	0	0	0	0	0	0	0	0	0	0	0	0
	55	ASA [mg/d]	0	0	0	0	0	0	0	0	0	0	0	0	0	0
	Number	Parameter	Day 1	Day 2	Day 3	Day 4	Day 5	Day 6	Day 7	Day 8	Day 9	Day 10	Day 11	Day 12	Day 13	Day 14
	56	Heparin ø IE/h	5	303.33	446.46	600	670.28	690.42	329.3
	56	Enoxaparin [mg/d]	0	0	0	0	0	0	0
	56	ASA [mg/d]	0	0	0	0	0	0	0
	Number	Parameter	Day 1	Day 2	Day 3	Day 4	Day 5	Day 6	Day 7	Day 8	Day 9	Day 10	Day 11	Day 12	Day 13	Day 14
	57	Heparin ø IE/h	114.17	0	0	0	0	93.47	200	92	0	0	0	0	0	0
	57	Enoxaparin [mg/d]	0	0	0	0	0	0	0	0	0	0	0	0	0	0
	57	ASA [mg/d]	0	0	0	0	0	0	0	0	0	0	0	0	0	0
	Number	Parameter	Day 1	Day 2	Day 3	Day 4	Day 5	Day 6	Day 7	Day 8	Day 9	Day 10	Day 11	Day 12	Day 13	Day 14
	58	Heparin ø IE/h	16.67	800	939.3	1000	1098.61	352.15	0	0	0	0	0	0	0	0
	58	Enoxaparin [mg/d]	0	0	0	0	0	180	180	180	180	180	180	170	120	120
	58	ASA [mg/d]	0	100	100	100	100	100	100	0	0	0	0	0	0	0
	Number	Parameter	Day 1	Day 2	Day 3	Day 4	Day 5	Day 6	Day 7	Day 8	Day 9	Day 10	Day 11	Day 12	Day 13	Day 14
	59	Heparin ø IE/h	0	770	989.58			700	826.25	900	900	900	967.78	1000	855.7	345
	59	Enoxaparin [mg/d]	0	0	0			0	0	0	0	0	0	0	0	160
	59	ASA [mg/d]	0	0	0			0	0	0	0	0	0	0	0	0
	Number	Parameter	Day 1	Day 2	Day 3	Day 4	Day 5	Day 6	Day 7	Day 8	Day 9	Day 10	Day 11	Day 12	Day 13	Day 14
	60	Heparin ø IE/h	34.03	1369.72	1623.54	1600	1003.61	1184.22	1700	1700	1700	731.95	0	0	0	0
	60	Enoxaparin [mg/d]	0	0	0	0	0	0	0	0	0	0	0	0	0	0
	60	ASA [mg/d]	0	100	100	100	100	100	100	0	50	0	50	0	50	0
	Number	Parameter	Day 1	Day 2	Day 3	Day 4	Day 5	Day 6	Day 7	Day 8	Day 9	Day 10	Day 11	Day 12	Day 13	Day 14
	61	Heparin ø IE/h	0	0	0	0	0
	61	Enoxaparin [mg/d]	40	80	80	80	40
	61	ASA [mg/d]	0	0	0	0	0
	Number	Parameter	Day 1	Day 2	Day 3	Day 4	Day 5	Day 6	Day 7	Day 8	Day 9	Day 10	Day 11	Day 12	Day 13	Day 14
	62	Heparin ø IE/h	0	791.11	1056.39	894.1	986.25	1062.6	1222.81	1257.64	1300	1094.79	944.45	856.22	886.01	973.61
	62	Enoxaparin [mg/d]	0	0	0	0	0	0	0	0	0	0	0	0	0	0
	62	ASA [mg/d]	0	100	100	100	100	100	100	100	100	100	100	100	100	100
	Number	Parameter	Day 1	Day 2	Day 3	Day 4	Day 5	Day 6	Day 7	Day 8	Day 9	Day 10	Day 11	Day 12	Day 13	Day 14
	63	Heparin ø IE/h	305.35	344.51	0
	63	Enoxaparin [mg/d]	0	0	0
	63	ASA [mg/d]	0	0	0
	Number	Parameter	Day 1	Day 2	Day 3	Day 4	Day 5	Day 6	Day 7	Day 8	Day 9	Day 10	Day 11	Day 12	Day 13	Day 14
	64	Heparin ø IE/h	203.75	957.17	0	0	0	777.05	1599.86	1650	1650	1650	1650	1650	1650	1517.4
	64	Enoxaparin [mg/d]	0	0	0	0	0	0	0	0	0	0	0	0	0	0
	64	ASA [mg/d]	0	100	100	100	100	100	100	100	100	100	100	100	100	100
	Number	Parameter	Day 1	Day 2	Day 3	Day 4	Day 5	Day 6	Day 7	Day 8	Day 9	Day 10	Day 11	Day 12	Day 13	Day 14
	65	Heparin ø IE/h	354.72	746.8	827.5	781.39	146.39	0	0
	65	Enoxaparin [mg/d]	0	0	0	0	40	80	40
	65	ASA [mg/d]	0	0	0	0	0	0	0
	Number	Parameter	Day 1	Day 2	Day 3	Day 4	Day 5	Day 6	Day 7	Day 8	Day 9	Day 10	Day 11	Day 12	Day 13	Day 14
	66	Heparin ø IE/h	78.13	340.97	939.29	1400	1256.39	1271.53	1300	1300	680.68	469.8	507.5	1300	687.83	1200
	66	Enoxaparin [mg/d]	0	0	0	0	0	0	0	0	0	0	0	0	0	0
	66	ASA [mg/d]	0	100	100	100	100	100	100	100	100	100	100	100	0	100
	Number	Parameter	Day 1	Day 2	Day 3	Day 4	Day 5	Day 6	Day 7	Day 8	Day 9	Day 10	Day 11	Day 12	Day 13	Day 14
	67	Heparin ø IE/h	90.28	383.33	400	490.97	600	693.05	799.45	800	800	800	800	423.89	0	0
	67	Enoxaparin [mg/d]	0	0	0	0	0	0	0	0	0	0	0	40	80	80
	67	ASA [mg/d]	0	0	0	0	0	0	0	0	0	0	0	0	0	0
	Number	Parameter	Day 1	Day 2	Day 3	Day 4	Day 5	Day 6	Day 7	Day 8	Day 9	Day 10	Day 11	Day 12	Day 13	Day 14
	68	Heparin ø IE/h	1010.07	1262.9	2155	2331.95	2400	2400	1533.33	1315.14	1312.5	1890.42	1674.24	1800	1705	1655.7
	68	Enoxaparin [mg/d]	0	0	0	0	0	0	0	0	0	0	0	0	0	0
	68	ASA [mg/d]	0	0	0	0	0	0	0	0	0	0	0	0	0	0
	Number	Parameter	Day 1	Day 2	Day 3	Day 4	Day 5	Day 6	Day 7	Day 8	Day 9	Day 10	Day 11	Day 12	Day 13	Day 14
	69	Heparin ø IE/h	589.17	1695.55	1800	701.53	1008.33	975.55	1182.64	1545.28	1600	1600	1066.67	1600	1675.42	1700
	69	Enoxaparin [mg/d]	0	0	0	0	0	0	0	0	0	0	0	0	0	0
	69	ASA [mg/d]	0	0	0	0	0	0	0	0	0	0	0	0	0	0
	Number	Parameter	Day 1	Day 2	Day 3	Day 4	Day 5	Day 6	Day 7	Day 8	Day 9	Day 10	Day 11	Day 12	Day 13	Day 14
	70	Heparin ø IE/h	0	1056.04	1500	1500	1500	1387.92	758.33	144.58	0	0	0	91.11	200	75.53
	70	Enoxaparin [mg/d]	0	0	0	0	0	0	0	0	0	0	0	0	0	0
	70	ASA [mg/d]	0	100	100	100	100	100	100	100	100	0	0	0	0	0
	Number	Parameter	Day 1	Day 2	Day 3	Day 4	Day 5	Day 6	Day 7	Day 8	Day 9	Day 10	Day 11	Day 12	Day 13	Day 14
	71	Heparin ø IE/h	296.39	400	400	144.72	73.4	271.39
	71	Enoxaparin [mg/d]	0	0	0	40	40	0
	71	ASA [mg/d]	0	0	0	0	0	0
	Number	Parameter	Day 1	Day 2	Day 3	Day 4	Day 5	Day 6	Day 7	Day 8	Day 9	Day 10	Day 11	Day 12	Day 13	Day 14
	72	Heparin ø IE/h	166.67	868.89	730.63	696.11	340.28	700	627.5	741.86	595.55	635.21	426.74	444.79	675.97	1016.88
	72	Enoxaparin [mg/d]	0	0	0	0	0	0	0	0	0	0	0	0	0	0
	72	ASA [mg/d]	0	0	0	0	0	0	0	0	0	0	0	0	0	0
	Number	Parameter	Day 1	Day 2	Day 3	Day 4	Day 5	Day 6	Day 7	Day 8	Day 9	Day 10	Day 11	Day 12	Day 13	Day 14
	73	Heparin ø IE/h	1.39	1115.67	1600	1600	1541.95	1603.43	429.94	333.61	981.53	1177.78	1400	1400	1503.2	1600
	73	Enoxaparin [mg/d]	0	0	0	0	0	0	0	0	0	0	0	0	0	0
	73	ASA [mg/d]	0	0	0	0	0	0	0	0	0	0	0	0	0	0
	Number	Parameter	Day 1	Day 2	Day 3	Day 4	Day 5	Day 6	Day 7	Day 8	Day 9	Day 10	Day 11	Day 12	Day 13	Day 14
	74	Heparin ø IE/h	31.67	835.42	932.5	1125.7	1294.9	1350	1350	1452.64	1700	1700	888.96	0	0	0
	74	Enoxaparin [mg/d]	0	0	0	0	0	0	0	0	0	0	0	140	160	80
	74	ASA [mg/d]	0	0	0	0	0	0	0	0	0	0	0	0	0	0
	Number	Parameter	Day 1	Day 2	Day 3	Day 4	Day 5	Day 6	Day 7	Day 8	Day 9	Day 10	Day 11	Day 12	Day 13	Day 14
	75	Heparin ø IE/h	0	655.78	372.01	407.68	500.07	653.78	700	700	700	700	750	1000	1000	1022.64
	75	Enoxaparin [mg/d]	0	0	0	0	0	0	0	0	0	0	0	0	0	0
	75	ASA [mg/d]	0	0	0	0	0	0	0	0	0	0	0	0	0	0
	Number	Parameter	Day 1	Day 2	Day 3	Day 4	Day 5	Day 6	Day 7	Day 8	Day 9	Day 10	Day 11	Day 12	Day 13	Day 14
	76	Heparin ø IE/h	310.42	714.45	0	0	0	0	0	0	0	0	0	0	0	0
	76	Enoxaparin [mg/d]	0	0	0	0	0	0	0	0	0	0	0	0	0	0
	76	ASA [mg/d]	0	0	0	0	125	0	0	0	0	0	0	0	0	0
	Number	Parameter	Day 1	Day 2	Day 3	Day 4	Day 5	Day 6	Day 7	Day 8	Day 9	Day 10	Day 11	Day 12	Day 13	Day 14
	77	Heparin ø IE/h	72.22	1343.89	1575.07	1652.22	1600	1600	1600	1460.14	1400	1327.71	1300	1320.83	1000	1072.15
	77	Enoxaparin [mg/d]	0	0	0	0	0	0	0	0	0	0	0	0	0	0
	77	ASA [mg/d]	0	0	0	0	0	0	0	0	0	0	0	0	0	0
	Number	Parameter	Day 1	Day 2	Day 3	Day 4	Day 5	Day 6	Day 7	Day 8	Day 9	Day 10	Day 11	Day 12	Day 13	Day 14
	78	Heparin ø IE/h	90.55	1030.28	1300	1300	1436.11	1330.07	1200	1264.79	796.21	1200	925.42	1012.78	1300	1156.8
	78	Enoxaparin [mg/d]	0	0	0	0	0	0	0	0	0	0	0	0	0	0
	78	ASA [mg/d]	0	100	0	50	0	50	0	50	0	50	0	50	0	50
	Number	Parameter	Day 1	Day 2	Day 3	Day 4	Day 5	Day 6	Day 7	Day 8	Day 9	Day 10	Day 11	Day 12	Day 13	Day 14
	79	Heparin ø IE/h	129.72	540	0	0	0	0	0
	79	Enoxaparin [mg/d]	0	70	140	140	140	140	70
	79	ASA [mg/d]	0	0	0	0	0	0	0
	Number	Parameter	Day 1	Day 2	Day 3	Day 4	Day 5	Day 6	Day 7	Day 8	Day 9	Day 10	Day 11	Day 12	Day 13	Day 14
	80	Heparin ø IE/h	103.33	1068.47	860.55	843.61	693.61	645.14	611.39	626.53	1000	1000	1000	567.45	266.67	600
	80	Enoxaparin [mg/d]	0	0	0	0	0	0	0	0	0	0	0	0	0	70
	80	ASA [mg/d]	0	0	0	0	0	0	0	0	0	0	0	0	0	0
	Number	Parameter	Day 1	Day 2	Day 3	Day 4	Day 5	Day 6	Day 7	Day 8	Day 9	Day 10	Day 11	Day 12	Day 13	Day 14
	81	Heparin ø IE/h	175	750.55	800	800	800	717.05	411.43	0	0	0	0	0	0	0
	81	Enoxaparin [mg/d]	0	0	0	0	0	0	0	0	0	0	0	0	0	0
	81	ASA [mg/d]	0	0	0	0	0	0	0	0	0	0	0	0	0	0
	Number	Parameter	Day 1	Day 2	Day 3	Day 4	Day 5	Day 6	Day 7	Day 8	Day 9	Day 10	Day 11	Day 12	Day 13	Day 14
	82	Heparin ø IE/h	133.75	868.26	1438.75	1261.94	1400	1400	1520.42	1600	1748.89	1682.85	1376.82	0
	82	Enoxaparin [mg/d]	0	0	0	0	0	0	0	0	0	0	0	0
	82	ASA [mg/d]	0	0	0	0	0	0	0	0	0	0	0	0
	Number	Parameter	Day 1	Day 2	Day 3	Day 4	Day 5	Day 6	Day 7	Day 8	Day 9	Day 10	Day 11	Day 12	Day 13	Day 14
	83	Heparin ø IE/h	348.33	957.71	1273.26	1556.25	1604.36	747.92	329.15	400	869.03	1386.67	1068.89	0	0
	83	Enoxaparin [mg/d]	0	0	0	0	0	0	0	0	0	0	80	160	0
	83	ASA [mg/d]	0	0	0	0	0	0	0	0	0	0	0	0	0
	Number	Parameter	Day 1	Day 2	Day 3	Day 4	Day 5	Day 6	Day 7	Day 8	Day 9	Day 10	Day 11	Day 12	Day 13	Day 14
	84	Heparin ø IE/h	0	0	0	0
	84	Enoxaparin [mg/d]	70	140	140	70
	84	ASA [mg/d]	0	0	0	0
	Number	Parameter	Day 1	Day 2	Day 3	Day 4	Day 5	Day 6	Day 7	Day 8	Day 9	Day 10	Day 11	Day 12	Day 13	Day 14
	85	Heparin ø IE/h	570.42	1279.03	1600	926.39	835.7	1170.97	678.47	1000	1000	285.86	54.63	86.51	310.42	644.3
	85	Enoxaparin [mg/d]	100	100	100	100	100	100	100	100	100	100	0	0	0	0
	85	ASA [mg/d]	0	0	0	0	0	0	0	0	0	0	0	0	0	0
	Number	Parameter	Day 1	Day 2	Day 3	Day 4	Day 5	Day 6	Day 7	Day 8	Day 9	Day 10	Day 11	Day 12	Day 13	Day 14
	86	Heparin ø IE/h	191.67	1084.06	1212.21	351.74	928.33	1000	1000	370.28	400	683.75	1000	1045.9	1069.45	932.22
	86	Enoxaparin [mg/d]	0	0	0	0	0	0	0	0	0	0	0	0	0	0
	86	ASA [mg/d]	0	500	100	0	0	0	0	0	0	0	0	0	100	100
	Number	Parameter	Day 1	Day 2	Day 3	Day 4	Day 5	Day 6	Day 7	Day 8	Day 9	Day 10	Day 11	Day 12	Day 13	Day 14
	87	Heparin ø IE/h	22.22	345.55	400	400	400	400	803.68	1500	1600.7	2040.14	2200.14	1796.04	0	0
	87	Enoxaparin [mg/d]	0	0	0	0	0	0	0	0	0	0	0	40	80	80
	87	ASA [mg/d]	0	100	100	100	100	100	100	100	100	100	100	100	100	100
	Number	Parameter	Day 1	Day 2	Day 3	Day 4	Day 5	Day 6	Day 7	Day 8	Day 9	Day 10	Day 11	Day 12	Day 13	Day 14
	88	Heparin ø IE/h	385.14	800	800	668.47	722.08	800	800	652.95	800	800	667.78	800	874.27	950
	88	Enoxaparin [mg/d]	0	0	0	0	0	0	0	0	0	0	0	0	0	0
	88	ASA [mg/d]	0	0	50	50	50	50	50	50	50	50	50	50	50	50
	Number	Parameter	Day 1	Day 2	Day 3	Day 4	Day 5	Day 6	Day 7	Day 8	Day 9	Day 10	Day 11	Day 12	Day 13	Day 14
	89	Heparin ø IE/h	0	1465.63	1500	1500	1566.32	1600	1600	1623.89	1366.32	1300	1358.75	1222.68	1000	1074.48
	89	Enoxaparin [mg/d]	0	0	0	0	0	0	0	0	0	0	0	0	0	0
	89	ASA [mg/d]	0	0	0	0	0	0	0	0	0	0	0	0	0	0
	Number	Parameter	Day 1	Day 2	Day 3	Day 4	Day 5	Day 6	Day 7	Day 8	Day 9	Day 10	Day 11	Day 12	Day 13	Day 14
	90	Heparin ø IE/h	223.61	1057.92	747.5	1368.05	1733.61	1800	1800	1800	1872.85	1900	1900	1900	1900	1881.53
	90	Enoxaparin [mg/d]	0	0	0	0	0	0	0	0	0	0	0	0	0	0
	90	ASA [mg/d]	0	0	0	0	0	0	0	0	0	0	0	0	0	0
	Number	Parameter	Day 1	Day 2	Day 3	Day 4	Day 5	Day 6	Day 7	Day 8	Day 9	Day 10	Day 11	Day 12	Day 13	Day 14
	91	Heparin ø IE/h	0	0	0	0	0	0	0	0	0	0	0	0	0	0
	91	Enoxaparin [mg/d]	0	0	0	0	0	0	0	0	0	0	0	0	0	0
	91	ASA [mg/d]	0	100	100	100	100	100	100	100	100	100	100	100	100	100
	Number	Parameter	Day 1	Day 2	Day 3	Day 4	Day 5	Day 6	Day 7	Day 8	Day 9	Day 10	Day 11	Day 12	Day 13	Day 14
	92	Heparin ø IE/h	0	0	346.25	600	600	731.67	800	800	942.08	1000	942.36	0	0	0
	92	Enoxaparin [mg/d]	50	100	0	0	0	0	0	0	0	0	0	100	100	100
	92	ASA [mg/d]	0	0	0	0	0	0	0	0	0	0	0	0	0	0
	Number	Parameter	Day 1	Day 2	Day 3	Day 4	Day 5	Day 6	Day 7	Day 8	Day 9	Day 10	Day 11	Day 12	Day 13	Day 14
	93	Heparin ø IE/h	492.22	1311.04	1400	1400	1329.17	1224.24	1200	1200	1135.07	1100	1100	719.84	902.08	779.17
	93	Enoxaparin [mg/d]	0	0	0	0	0	0	0	0	0	0	0	0	0	0
	93	ASA [mg/d]	0	0	0	0	0	0	0	0	0	0	0	0	0	0
	Number	Parameter	Day 1	Day 2	Day 3	Day 4	Day 5	Day 6	Day 7	Day 8	Day 9	Day 10	Day 11	Day 12	Day 13	Day 14
	94	Heparin ø IE/h	100.28	565.42	567.6	300	368.75	400	293.61	225.07	290	300	300	300	300	300
	94	Enoxaparin [mg/d]	0	0	0	0	0	0	0	0	0	0	0	0	0	0
	94	ASA [mg/d]	0	100	100	100	0	50	0	50	0	50	0	50	0	50
	Number	Parameter	Day 1	Day 2	Day 3	Day 4	Day 5	Day 6	Day 7	Day 8	Day 9	Day 10	Day 11	Day 12	Day 13	Day 14
	95	Heparin ø IE/h	0	0	0	0	0
	95	Enoxaparin [mg/d]	80	160	160	160	80
	95	ASA [mg/d]	0	0	0	0	0
	Number	Parameter	Day 1	Day 2	Day 3	Day 4	Day 5	Day 6	Day 7	Day 8	Day 9	Day 10	Day 11	Day 12	Day 13	Day 14
	96	Heparin ø IE/h	248.89	1316.25	1132.08	0	0	0	0	0	0	0	0	0	0	0
	96	Enoxaparin [mg/d]	0	0	0	0	0	0	0	0	0	0	0	0	0	0
	96	ASA [mg/d]	0	100	100	100	100	100	100	100	100	100	100	100	100	100
	Number	Parameter	Day 1	Day 2	Day 3	Day 4	Day 5	Day 6	Day 7	Day 8	Day 9	Day 10	Day 11	Day 12	Day 13	Day 14
	97	Heparin ø IE/h	430.76	746.67	1005.9	1084.17	851.25	800	800	893.68	1000	1000	1000
	97	Enoxaparin [mg/d]	0	0	0	0	0	0	0	0	0	0	0
	97	ASA [mg/d]	0	50	50	50	50	50	50	50	50	50	0
	Number	Parameter	Day 1	Day 2	Day 3	Day 4	Day 5	Day 6	Day 7	Day 8	Day 9	Day 10	Day 11	Day 12	Day 13	Day 14
	98	Heparin ø IE/h	0	0	0	0	0	0	0	0	0	0	0	0	0	0
	98	Enoxaparin [mg/d]	0	0	0	0	0	0	0	0	0	0	0	0	0	0
	98	ASA [mg/d]	0	0	0	0	0	0	0	0	0	0	0	0	0	0

## Sheet: Analgosedation
	Number	Parameter	Day 1	Day 2	Day 3	Day 4	Day 5	Day 6	Day 7	Day 8	Day 9	Day 10	Day 11	Day 12	Day 13	Day 14
	1	Sufentanil ø μg/h	30.38	61.63	52.96	40	40	44.89	40	38.51	20	20	20	20	20	20
	1	Propofol ø mg/h	57.5	111.79	100.28	100	100	51.39	0	0	0	0	0	0	0	0
	1	Midazolam ø mg/h	5.4	12.98	11.88	8	8	9.44	10	6.8	4	8	8	9.91	7.97	5.13
	1	Ketamine ø mg/h	0	0	0	0	0	91.32	175	82.38	0	0	0	0	0	0
	Number	Parameter	Day 1	Day 2	Day 3	Day 4	Day 5	Day 6	Day 7	Day 8	Day 9	Day 10	Day 11	Day 12	Day 13	Day 14
	2	Sufentanil ø μg/h	7.96	60	60	89.26	100	90.72	66.06	60	0.625
	2	Propofol ø mg/h	13.26	100	100	100	100	100	49.58	0	0
	2	Midazolam ø mg/h	2.6	20	20	22.67	24	22.16	17.51	16	0.17
	2	Ketamine ø mg/h	0	0	0	0	0	0	0	0	0
	Number	Parameter	Day 1	Day 2	Day 3	Day 4	Day 5	Day 6	Day 7	Day 8	Day 9	Day 10	Day 11	Day 12	Day 13	Day 14
	3	Sufentanil ø μg/h	10	80	80	82.11	100	100	121.76	135.54	128	136	132.75	123.78	124.75	124.08
	3	Propofol ø mg/h	31.25	250	117.6	0	0	0	0	0	0	0	0	0	0	0
	3	Midazolam ø mg/h	1.88	15	15	15	15	15	19.4	20.8	23.04	25.67	25.62	23.65	24.53	24.48
	3	Ketamine ø mg/h	0	0	0	0	0	0	0	100.97	128.44	233.54	302.22	253.19	303.75	300
	Number	Parameter	Day 1	Day 2	Day 3	Day 4	Day 5	Day 6	Day 7	Day 8	Day 9	Day 10	Day 11	Day 12	Day 13	Day 14
	4	Sufentanil ø μg/h	20	61.58	97.99	124	123.25	138.7	141.57	141.57	141.57	142.4	140	140	140	140
	4	Propofol ø mg/h	0	0	0	0	0	0	0	0	0	0	0	0	0	0
	4	Midazolam ø mg/h	5.87	20.14	24.15	30.15	23.48	29.09	30	30.15	30.15	30.23	30	30	30	30
	4	Ketamine ø mg/h	0	0	43.44	250	250	250	226.42	200	200	200	200	200	200	200
	Number	Parameter	Day 1	Day 2	Day 3	Day 4	Day 5	Day 6	Day 7	Day 8	Day 9	Day 10	Day 11	Day 12	Day 13	Day 14
	5	Sufentanil ø μg/h	0	9.38	20.4	31.63	30	32.81	40	41.64	43.28	40	40	41.64	40.81	40
	5	Propofol ø mg/h	0	12.32	33.99	86.1	80	93.11	120	144.58	160	160	160	161.56	160	160
	5	Midazolam ø mg/h	0	48.09	0	0	0	0	0	0	0	0	0	0	1.83	4
	5	Ketamine ø mg/h	0	0	0	0	0	0	0	0	0	0	0	0	0	0
	Number	Parameter	Day 1	Day 2	Day 3	Day 4	Day 5	Day 6	Day 7	Day 8	Day 9	Day 10	Day 11	Day 12	Day 13	Day 14
	6	Sufentanil ø μg/h	0	86.89	74.92	60	60	60.79	60	60	60	60	60	60	60	70.58
	6	Propofol ø mg/h	28.13	267.78	200	200.7	200	201.39	200	200	200	200	200	168.33	136.56	121.13
	6	Midazolam ø mg/h	0	21.03	23.74	20	20	20.07	20	20	20	20	20	14.71	8.49	6.74
	6	Ketamine ø mg/h	0	22.01	162.71	200	200	200	200	200	200	200	200	173.37	71.08	0
	Number	Parameter	Day 1	Day 2	Day 3	Day 4	Day 5	Day 6	Day 7	Day 8	Day 9	Day 10	Day 11	Day 12	Day 13	Day 14
	7	Sufentanil ø μg/h	40.78	94.83	60	60	63.88	79.01	80	81.61	82.39	80	86.65	0	0	0
	7	Propofol ø mg/h	0	0	0	0	0	0	0	0	0	0	0	0	0	0
	7	Midazolam ø mg/h	4.78	9.92	10.31	10	10.49	13.89	18.73	20	20.31	20	20.67	0	0	0
	7	Ketamine ø mg/h	0	0	0	0	0	0	161.6	0	0	0	0	0	0	0
	Number	Parameter	Day 1	Day 2	Day 3	Day 4	Day 5	Day 6	Day 7	Day 8	Day 9	Day 10	Day 11	Day 12	Day 13	Day 14
	8	Sufentanil ø μg/h	0	0
	8	Propofol ø mg/h	0	0
	8	Midazolam ø mg/h	0	0
	8	Ketamine ø mg/h	0	0
	Number	Parameter	Day 1	Day 2	Day 3	Day 4	Day 5	Day 6	Day 7	Day 8	Day 9	Day 10	Day 11	Day 12	Day 13	Day 14
	9	Sufentanil ø μg/h	8.33	35.01	14.74	11.65	10.41	10	10	10	0.86	0	0	0
	9	Propofol ø mg/h	12.5	60	32.24	0	0	0	0	23.18	8.86	0	0	0
	9	Midazolam ø mg/h	2.5	10.26	5.28	4.44	4.46	0	0	0	0	0	0	0
	9	Ketamine ø mg/h	0	0	0	0	0	0	0	0	0	0	0	0
	Number	Parameter	Day 1	Day 2	Day 3	Day 4	Day 5	Day 6	Day 7	Day 8	Day 9	Day 10	Day 11	Day 12	Day 13	Day 14
	10	Sufentanil ø μg/h	0	0	0	7.78	43.33	62.46	47.08	28.43	9.82	2.29	0	0	0	0
	10	Propofol ø mg/h	0	0	0	22.92	125.24	255.36	158.42	0	0	0	0	0	0	0
	10	Midazolam ø mg/h	0	0	0	0.83	0.21	9.28	7.96	7.26	0	0	0	0	0	0
	10	Ketamine ø mg/h	0	0	0	12.5	0	0	0	0	0	0	0	0	0	0
	Number	Parameter	Day 1	Day 2	Day 3	Day 4	Day 5	Day 6	Day 7	Day 8	Day 9	Day 10	Day 11	Day 12	Day 13	Day 14
	11	Sufentanil ø μg/h	0	0	0	0	0	0	0	0	0	0
	11	Propofol ø mg/h	0	0	0	0	0	0	0	0	0	0
	11	Midazolam ø mg/h	0	0	0	0	0	0	0	0	0	0
	11	Ketamine ø mg/h	0	0	0	0	0	0	0	0	0	0
	Number	Parameter	Day 1	Day 2	Day 3	Day 4	Day 5	Day 6	Day 7	Day 8	Day 9	Day 10	Day 11	Day 12	Day 13	Day 14
	12	Sufentanil ø μg/h	17.83	62.42	61.63	58.71	52.14	61.63	60	60	62.46	61.63	66.58	64.08	74.47	80
	12	Propofol ø mg/h	55	200.69	200	147.5	97.67	139.76	80	81.61	83.28	82.44	123.75	236.69	256.74	133.24
	12	Midazolam ø mg/h	5.94	20.22	20.15	16.66	0	0	0	0	0	0	5.01	20.24	20.15	18.19
	12	Ketamine ø mg/h	60.42	253.92	300	256.32	19.82	124.58	200	200	206.11	208.19	237.22	300	300	300
	Number	Parameter	Day 1	Day 2	Day 3	Day 4	Day 5	Day 6	Day 7	Day 8	Day 9	Day 10	Day 11	Day 12	Day 13	Day 14
	13	Sufentanil ø μg/h	15.14	85.4	80	80	80	96.14	100	100	100	100	78.51
	13	Propofol ø mg/h	15.14	115.85	0	0	0	0	0	0	0	0	0
	13	Midazolam ø mg/h	1.51	11.21	11.38	12	12	18.46	20	20	20	20	17.56
	13	Ketamine ø mg/h	0	0	25.49	50	55.28	124.44	0	0	0	0	0
	Number	Parameter	Day 1	Day 2	Day 3	Day 4	Day 5	Day 6	Day 7	Day 8	Day 9	Day 10	Day 11	Day 12	Day 13	Day 14
	14	Sufentanil ø μg/h	28.4	100.76	100	101.6	95.14	80	80	81.61	96.86	99.83	92.83	99.21	80	80
	14	Propofol ø mg/h	54.71	229.21	296.64	345.59	308.67	200	151.44	80	102.18	100	133.92	160	148.5	160
	14	Midazolam ø mg/h	4.98	29.87	30	30.31	25.96	14	11.19	8.16	13.86	11.61	13.92	17.93	16	16
	14	Ketamine ø mg/h	5.76	147.95	200	200	200	200	173.02	69.06	84.03	100	106.46	150	150	150
	Number	Parameter	Day 1	Day 2	Day 3	Day 4	Day 5	Day 6	Day 7	Day 8	Day 9	Day 10	Day 11	Day 12	Day 13	Day 14
	15	Sufentanil ø μg/h	37.5	102.43	101.6	100	100	86.38	63.54	40	40	41.64	44.64	60.5	81.61	80
	15	Propofol ø mg/h	29.11	62.42	74.63	83.28	110.11	120	120.61	120	100.74	93.14	995.78	89.89	160.72	160
	15	Midazolam ø mg/h	3.75	12.44	15.16	15.32	15	15	15.38	16	7.2	2.69	2.39	0	0	0
	15	Ketamine ø mg/h	22.67	131.53	213.19	200	200	200	184.9	3.96	0	0	0	0	0	0
	Number	Parameter	Day 1	Day 2	Day 3	Day 4	Day 5	Day 6	Day 7	Day 8	Day 9	Day 10	Day 11	Day 12	Day 13	Day 14
	16	Sufentanil ø μg/h	0	0	0	0	0	0	0	0	0	0	0
	16	Propofol ø mg/h	74.44	202.36	165.69	151.56	155.52	151.56	165.14	231.79	200	197.92	60.88
	16	Midazolam ø mg/h	5.07	14.24	7.83	5.16	5.71	11.05	10.16	13.87	14	14	4.72
	16	Ketamine ø mg/h	27.43	200	200	200	208.19	201.94	213.65	250	250	250	84.38
	Number	Parameter	Day 1	Day 2	Day 3	Day 4	Day 5	Day 6	Day 7	Day 8	Day 9	Day 10	Day 11	Day 12	Day 13	Day 14
	17	Sufentanil ø μg/h	12.56	60	61.63	60.79	60.79	60	74.31	80	80.78	54.31	22.28	20.82	20	14.24
	17	Propofol ø mg/h	34.29	135.35	153.16	119.34	100.76	100	125.01	140	140.74	116.51	70.81	80.69	63.87	33.89
	17	Midazolam ø mg/h	2.5	12	14.39	12.65	10.08	10	10.16	10	10.08	2.14	0	0	0	0
	17	Ketamine ø mg/h	0	0	30.21	156.53	200	200	200	200	186.46	15.26	0	0	0	0
	Number	Parameter	Day 1	Day 2	Day 3	Day 4	Day 5	Day 6	Day 7	Day 8	Day 9	Day 10	Day 11	Day 12	Day 13	Day 14
	18	Sufentanil ø μg/h	18.81	40	40	55.17	60.79	60	62.46	59.92	39.54	17.17	10	21.22	29.64	16.19
	18	Propofol ø mg/h	46.67	100	137.94	140	140	140	140	139.92	95.67	100	100	83.97	0	0
	18	Midazolam ø mg/h	2.36	5	5.93	9.03	10.08	10	10.24	10.23	8.28	0	0	0	0	0
	18	Ketamine ø mg/h	0.14	0	0	0	0	0	0	0	0	0	0	0	0	0
	Number	Parameter	Day 1	Day 2	Day 3	Day 4	Day 5	Day 6	Day 7	Day 8	Day 9	Day 10	Day 11	Day 12	Day 13	Day 14
	19	Sufentanil ø μg/h	0	0	0	0	0
	19	Propofol ø mg/h	0	0	0	0	0
	19	Midazolam ø mg/h	0	0	0	0	0
	19	Ketamine ø mg/h	0	0	0	0	0
	Number	Parameter	Day 1	Day 2	Day 3	Day 4	Day 5	Day 6	Day 7	Day 8	Day 9	Day 10	Day 11	Day 12	Day 13	Day 14
	20	Sufentanil ø μg/h	0	0	0	0	0	0	0	0	0	0	0	0	0	0
	20	Propofol ø mg/h	0	0	0	0	0	0	0	0	0	0	0	0	0	0
	20	Midazolam ø mg/h	0	0	0	0	0	0	0	0	0	0	0	0	0	0
	20	Ketamine ø mg/h	0	0	0	0	0	0	0	0	0	0	0	0	0	0
	Number	Parameter	Day 1	Day 2	Day 3	Day 4	Day 5	Day 6	Day 7	Day 8	Day 9	Day 10	Day 11	Day 12	Day 13	Day 14
	21	Sufentanil ø μg/h	30.08	40	40	40.81	60	51.24	42	40	40	40	40	40	38.33	25.81
	21	Propofol ø mg/h	73.4	100	100	117.5	137.56	107	90.92	98.33	80	61.97	40	28.64	19.12	45.1
	21	Midazolam ø mg/h	5.57	14	13.13	10.11	10	11.4	9.23	10	10	7.15	2.52	2	1.92	0.47
	21	Ketamine ø mg/h	73.61	200	200	185.7	184.17	13.68	0	0	0	0	0	0	0	0
	Number	Parameter	Day 1	Day 2	Day 3	Day 4	Day 5	Day 6	Day 7	Day 8	Day 9	Day 10	Day 11	Day 12	Day 13	Day 14
	22	Sufentanil ø μg/h	36.46	100	100	100	95.57	72.17	60.79	71.33	91.67	86.08	80	94.33	100.76	102.43
	22	Propofol ø mg/h	55.63	100	164.44	240	218.86	137.76	116.5	199.36	191.08	201.53	200	200.7	242.28	240
	22	Midazolam ø mg/h	7.3	20	20	20	19.12	13.77	9.42	10.84	17.03	20	20	23.21	24.3	24
	22	Ketamine ø mg/h	36.46	100	127.22	200	200	128.47	33.33	178.44	200	200	137.22	220.07	249.06	250
	Number	Parameter	Day 1	Day 2	Day 3	Day 4	Day 5	Day 6	Day 7	Day 8	Day 9	Day 10	Day 11	Day 12	Day 13	Day 14
	23	Sufentanil ø μg/h	17.17	60	50	53.32	59.39	46.58	50	58.12	80	70.52	60	60	60	60
	23	Propofol ø mg/h	51.44	132.67	100	162.22	200	166.86	160	160	160	160	160	160	160	160
	23	Midazolam ø mg/h	4.03	14	14	14	14	14.45	20	20	20	21.1	20	20	20	20
	23	Ketamine ø mg/h	86.46	300	300	300	294.03	204.17	250	250	250	287.5	300	300	300	300
	Number	Parameter	Day 1	Day 2	Day 3	Day 4	Day 5	Day 6	Day 7	Day 8	Day 9	Day 10	Day 11	Day 12	Day 13	Day 14
	24	Sufentanil ø μg/h	24.44	83.54	98.26	43.1	40	40	40.81	40	53.33	80	80	80	85.21	80
	24	Propofol ø mg/h	49.03	250.63	296.88	206.11	202.36	257.92	300.63	300	280.56	141.67	0	0	0	0
	24	Midazolam ø mg/h	2.84	16	16	16	16	16	16.07	16	16	16	16.16	16	16	16
	24	Ketamine ø mg/h	0	0	0	0	0	0	0	0	43.75	233.4	300	300	300	300
	Number	Parameter	Day 1	Day 2	Day 3	Day 4	Day 5	Day 6	Day 7	Day 8	Day 9	Day 10	Day 11	Day 12	Day 13	Day 14
	25	Sufentanil ø μg/h	9.08	59.46	81.9	80	80	81.67	100	100	94.18	60	60	60	60	60
	25	Propofol ø mg/h	23.13	137.94	198.24	200	200	200	200	200	117.64	0	0	0	0	0
	25	Midazolam ø mg/h	2.31	13.79	17.79	20	20	20.83	30	23.74	18.67	12	12	12	12	12
	25	Ketamine ø mg/h	23.58	121.35	148.23	200	200	200	200	200	200	200	200	200	200	200
	Number	Parameter	Day 1	Day 2	Day 3	Day 4	Day 5	Day 6	Day 7	Day 8	Day 9	Day 10	Day 11	Day 12	Day 13	Day 14
	26	Sufentanil ø μg/h	13.53	59.06	100.76	101.53	100	109.07	89.19	0	37.5	49.39	40	40	55.33	80
	26	Propofol ø mg/h	90.42	238.39	260.65	260.39	260	262.78	235.89	260	260	250.78	225.03	203.11	216.86	204.67
	26	Midazolam ø mg/h	4.01	14.28	16.07	16.43	15.26	15.93	20	20	20	20	19.25	17.43	13.38	11
	26	Ketamine ø mg/h	0	0	96.35	161.04	150	162.57	200	200	200	200	200	200	134.31	75
	Number	Parameter	Day 1	Day 2	Day 3	Day 4	Day 5	Day 6	Day 7	Day 8	Day 9	Day 10	Day 11	Day 12	Day 13	Day 14
	27	Sufentanil ø μg/h	0	73.63	81.61	83.22	80.78	80.78	80	80	80	80	79.49	82.39	80	96.29
	27	Propofol ø mg/h	0	75.78	94.79	143.14	140.74	140.74	140	140.33	200	200	203.75	200	200	200
	27	Midazolam ø mg/h	0	10.12	11.62	12.48	12.08	12.45	12	12.02	16	16	16.16	16.49	16	19.28
	27	Ketamine ø mg/h	0	107.88	150	150	150	150	150	150	150	150	185.07	250	250	250
	Number	Parameter	Day 1	Day 2	Day 3	Day 4	Day 5	Day 6	Day 7	Day 8	Day 9	Day 10	Day 11	Day 12	Day 13	Day 14
	28	Sufentanil ø μg/h	0	0	0
	28	Propofol ø mg/h	0	0	0
	28	Midazolam ø mg/h	0	0	0
	28	Ketamine ø mg/h	0	0	0
	Number	Parameter	Day 1	Day 2	Day 3	Day 4	Day 5	Day 6	Day 7	Day 8	Day 9	Day 10	Day 11	Day 12	Day 13	Day 14
	29	Sufentanil ø μg/h	27.29	0
	29	Propofol ø mg/h	68.75	0
	29	Midazolam ø mg/h	0.28	0
	29	Ketamine ø mg/h	0	0
	Number	Parameter	Day 1	Day 2	Day 3	Day 4	Day 5	Day 6	Day 7	Day 8	Day 9	Day 10	Day 11	Day 12	Day 13	Day 14
	30	Sufentanil ø μg/h	53.42	85.6	62.12	60	60	60	60	40.88	14.82	0	0	0	0	0
	30	Propofol ø mg/h	204.29	305	281.32	300	286.58	0	0	0	0	0	0	0	0	0
	30	Midazolam ø mg/h	0	0	0	3.86	6	6	2.47	0	0	0	0	19.59	0.21	0
	30	Ketamine ø mg/h	0	0	0	0	0	0	0	0	0	0	0	0	0	0
	Number	Parameter	Day 1	Day 2	Day 3	Day 4	Day 5	Day 6	Day 7	Day 8	Day 9	Day 10	Day 11	Day 12	Day 13	Day 14
	31	Sufentanil ø μg/h	28.75	63.33	80	80	80	80	80	83.22	82.5	117.56	117.18	101.6	0	0
	31	Propofol ø mg/h	79.22	146.39	141.57	140	140	140	140	143.14	85.78	0	0	0	0	0
	31	Midazolam ø mg/h	7.19	14.32	14	14	14	14	14	14.31	16.18	20.15	23.52	24.15	24.53	24.6
	31	Ketamine ø mg/h	0	0	0	0	0	0	0	0	0	130.17	96.11	100	164.03	204.03
	Number	Parameter	Day 1	Day 2	Day 3	Day 4	Day 5	Day 6	Day 7	Day 8	Day 9	Day 10	Day 11	Day 12	Day 13	Day 14
	32	Sufentanil ø μg/h	0	0	0	0	0	0	0	0	0	0	0	0	0	0
	32	Propofol ø mg/h	65.97	200	202.36	200	113.17	0	0	0	0	0	0	0	0	0
	32	Midazolam ø mg/h	5.51	20	20.15	20	20	16.6	19.83	20	17.18	10.89	5	5	5	5
	32	Ketamine ø mg/h	56.25	200	204.03	200	200	200	200	147.78	33.19	0	0	0	0	0
	Number	Parameter	Day 1	Day 2	Day 3	Day 4	Day 5	Day 6	Day 7	Day 8	Day 9	Day 10	Day 11	Day 12	Day 13	Day 14
	33	Sufentanil ø μg/h	0	0	0	0	0	0	0	0	0	0	0	0	0	0
	33	Propofol ø mg/h	0	0	0	0	0	0	0	0	0	0	0	0	0	0
	33	Midazolam ø mg/h	6.91	16.16	18.72	20	20	20.14	20	20.15	20.15	18.77	20	20	15.29	10
	33	Ketamine ø mg/h	0	0	0	0	0	0	0	0	0	0	0	0	0	111.97
	Number	Parameter	Day 1	Day 2	Day 3	Day 4	Day 5	Day 6	Day 7	Day 8	Day 9	Day 10	Day 11	Day 12	Day 13	Day 14
	34	Sufentanil ø μg/h	5.78	81.61	81.61	80	83.22	83.65	109.65	158.06	1250	0	0	0	0	0
	34	Propofol ø mg/h	7.85	24.17	0	0	0	0	0	0	28.33	38.46	0	0	0	0
	34	Midazolam ø mg/h	1.03	14.18	15.16	17.91	19.47	10.28	15.95	16.76	23.18	24	24	24.23	24.7	24.23
	34	Ketamine ø mg/h	10.83	176.67	200	200	200	200	200	204.03	271.74	299.8	300	306.04	300	300
	Number	Parameter	Day 1	Day 2	Day 3	Day 4	Day 5	Day 6	Day 7	Day 8	Day 9	Day 10	Day 11	Day 12	Day 13	Day 14
	35	Sufentanil ø μg/h	16.14	40	40.81	41.61	53.81	0	0	0	0	0	0	0	0	0
	35	Propofol ø mg/h	60.19	74.93	0	0	0	0	0	0	0	0	0	0	0	0
	35	Midazolam ø mg/h	1.28	8.06	10.24	11.05	12	11.86	14.84	11.04	7.46	5	5	5.27	3.34	2.25
	35	Ketamine ø mg/h	0	0	0	0	0	5.92	55.22	0	48.89	100	100	104.58	69.62	40.92
	Number	Parameter	Day 1	Day 2	Day 3	Day 4	Day 5	Day 6	Day 7	Day 8	Day 9	Day 10	Day 11	Day 12	Day 13	Day 14
	36	Sufentanil ø μg/h	33.68	102.43	100.76	101.6	100	100	100	100	101.58	97.64	44.97	42.57	30.72	20
	36	Propofol ø mg/h	0	0	0	0	0	0	0	0	0	0	5.67	0	0	0
	36	Midazolam ø mg/h	2.02	6.25	6	6.32	6	6	6	6	6.49	9.77	0	2.24	0	0
	36	Ketamine ø mg/h	67.36	200	200	200	200	200	200	200	204.03	208.51	23.26	11.25	0	0
	Number	Parameter	Day 1	Day 2	Day 3	Day 4	Day 5	Day 6	Day 7	Day 8	Day 9	Day 10	Day 11	Day 12	Day 13	Day 14
	37	Sufentanil ø μg/h	6.17	40	40.81	42.42	47.36	40	36.68	20.82	20	19.44	11.65	10	4.99	0
	37	Propofol ø mg/h	30.83	200	206.38	204.58	210.14	200	189.29	63.16	0	0	0	0	0	0
	37	Midazolam ø mg/h	0	0	0	0	0	0	0	3.67	3.09	1.92	0.83	0	0	0
	37	Ketamine ø mg/h	0	0	0	0	0	0	0	0	0	0	0	0	0	0
	Number	Parameter	Day 1	Day 2	Day 3	Day 4	Day 5	Day 6	Day 7	Day 8	Day 9	Day 10	Day 11	Day 12	Day 13	Day 14
	38	Sufentanil ø μg/h	0	0	0	0	0	0	0	0	0	0	0	0	0	0
	38	Propofol ø mg/h	0	0	1.56	7.48	1.54	0	0	0	0	0	0	0	0	0
	38	Midazolam ø mg/h	0	0	0	0	0	0	0	0	0	0	0	0	0	0
	38	Ketamine ø mg/h	0	0	0	0	0	0	0	0	0	0	0	0	0	0
	Number	Parameter	Day 1	Day 2	Day 3	Day 4	Day 5	Day 6	Day 7	Day 8	Day 9	Day 10	Day 11	Day 12	Day 13	Day 14
	39	Sufentanil ø μg/h	0	0	0	41.64	40	40	33.13	17.67	12.9	5.06	0	13.83
	39	Propofol ø mg/h	0	0	0	195.64	200	166.86	116.39	58.06	14.68	6.38	10.86	0
	39	Midazolam ø mg/h	0	0	0	0.42	0	0	0	0	0	0	0	0
	39	Ketamine ø mg/h	0	0	0	8.33	0	0	0	0	0	0	0	0
	Number	Parameter	Day 1	Day 2	Day 3	Day 4	Day 5	Day 6	Day 7	Day 8	Day 9	Day 10	Day 11	Day 12	Day 13	Day 14
	40	Sufentanil ø μg/h	4.65	100	100	100	101.6	101.6	100	100	100	100	102.43	100	30.21
	40	Propofol ø mg/h	13.96	4.17	0	40.63	150.73	151.56	150	150	150	150	152.4	167.6	60.42
	40	Midazolam ø mg/h	0	23.76	25	25	25.15	14.45	10	10.49	10	10	10.24	10.7	3.63
	40	Ketamine ø mg/h	0	202.15	200	200	200	101.1	0	0	0	0	0	0	0
	Number	Parameter	Day 1	Day 2	Day 3	Day 4	Day 5	Day 6	Day 7	Day 8	Day 9	Day 10	Day 11	Day 12	Day 13	Day 14
	41	Sufentanil ø μg/h	13.06	80	80	98.15	100	101.6	93.28	79.47	62.5	80	87.47	100	100	100
	41	Propofol ø mg/h	24.11	160	160	167.17	160	160	176.92	149.92	97.76	141.57	145.92	180	180	180
	41	Midazolam ø mg/h	1.52	8	8	8.67	10	10.16	10.57	10	6.39	10.16	11.664	16	16	16
	41	Ketamine ø mg/h	0	0	0	0	0	0	0	0	0	0	28.89	200	200	200
	Number	Parameter	Day 1	Day 2	Day 3	Day 4	Day 5	Day 6	Day 7	Day 8	Day 9	Day 10	Day 11	Day 12	Day 13	Day 14
	42	Sufentanil ø μg/h	26.25	60	60	60	60	60	60	61.63	60	61.63	60	60	60	13.17
	42	Propofol ø mg/h	116.46	239.24	148.35	145.29	200	197.75	91.64	39	144.39	141.57	140	140	135.78	120
	42	Midazolam ø mg/h	3.57	10	10	10.35	14	12.32	7.7	4.77	8	8.68	10.33	8.93	8	80
	42	Ketamine ø mg/h	0	0	0	0	0	0	0	0	0	0	71.53	200	200	200
	Number	Parameter	Day 1	Day 2	Day 3	Day 4	Day 5	Day 6	Day 7	Day 8	Day 9	Day 10	Day 11	Day 12	Day 13	Day 14
	43	Sufentanil ø μg/h	13.33	79.56	100	101.6	95.08	100	101.6	101.6	100	101.6	100	100	98.82	100
	43	Propofol ø mg/h	0	50.57	142.04	141.57	123.78	120	124.39	160	162.28	161.56	160	181.72	197.5	200
	43	Midazolam ø mg/h	6.03	20.38	20	15.99	11.83	10	10	10.24	10	10.16	10	14.34	17.79	18
	43	Ketamine ø mg/h	68.96	201.94	200	200	171.84	184.06	200	200	200	200	200	200	197.5	200
	Number	Parameter	Day 1	Day 2	Day 3	Day 4	Day 5	Day 6	Day 7	Day 8	Day 9	Day 10	Day 11	Day 12	Day 13	Day 14
	44	Sufentanil ø μg/h	19.5	6.91	0	0	0	0	0	0	0	0	0	0	0	0
	44	Propofol ø mg/h	0	0	0	0	0	0	0	0	0	0	0	0	0	0
	44	Midazolam ø mg/h	0	0	0	0	0	0	0	0	0	0	0	0	0	0
	44	Ketamine ø mg/h	0	0	0	0	0	0	0	0	0	0	0	0	0	0
	Number	Parameter	Day 1	Day 2	Day 3	Day 4	Day 5	Day 6	Day 7	Day 8	Day 9	Day 10	Day 11	Day 12	Day 13	Day 14
	45	Sufentanil ø μg/h	0	0	0	0	0	0	0	0	0	0	0	0	0	0
	45	Propofol ø mg/h	0	0	0	0	0	0	0	0	0	0	0	0	0	0
	45	Midazolam ø mg/h	0	0	0	0	0	0	0	0	0	0	0	0	0	0
	45	Ketamine ø mg/h	0	0	0	0	0	0	0	0	0	0	0	0	0	0
	Number	Parameter	Day 1	Day 2	Day 3	Day 4	Day 5	Day 6	Day 7	Day 8	Day 9	Day 10	Day 11	Day 12	Day 13	Day 14
	46	Sufentanil ø μg/h	38.54	103.19	103.19	101.6	72.68	62.42	13.93	0	0	0	13.58	38.69	21.24	20
	46	Propofol ø mg/h	131.74	289.44	203.06	201.53	147.97	121.71	118.5	113.4	120	93.28	119.88	109.69	71.33	81.89
	46	Midazolam ø mg/h	0	5.97	10.32	10.48	7.29	4.84	5.5	5.66	10	6.92	6.9	6	1.57	2
	46	Ketamine ø mg/h	64.9	208.06	208.06	200	101.94	0	0	0	0	0	0	0	0	0
	Number	Parameter	Day 1	Day 2	Day 3	Day 4	Day 5	Day 6	Day 7	Day 8	Day 9	Day 10	Day 11	Day 12	Day 13	Day 14
	47	Sufentanil ø μg/h	40.78	80	80	81.61	80	81.61	80.78	80	80	80	81.69	81.61	97.1	101.6
	47	Propofol ø mg/h	0	0	0	0	0	0	0	0	0	0	0	0	0	0
	47	Midazolam ø mg/h	6.71	14.86	16	16.16	16	16.41	15.83	16	17.71	18	20.03	20.15	23.24	24.23
	47	Ketamine ø mg/h	95.83	200	200	204.03	200	200	177.92	150	192.78	200	208.47	204.03	204.03	200
	Number	Parameter	Day 1	Day 2	Day 3	Day 4	Day 5	Day 6	Day 7	Day 8	Day 9	Day 10	Day 11	Day 12	Day 13	Day 14
	48	Sufentanil ø μg/h	-1	0	0	0	0	0	0	0	0	0	0	22.5	60	54.63
	48	Propofol ø mg/h	-1	0	0	0	0	0	0	0	30.56	200	200	200	200	168.63
	48	Midazolam ø mg/h	-1	0	0	0	0	0	0	0	0.42	0.21	5	7.05	10	10
	48	Ketamine ø mg/h	-1	0	0	0	0	0	0	0	4.17	0	0	0	0	0
	Number	Parameter	Day 1	Day 2	Day 3	Day 4	Day 5	Day 6	Day 7	Day 8	Day 9	Day 10	Day 11	Day 12	Day 13	Day 14
	49	Sufentanil ø μg/h	14.31	104.79	101.6	100	100	47.22	57.72	60	60	58.64	63.96	60.86	43.35	38.28
	49	Propofol ø mg/h	28.61	19.13	22.92	111.31	140	65.99	91.78	100	100	97.74	96.35	100	100	95.69
	49	Midazolam ø mg/h	1.55	19.96	20.15	20	20	9.13	7.53	8	8	7.15	6.48	8.09	6.09	5.82
	49	Ketamine ø mg/h	0	183.61	201.94	200	200	78.33	0	0	0	0	0	0	0	0
	Number	Parameter	Day 1	Day 2	Day 3	Day 4	Day 5	Day 6	Day 7	Day 8	Day 9	Day 10	Day 11	Day 12	Day 13	Day 14
	50	Sufentanil ø μg/h	0	31.67	60	60	62.03	81.56	80	71.61	54.47	50	39.54	28.73	10	10
	50	Propofol ø mg/h	0	104.84	260	260	260	229.44	136.67	142.39	79.93	27.94	0	0	0	0
	50	Midazolam ø mg/h	0	4.53	16	16	13.58	15.59	12.49	14.23	6.38	0	0	0	0	0
	50	Ketamine ø mg/h	0	8.33	0	0	0	0	0	0	0	0	0	0	0	0
	Number	Parameter	Day 1	Day 2	Day 3	Day 4	Day 5	Day 6	Day 7	Day 8	Day 9	Day 10	Day 11	Day 12	Day 13	Day 14
	51	Sufentanil ø μg/h	5.21	60	60	60	60	81.2	94.04	90	90.77	94.4	93.21	93.11	91.6	90.77
	51	Propofol ø mg/h	17.36	200	200	200	174.36	84.86	0	0	0	0	0	0	0	0
	51	Midazolam ø mg/h	0.52	6	6	6	6	7.02	11.04	12	12.16	12.88	14.16	17.13	18.15	18.15
	51	Ketamine ø mg/h	0	0	0	0	0	0	0	0	0	0	0	0	0	0
	Number	Parameter	Day 1	Day 2	Day 3	Day 4	Day 5	Day 6	Day 7	Day 8	Day 9	Day 10	Day 11	Day 12	Day 13	Day 14
	52	Sufentanil ø μg/h	1.67	40	44.92	50.69	53.03	86.44	81.61	80	80	4.39	0	0	0	0
	52	Propofol ø mg/h	10	222.06	204.58	203.06	202.36	206.11	144.58	45.72	0	0	0	0	0	0
	52	Midazolam ø mg/h	0.42	13.77	14.47	14.71	14.16	14.63	15.27	18.66	20	20	20	22.56	25.47	25
	52	Ketamine ø mg/h	8.33	200	200	200	200	200	200	200	200	218.75	250	253.92	303.96	300
	Number	Parameter	Day 1	Day 2	Day 3	Day 4	Day 5	Day 6	Day 7	Day 8	Day 9	Day 10	Day 11	Day 12	Day 13	Day 14
	53	Sufentanil ø μg/h	6.67	41.64	51.81	40	43.25	42.44	49.99	60	62.42	67.15	80	70.51	60	60
	53	Propofol ø mg/h	33.33	201.53	200	200	200	200.69	170.13	140	142.31	140	140	140	121.64	100
	53	Midazolam ø mg/h	1.44	10.16	10	10	12.55	20.07	20	20	20	15.42	10	10	10	10
	53	Ketamine ø mg/h	0	0	0	0	0	62.5	100	100	100	145.83	200	200	200	200
	Number	Parameter	Day 1	Day 2	Day 3	Day 4	Day 5	Day 6	Day 7	Day 8	Day 9	Day 10	Day 11	Day 12	Day 13	Day 14
	54	Sufentanil ø μg/h	21.22	80	80.78	80	80	76.63	91.06	80	82.44	82.39	88.06	81.61	81.61	89.74
	54	Propofol ø mg/h	53.19	200	201.53	200	200	200	108.89	0	0	0	0	0	0	0
	54	Midazolam ø mg/h	7.84	30	30.15	30	30	27.5	16.34	0	0	0.083	0.58	0.25	0.083	0.81
	54	Ketamine ø mg/h	0	0	0	52.22	100	136.46	108.61	0	0	0	0	0	0	0
	Number	Parameter	Day 1	Day 2	Day 3	Day 4	Day 5	Day 6	Day 7	Day 8	Day 9	Day 10	Day 11	Day 12	Day 13	Day 14
	55	Sufentanil ø μg/h	0	0	0	27.22	61.63	60	60	60	46.6	33.17	25.63	14.1	3.48	0
	55	Propofol ø mg/h	0	0	0	134.01	250	250	250	237.36	179.11	100	134.86	61.38	7.98	0
	55	Midazolam ø mg/h	0	0	0	10.47	20.24	20	20	18.18	8.6	0	0	0	0	0
	55	Ketamine ø mg/h	0	0	0	71.94	235.49	300	300	271.39	105	0	0	0	0	0
	Number	Parameter	Day 1	Day 2	Day 3	Day 4	Day 5	Day 6	Day 7	Day 8	Day 9	Day 10	Day 11	Day 12	Day 13	Day 14
	56	Sufentanil ø μg/h	0	0	0	0	0	0	0
	56	Propofol ø mg/h	82.08	200	230.35	200	200	183.33	0
	56	Midazolam ø mg/h	0.87	14	14.91	14	14.16	12.83	0
	56	Ketamine ø mg/h	58.33	170.66	84.41	199.1	200	180.56	0
	Number	Parameter	Day 1	Day 2	Day 3	Day 4	Day 5	Day 6	Day 7	Day 8	Day 9	Day 10	Day 11	Day 12	Day 13	Day 14
	57	Sufentanil ø μg/h	17.58	60.79	60	61.63	60	60	60	61.63	60	60	60	60	60	60
	57	Propofol ø mg/h	30.56	106.46	120	120	120	120	120	120	128.75	141.57	140	140	140	140
	57	Midazolam ø mg/h	1.47	6.02	8	8.16	8	8	8	8.16	8.24	8.16	8	8	8.32	8
	57	Ketamine ø mg/h	0	0	0	0	0	0	0	0	0	0	0	0	0	0
	Number	Parameter	Day 1	Day 2	Day 3	Day 4	Day 5	Day 6	Day 7	Day 8	Day 9	Day 10	Day 11	Day 12	Day 13	Day 14
	58	Sufentanil ø μg/h	7.79	94.49	86.39	84.06	86.38	80	80.22	66.5	60	62.46	85.57	52.9	90.42	88.06
	58	Propofol ø mg/h	14.58	181.94	76.33	0	0	0	0	0	0	0	0	0	0	0
	58	Midazolam ø mg/h	0.4	10	10.33	9.2	9.67	10	10.18	8.4	8	8.57	10.61	8.56	17.06	16.78
	58	Ketamine ø mg/h	0	0	42.99	104.1	141.01	150	150	150	150	166.56	256.08	112.02	311.04	311.88
	Number	Parameter	Day 1	Day 2	Day 3	Day 4	Day 5	Day 6	Day 7	Day 8	Day 9	Day 10	Day 11	Day 12	Day 13	Day 14
	59	Sufentanil ø μg/h	6.25	100	100			100	100	100	101.6	100	105.49	75.07	60.79	59.67
	59	Propofol ø mg/h	12.5	200	200			71.11	0	0	0	0	0	0	2.04	50.07
	59	Midazolam ø mg/h	0.63	10	10			10	10	10	10.16	10	10.65	11.29	4.73	1.1
	59	Ketamine ø mg/h	12.5	200	200			200	200	200	204.03	200	105.62	0	0	0
	Number	Parameter	Day 1	Day 2	Day 3	Day 4	Day 5	Day 6	Day 7	Day 8	Day 9	Day 10	Day 11	Day 12	Day 13	Day 14
	60	Sufentanil ø μg/h	6.11	80	80	80	109.17	120	50.25	0	0	0	0	0	0	0
	60	Propofol ø mg/h	22.92	300	200.87	150	184.86	200	200	200	200	202.5	252.39	295.63	303.13	288.29
	60	Midazolam ø mg/h	1.07	14	2.6	0	4.08	8	8	9.02	12	12	14.15	15.84	16.32	16.73
	60	Ketamine ø mg/h	0	0	196.25	200	208.06	200	176.77	188.13	300	300	303.96	298.13	308.13	308.13
	Number	Parameter	Day 1	Day 2	Day 3	Day 4	Day 5	Day 6	Day 7	Day 8	Day 9	Day 10	Day 11	Day 12	Day 13	Day 14
	61	Sufentanil ø μg/h	0	0	0	0	0
	61	Propofol ø mg/h	0	0	0	0	0
	61	Midazolam ø mg/h	0	0	0	0	0
	61	Ketamine ø mg/h	0	0	0	0	0
	Number	Parameter	Day 1	Day 2	Day 3	Day 4	Day 5	Day 6	Day 7	Day 8	Day 9	Day 10	Day 11	Day 12	Day 13	Day 14
	62	Sufentanil ø μg/h	0	0	0	9.58	10.83	6.1	0	0	0	0	0	0	0	0
	62	Propofol ø mg/h	0	0	0	13.03	11.67	8.39	0	2.1	11.17	6	44.1	101.6	100	100
	62	Midazolam ø mg/h	0	0	0	0.13	0	0	0	0	0	0	10.91	14	14	14
	62	Ketamine ø mg/h	0	0	0	0	0	0	0	0	0	0	337.08	204.03	200	200
	Number	Parameter	Day 1	Day 2	Day 3	Day 4	Day 5	Day 6	Day 7	Day 8	Day 9	Day 10	Day 11	Day 12	Day 13	Day 14
	63	Sufentanil ø μg/h	20.14	66.08	13.89
	63	Propofol ø mg/h	2.43	0	0
	63	Midazolam ø mg/h	6.6	20.31	2.76
	63	Ketamine ø mg/h	65.97	86.67	0
	Number	Parameter	Day 1	Day 2	Day 3	Day 4	Day 5	Day 6	Day 7	Day 8	Day 9	Day 10	Day 11	Day 12	Day 13	Day 14
	64	Sufentanil ø μg/h	20.69	81.51	80	80	80	80	80	80	81.61	81.61	80	80	80	80
	64	Propofol ø mg/h	50	200	200	200	200	200	200	200	200	200	200	200	200	200
	64	Midazolam ø mg/h	2.5	12.66	20	20	20	20	20	20	20.15	20.15	20	20	20	20
	64	Ketamine ø mg/h	50	200	200	200	200	200	200	200	200	200	200	200	200	200
	Number	Parameter	Day 1	Day 2	Day 3	Day 4	Day 5	Day 6	Day 7	Day 8	Day 9	Day 10	Day 11	Day 12	Day 13	Day 14
	65	Sufentanil ø μg/h	0	0	0	0	0	0	0
	65	Propofol ø mg/h	0	0	0	0	0	0	0
	65	Midazolam ø mg/h	0	0	0	0	0	0	0
	65	Ketamine ø mg/h	0	0	0	0	0	0	0
	Number	Parameter	Day 1	Day 2	Day 3	Day 4	Day 5	Day 6	Day 7	Day 8	Day 9	Day 10	Day 11	Day 12	Day 13	Day 14
	66	Sufentanil ø μg/h	21.61	80	86.4	100	100	100.76	100.76	100	100	100	91.9	81.61	84.83	85.67
	66	Propofol ø mg/h	27.01	91.03	124.97	200	200	200.69	200.69	200	106.56	60	60	61.63	35.29	0
	66	Midazolam ø mg/h	4.27	14.11	14.97	13.28	10.84	11.28	8.73	6	6	6	6	5.49	6.07	11.3
	66	Ketamine ø mg/h	27.01	100	176.04	200	141.74	39.65	0	0	0	0	0	0	0	0
	Number	Parameter	Day 1	Day 2	Day 3	Day 4	Day 5	Day 6	Day 7	Day 8	Day 9	Day 10	Day 11	Day 12	Day 13	Day 14
	67	Sufentanil ø μg/h	18.13	71.25	60.79	70.78	81.61	81.61	80.78	67.21	38.46	25.98	45.9	40	40.39	37.63
	67	Propofol ø mg/h	11.28	0	0	0	0	0	0	0	0	0	0	0	0	8.61
	67	Midazolam ø mg/h	5.1	19.56	16.46	18.26	22.69	23.6	21.14	16.86	12.43	10.3	10.7	10	10.08	5.32
	67	Ketamine ø mg/h	0	76.39	100	108.56	133.32	121.18	102.1	80.35	25.66	0	14.24	0	0	0
	Number	Parameter	Day 1	Day 2	Day 3	Day 4	Day 5	Day 6	Day 7	Day 8	Day 9	Day 10	Day 11	Day 12	Day 13	Day 14
	68	Sufentanil ø μg/h	62.4	72.26	83.74	104.86	101.6	103.26	100	101.53	101.25	73.04	40	25.71	17.56	13.74
	68	Propofol ø mg/h	0	0	0	0	0	0	0	0	0	0	0	0	0	0
	68	Midazolam ø mg/h	6.4	8.29	12.28	17.93	18.15	18.32	18	16.92	13.3	11.25	10	5.97	1.12	0
	68	Ketamine ø mg/h	138.65	117.17	152.27	200	200	200	200	165.83	64.93	0	0	0	0	0
	Number	Parameter	Day 1	Day 2	Day 3	Day 4	Day 5	Day 6	Day 7	Day 8	Day 9	Day 10	Day 11	Day 12	Day 13	Day 14
	69	Sufentanil ø μg/h	21.26	40	40	41.64	40	40	40	41.61	50.6	62.38	54.08	30.22	20.82	6.06
	69	Propofol ø mg/h	181.39	258.33	200	201.53	200	200	200	186.81	88.11	0	0	0	0	0
	69	Midazolam ø mg/h	6.27	14	14	14.16	14	14	14	11.21	1.81	0	0	0	0	0
	69	Ketamine ø mg/h	0	0	0	0	0	0	0	0	0	0	0	0	0	0
	Number	Parameter	Day 1	Day 2	Day 3	Day 4	Day 5	Day 6	Day 7	Day 8	Day 9	Day 10	Day 11	Day 12	Day 13	Day 14
	70	Sufentanil ø μg/h	0	59.38	60	63.25	79.24	80	80	80	80	80	72.49	80	80	80.78
	70	Propofol ø mg/h	0	188.72	200	152.5	140	140	140	140	140	140	132.5	130.29	132.36	143.14
	70	Midazolam ø mg/h	0	0	0.21	12.99	19.99	25.78	24	21.16	20	20	18.37	17.09	16.88	16.16
	70	Ketamine ø mg/h	0	0	0	0	0	46.53	50	50	50	50	30.71	0	28.13	50
	Number	Parameter	Day 1	Day 2	Day 3	Day 4	Day 5	Day 6	Day 7	Day 8	Day 9	Day 10	Day 11	Day 12	Day 13	Day 14
	71	Sufentanil ø μg/h	0	0	0	0	0	0
	71	Propofol ø mg/h	0	0	0	0	0	0
	71	Midazolam ø mg/h	0	0	0	0	0	0
	71	Ketamine ø mg/h	0	0	0	0	0	0
	Number	Parameter	Day 1	Day 2	Day 3	Day 4	Day 5	Day 6	Day 7	Day 8	Day 9	Day 10	Day 11	Day 12	Day 13	Day 14
	72	Sufentanil ø μg/h	0	0	0	0	0	0	0	0	0	0	0	0	0	0
	72	Propofol ø mg/h	0	0	0	0	0	0	0	0	0	0	8.68	14.31	3.33	0
	72	Midazolam ø mg/h	5.88	20	20.15	20	14.24	8.99	7.3	6.16	5.58	2.21	0	0	0	0
	72	Ketamine ø mg/h	75.28	300	303.96	300	213.54	150	114.86	9.78	0	0	0	0	0	0
	Number	Parameter	Day 1	Day 2	Day 3	Day 4	Day 5	Day 6	Day 7	Day 8	Day 9	Day 10	Day 11	Day 12	Day 13	Day 14
	73	Sufentanil ø μg/h	10.17	63.25	60	60	59.88	40	60.9	60	50.81	40.81	40	38.56	20	24.13
	73	Propofol ø mg/h	52.92	207.99	200	200	123.13	0	0	0	0	0	0	0	0	0
	73	Midazolam ø mg/h	3.39	13.64	17.81	18	17.52	1.5	12.04	14	12.1	13.96	10.71	10.16	9.56	7.25
	73	Ketamine ø mg/h	0	0	0	0	8.33	0	59.03	100	100	100	100	98.89	100	102.01
	Number	Parameter	Day 1	Day 2	Day 3	Day 4	Day 5	Day 6	Day 7	Day 8	Day 9	Day 10	Day 11	Day 12	Day 13	Day 14
	74	Sufentanil ø μg/h	4.83	72.01	80	64.77	46.49	26.59	39.44	22.53	10	5.82	8.1	9.94	0	0
	74	Propofol ø mg/h	0	72.08	120	121.69	143.89	100	100	38.88	19.27	14.11	30.9	25.49	5	22.08
	74	Midazolam ø mg/h	1.6	20	20	13.43	2.06	0	0	0	0	0	0.21	0	0.71	0.54
	74	Ketamine ø mg/h	0	0	0	0	0	0	0	0	0	0	0	0	0	0
	Number	Parameter	Day 1	Day 2	Day 3	Day 4	Day 5	Day 6	Day 7	Day 8	Day 9	Day 10	Day 11	Day 12	Day 13	Day 14
	75	Sufentanil ø μg/h	11.72	40	40	40	40.81	40	40	29.09	14.42	45.89	80	43.82	36.55	23.74
	75	Propofol ø mg/h	42.54	140.63	153.75	118.79	111.39	100	100	108.61	151.58	251.22	169.39	114.92	110.69	59.89
	75	Midazolam ø mg/h	2.61	3.75	6.03	3.76	4.25	4	4	4	2.61	11.57	12.74	0.87	0	0
	75	Ketamine ø mg/h	0	0	0	0	0	0	0	0	0	0	0	0	0	0
	Number	Parameter	Day 1	Day 2	Day 3	Day 4	Day 5	Day 6	Day 7	Day 8	Day 9	Day 10	Day 11	Day 12	Day 13	Day 14
	76	Sufentanil ø μg/h	32.83	104.22	91.04	92.17	80	87.28	86.44	71.04	82.31	93.68	81.61	80	67.42	66.2
	76	Propofol ø mg/h	41.04	127.92	160	171.28	180	186.17	99.58	0	78.74	204.96	112.04	114.89	97.15	69.19
	76	Midazolam ø mg/h	4.1	16.89	16.24	18.4	20	20.69	15.12	7.97	10.22	16.12	2.75	0	0	0
	76	Ketamine ø mg/h	0	118.4	200	200	200	200	115.9	0	0	0	0	0	0	0
	Number	Parameter	Day 1	Day 2	Day 3	Day 4	Day 5	Day 6	Day 7	Day 8	Day 9	Day 10	Day 11	Day 12	Day 13	Day 14
	77	Sufentanil ø μg/h	6.17	73.15	80	80	80	85.32	100	79.92	66.5	82.28	87.04	101.53	113.94	59.75
	77	Propofol ø mg/h	33.13	212.24	200	200	200	200	113.61	0	0	0	0	0	0	0
	77	Midazolam ø mg/h	0	16.14	22	22	22	22	22	19.97	21.28	22.8	19.28	20.29	21.51	25.9
	77	Ketamine ø mg/h	0	146.39	117.71	0	0	0	0	0	0	104.58	239.58	220.63	270.45	323.75
	Number	Parameter	Day 1	Day 2	Day 3	Day 4	Day 5	Day 6	Day 7	Day 8	Day 9	Day 10	Day 11	Day 12	Day 13	Day 14
	78	Sufentanil ø μg/h	32.04	186.49	80	80	80	80	80	80	82.44	80	80	80	80.36	80
	78	Propofol ø mg/h	25.28	183.69	160	160	160	167.56	109.42	100	106.04	110.49	200	200	200	200
	78	Midazolam ø mg/h	0.67	16	16	16	14.69	11.64	8.94	8	8.16	6.75	6	6	6.16	6.16
	78	Ketamine ø mg/h	8.33	200	200	200	142.26	100	100	100	100	75.83	100	100	100	100
	Number	Parameter	Day 1	Day 2	Day 3	Day 4	Day 5	Day 6	Day 7	Day 8	Day 9	Day 10	Day 11	Day 12	Day 13	Day 14
	79	Sufentanil ø μg/h	0	0	0	0	0	0	0
	79	Propofol ø mg/h	0	0	0	0	0	0	0
	79	Midazolam ø mg/h	0	0	0	0	0	0	0
	79	Ketamine ø mg/h	0	0	0	0	0	0	0
	Number	Parameter	Day 1	Day 2	Day 3	Day 4	Day 5	Day 6	Day 7	Day 8	Day 9	Day 10	Day 11	Day 12	Day 13	Day 14
	80	Sufentanil ø μg/h	23.49	95.13	84.89	90.75	146.5	150.73	150	150	150	150	150	157.08	150	151.95
	80	Propofol ø mg/h	73.69	280.63	0	0	0	0	0	0	0	0	0	0	0	0
	80	Midazolam ø mg/h	0	0.83	16.16	18.15	29.3	30.06	30	30	30	30	30	30.58	26.61	17.74
	80	Ketamine ø mg/h	34.48	159.1	186.18	250	303.26	301.88	300	300	300	300	300	300	300	272.5
	Number	Parameter	Day 1	Day 2	Day 3	Day 4	Day 5	Day 6	Day 7	Day 8	Day 9	Day 10	Day 11	Day 12	Day 13	Day 14
	81	Sufentanil ø μg/h	21.71	101.6	115.93	126.42	142.31	103.26	71.46	0	38.29	67.28	96.71	140	140	140
	81	Propofol ø mg/h	0	0	0	0	0	0	0	0	0	0	0	0	0	0
	81	Midazolam ø mg/h	4.38	8.45	15.99	20.32	20	24.28	24.52	24.27	24.3	24.38	24.47	26	26	26
	81	Ketamine ø mg/h	32.81	150	233.72	248.26	23.54	300	312.08	300	300	300	301.88	300	300	300
	Number	Parameter	Day 1	Day 2	Day 3	Day 4	Day 5	Day 6	Day 7	Day 8	Day 9	Day 10	Day 11	Day 12	Day 13	Day 14
	82	Sufentanil ø μg/h	0	0	0	0	21.04	60	60	60	60	60	60	21.17
	82	Propofol ø mg/h	0	0	0	0	0	0	0	0	0	0	0	0
	82	Midazolam ø mg/h	1.82	8	8	8	8	8	8	8	8	8	8	2.82
	82	Ketamine ø mg/h	22.78	100	100	100	100	100	100	100	100	100	100	35.28
	Number	Parameter	Day 1	Day 2	Day 3	Day 4	Day 5	Day 6	Day 7	Day 8	Day 9	Day 10	Day 11	Day 12	Day 13	Day 14
	83	Sufentanil ø μg/h	29.08	60.79	63.17	62.38	60	60	60	49.44	20.13	11.65	10	2.26	0
	83	Propofol ø mg/h	29.26	0	0	0	0	0	0	0	0	14.63	11.36	7.42	0
	83	Midazolam ø mg/h	1.38	9.85	10.31	10.23	10	10	10	10	3.09	0	0	0	0
	83	Ketamine ø mg/h	23.99	144.48	114.9	38.7	0	0	0	0	0	0	0	0	0
	Number	Parameter	Day 1	Day 2	Day 3	Day 4	Day 5	Day 6	Day 7	Day 8	Day 9	Day 10	Day 11	Day 12	Day 13	Day 14
	84	Sufentanil ø μg/h	5.51	6.65	0	0
	84	Propofol ø mg/h	22.03	26.61	0	0
	84	Midazolam ø mg/h	0	0	0	0
	84	Ketamine ø mg/h	0	0	0	0
	Number	Parameter	Day 1	Day 2	Day 3	Day 4	Day 5	Day 6	Day 7	Day 8	Day 9	Day 10	Day 11	Day 12	Day 13	Day 14
	85	Sufentanil ø μg/h	0	0	0	0	0	57.17	120	120	120	120	120	120	120	120
	85	Propofol ø mg/h	105.94	153.23	150	182.64	200	208.14	178.44	160.72	160.92	180.86	200	200	200	203.06
	85	Midazolam ø mg/h	3.9	5.16	8.63	10.48	10	10.12	13.66	14	14.48	14	14	14	14	14.23
	85	Ketamine ø mg/h	0	0	0	0	0	0	0	0	0	0	0	0	0	0
	Number	Parameter	Day 1	Day 2	Day 3	Day 4	Day 5	Day 6	Day 7	Day 8	Day 9	Day 10	Day 11	Day 12	Day 13	Day 14
	86	Sufentanil ø μg/h	0	48.13	60	65.82	80	80	81.61	80	80	80	80	80	80	80
	86	Propofol ø mg/h	0	170.22	200	200	200	200	201.53	200	200	200	164.71	100	100	111.11
	86	Midazolam ø mg/h	0	4.03	16	17.16	20	20	20.15	20	20	20	20	20	20	20.15
	86	Ketamine ø mg/h	0	0	0	0	0	0	59.38	100	100	100	100	100	100	100
	Number	Parameter	Day 1	Day 2	Day 3	Day 4	Day 5	Day 6	Day 7	Day 8	Day 9	Day 10	Day 11	Day 12	Day 13	Day 14
	87	Sufentanil ø μg/h	0	0	0	0	0	0	0	28.71	55.71	18.09	45.99	9.32	6.94	16.99
	87	Propofol ø mg/h	0	0	0	0	0	0	0	0	0	0	0	0	0	0
	87	Midazolam ø mg/h	0	0	0	0	0	0	0	0	0	0	0	0	0.21	0
	87	Ketamine ø mg/h	0	0	0	0	0	0	0	0	0	0	0	0	0	0
	Number	Parameter	Day 1	Day 2	Day 3	Day 4	Day 5	Day 6	Day 7	Day 8	Day 9	Day 10	Day 11	Day 12	Day 13	Day 14
	88	Sufentanil ø μg/h	42.72	80	80	81.56	86.39	106.35	103.96	106.15	104.79	101.6	103.19	93.18	69.86	45.83
	88	Propofol ø mg/h	83.96	150	150	150	151.56	169.41	172.26	177.76	165.32	141.53	101	73.6	19.97	23.33
	88	Midazolam ø mg/h	5.72	12	12	12.15	12.38	12.48	12.39	12.63	12.48	12	12.32	11.1	6.91	2.98
	88	Ketamine ø mg/h	0	0	0	0	0	0	0	73.89	100	100	75.49	24.48	0	0
	Number	Parameter	Day 1	Day 2	Day 3	Day 4	Day 5	Day 6	Day 7	Day 8	Day 9	Day 10	Day 11	Day 12	Day 13	Day 14
	89	Sufentanil ø μg/h	7.5	68.04	80	80	80	80	61.92	99.68	100	95	85.93	100	101.6	103.29
	89	Propofol ø mg/h	18.23	201.69	300	300	300	300	300	300	300	290	260	260	222.46	165.07
	89	Midazolam ø mg/h	0.83	17.5	16	16	17.22	20	20	25.27	26	24.33	20	20	20.4	17.37
	89	Ketamine ø mg/h	24.58	257.53	250	250	265.21	300	179.93	300	300	300	300	300	303.96	181.32
	Number	Parameter	Day 1	Day 2	Day 3	Day 4	Day 5	Day 6	Day 7	Day 8	Day 9	Day 10	Day 11	Day 12	Day 13	Day 14
	90	Sufentanil ø μg/h	11.61	57.71	65.07	81.56	99.78	100.76	100	100	100	102.36	101.53	100	100	107.29
	90	Propofol ø mg/h	79.17	325.28	165.75	0	0	0	0	0	0	0	0	0	0	0
	90	Midazolam ø mg/h	0	0	9.04	18.07	19.31	18.07	18	18	18	18.23	18.14	18	18	18.15
	90	Ketamine ø mg/h	0	0	64.48	218.23	332.92	301.88	300	300	300	300	300	300	300	300
	Number	Parameter	Day 1	Day 2	Day 3	Day 4	Day 5	Day 6	Day 7	Day 8	Day 9	Day 10	Day 11	Day 12	Day 13	Day 14
	91	Sufentanil ø μg/h	0	0	18.13	60	60	60	46.96	40.39	40	41.19	63.24	84.69	114.22	120
	91	Propofol ø mg/h	0	0	108.56	160	160	165.53	143.78	124.72	160	161.03	163.79	220.63	116.17	0
	91	Midazolam ø mg/h	0	0	0	0	0	1.04	0	0.46	0.71	2.03	7.86	10.5	13.58	14
	91	Ketamine ø mg/h	0	0	0	0	0	0	0	0	0	0	0	0	130.87	250
	Number	Parameter	Day 1	Day 2	Day 3	Day 4	Day 5	Day 6	Day 7	Day 8	Day 9	Day 10	Day 11	Day 12	Day 13	Day 14
	92	Sufentanil ø μg/h	0	0	33.38	60	60	60	57.15	40	44.83	27.28	21.65	2.08	0	0
	92	Propofol ø mg/h	0	0	90.63	150	150	126.15	100	75.82	0	0	1.67	0	0	0
	92	Midazolam ø mg/h	0	0	0.42	0.69	4	4.61	4	2.13	0	0	0	0	0	0
	92	Ketamine ø mg/h	0	0	8.33	0	0	0	0	0	0	0	0	0	0	0
	Number	Parameter	Day 1	Day 2	Day 3	Day 4	Day 5	Day 6	Day 7	Day 8	Day 9	Day 10	Day 11	Day 12	Day 13	Day 14
	93	Sufentanil ø μg/h	26.6	81.61	98.13	96.54	100.46	121.58	121.58	120	120	127.17	120	120.75	121.58	114.22
	93	Propofol ø mg/h	0	0	0	0	0	0	0	0	0	0	0	0	0	0
	93	Midazolam ø mg/h	5.13	10.29	12.67	14	15.38	16.47	20.22	20	18.8	19.27	20	20	20.15	20.4
	93	Ketamine ø mg/h	0	0	0	0	0	0	0	0	0	0	0	0	53.89	200
	Number	Parameter	Day 1	Day 2	Day 3	Day 4	Day 5	Day 6	Day 7	Day 8	Day 9	Day 10	Day 11	Day 12	Day 13	Day 14
	94	Sufentanil ø μg/h	0	0	0	0	0	0	0	0	0	0	0	0	0	0
	94	Propofol ø mg/h	63.06	200	228.61	235.94	200	250	250	250	250	251.49	250	250	250	250
	94	Midazolam ø mg/h	3.15	10	10.08	10	10	10	10	10	10	10.16	10	10	10	10
	94	Ketamine ø mg/h	0	0	0	0	0	0	0	0	0	0	0	0	0	0
	Number	Parameter	Day 1	Day 2	Day 3	Day 4	Day 5	Day 6	Day 7	Day 8	Day 9	Day 10	Day 11	Day 12	Day 13	Day 14
	95	Sufentanil ø μg/h	0	0	0	0	0
	95	Propofol ø mg/h	0	0	0	0	0
	95	Midazolam ø mg/h	0	0	0	0	0
	95	Ketamine ø mg/h	0	0	0	0	0
	Number	Parameter	Day 1	Day 2	Day 3	Day 4	Day 5	Day 6	Day 7	Day 8	Day 9	Day 10	Day 11	Day 12	Day 13	Day 14
	96	Sufentanil ø μg/h	24.06	80	80.78	80	80	80	80	80	71.53	60	64.13	64.04	81.44	100
	96	Propofol ø mg/h	70.83	200	202.22	200	200	200	179.83	149.22	118.14	100	99.93	77.71	70.72	80
	96	Midazolam ø mg/h	2.58	10.41	10.08	10	10	10	10	8.92	6.69	5	8.32	12.06	14.16	14
	96	Ketamine ø mg/h	0	0	0	0	0	0	0	0	0	0	0	0	0	0
	Number	Parameter	Day 1	Day 2	Day 3	Day 4	Day 5	Day 6	Day 7	Day 8	Day 9	Day 10	Day 11	Day 12	Day 13	Day 14
	97	Sufentanil ø μg/h	0	0	0	0	0	0	0	0	0	0	0
	97	Propofol ø mg/h	0	0	0	67.65	76.78	0	0	0	0	0	0
	97	Midazolam ø mg/h	0	0	0	0.13	0	0	0	0	0	0	0
	97	Ketamine ø mg/h	0	0	0	0	0	0	0	0	0	0	0
	Number	Parameter	Day 1	Day 2	Day 3	Day 4	Day 5	Day 6	Day 7	Day 8	Day 9	Day 10	Day 11	Day 12	Day 13	Day 14
	98	Sufentanil ø μg/h	0	0	0	0	27.04	83.22	42.39	40	40.81	40	40	40.81	43.28	40
	98	Propofol ø mg/h	0	0	0	0	70.07	0	0	0	0	0	17.71	57.79	51.14	60
	98	Midazolam ø mg/h	0	0	0	0.21	3.3	10.32	9.88	3.22	0	0	0	0	0.42	0
	98	Ketamine ø mg/h	0	0	0	0	0	0	0	0	0	0	0	0	0	0

## Sheet: ICU treatment 1
	Number	Iloprost	Immun-plasma	Dexamethason	Prednisolon	Hydrocortison	Piperacillin/Tazobactam	Meropenem	Vancomycin	Clarithromycin	Antimycotics	Virostatics	NO	Hydroxycloroquin	Remdesivir	Anakinra
	1	0	0	1	0	1	1	1	1	0	1	1	0	0	0	0
	2	1	1	1	0	1	0	1	0	1	1	0	0	0	1	0
	3	0	0	1	0	0	1	1	0	1	0	0	0	0	0	0
	4	0	0	0	1	0	0	1	1	0	1	1	0	0	0	0
	5	1	1	0	0	0	1	1	1	0	1	1	1	0	1	0
	6	0	0	0	0	1	1	0	0	0	1	0	0	0	0	0
	7	0	1	0	0	1	0	1	1	0	1	1	0	0	0	0
	8	0	1	1	0	0	1	0	0	1	0	0	0	0	0	0
	9	0	1	1	0	0	1	0	0	1	0	0	0	0	1	0
	10	0	1	0	1	0	1	0	0	1	0	0	0	0	1	0
	11	0	0	1	0	0	0	0	0	1	1	0	0	0	1	0
	12	0	1	0	1	0	1	1	1	1	1	0	0	0	1	0
	13	0	1	0	0	1	0	1	1	0	1	1	1	0	1	0
	14	1	1	0	0	1	0	1	1	0	1	1	0	0	0	1
	15	1	1	1	0	1	1	1	1	0	0	0	0	0	1	0
	16	1	0	0	0	0	0	1	1	0	0	0	0	0	0	0
	17	0	1	1	0	0	0	1	0	0	1	0	0	0	0	0
	18	1	0	0	1	1	0	1	1	0	1	1	0	0	0	0
	19	0	1	1	0	0	0	0	0	0	0	0	0	0	1	0
	20	0	0	1	0	0	1	0	0	0	1	0	0	0	0	0
	21	1	1	1	0	0	0	1	0	0	1	0	0	0	0	0
	22	1	0	0	1	1	0	1	1	0	1	1	1	0	0	0
	23	0	1	1	0	0	1	1	1	0	1	1	0	0	0	0
	24	0	1	1	0	1	1	1	1	1	0	0	0	0	0	0
	25	1	1	0	1	1	1	1	0	1	1	0	0	0	1	0
	26	0	0	1	1	0	1	0	0	0	1	1	0	0	0	0
	27	0	1	1	1	0	0	1	0	0	1	1	0	0	0	0
	28	0	0	0	0	1	1	0	0	0	1	0	0	0	1	0
	29	0	1	1	0	0	1	0	0	1	1	0	0	0	0	0
	30	1	1	1	0	0	1	0	0	1	0	0	0	0	1	0
	31	0	0	0	1	0	0	1	1	0	1	0	0	0	0	0
	32	1	0	0	1	1	0	1	0	0	1	1	1	0	0	0
	33	0	0	0	1	0	0	1	1	0	1	1	0	0	0	0
	34	0	0	1	1	0	1	1	1	1	1	0	0	0	0	0
	35	0	1	1	0	0	1	0	0	0	1	0	0	0	0	0
	36	0	1	1	0	1	1	1	1	0	1	0	0	0	1	0
	Number	Iloprost	Immun-plasma	Dexamethason	Prednisolon	Hydrocortison	Piperacillin/Tazobactam	Meropenem	Vancomycin	Clarithromycin	Antimycotics	Virostatics	NO	Hydroxycloroquin	Remdesivir	Anakinra
	37	0	1	1	0	0	1	0	0	1	1	1	0	0	0	0
	38	0	1	1	0	0	1	1	1	0	0	0	0	0	1	0
	39	1	1	1	0	1	1	1	1	0	1	1	0	0	1	0
	40	1	0	0	1	1	0	1	0	0	1	1	1	0	0	0
	41	0	1	1	0	0	0	1	1	0	1	1	0	0	0	0
	42	0	0	1	0	1	1	1	1	0	0	0	0	0	0	0
	43	1	0	0	1	1	0	1	1	0	1	1	0	0	0	0
	44	0	0	0	0	0	1	1	0	0	1	0	0	0	0	0
	45	0	1	1	0	0	1	0	0	1	1	1	0	0	0	0
	46	0	0	1	0	0	1	0	0	0	0	1	0	0	0	0
	47	0	1	1	1	0	1	1	1	0	1	0	0	0	0	0
	48	0	1	1	0	0	1	0	1	1	1	1	0	0	1	0
	49	0	0	0	0	1	1	1	0	0	1	1	0	0	0	0
	50	0	1	1	0	0	1	0	0	1	0	0	0	0	1	0
	51	1	1	0	1	0	0	1	0	1	1	0	0	0	0	0
	52	0	0	1	1	0	0	1	0	0	1	1	0	0	0	0
	53	1	1	1	1	0	0	1	0	1	1	1	0	0	1	0
	54	1	0	0	1	0	0	1	0	0	1	0	0	0	0	0
	55	0	1	1	0	0	1	0	0	0	1	0	0	0	1	0
	56	0	0	1	0	0	0	1	0	0	0	0	0	0	0	0
	57	1	1	0	1	0	0	1	0	0	1	1	1	0	0	0
	58	0	0	1	0	1	1	1	0	0	1	0	0	0	1	0
	59		1				1		1	1	1		0		1
	60	1	0	0	1	0	0	1	0	0	0	1	0	0	0	0
	61	0	1	1	0	1	0	0	0	1	0	0	0	0	1	0
	62	0	1	1	0	1	1	1	1	0	0	0	0	1?	0	0
	63	0	0	0	0	1	0	1	1	0	1	0	0	0	0	0
	64	1	0	0	1	1	0	1	1	0	1	1	1	0	0	0
	65	0	1	0	0	1	0	0	1	0	0	0	0	0	1	0
	66	0	0	0	1	1	0	1	0	0	1	1	0	0	0	0
	67	0	0	0	0	1	0	1	1	0	1	0	0	0	0	0
	68	1	0	0	1	1	0	1	1	0	1	0	0	0	0	0
	69	1	1	1	0	0	1	0	1	1	1	1	0	0	1	0
	70	0	1	1	0	1	1	1	0	0	1	0	0	0	1	0
	71	0	0	1	0	0	1	0	0	0	0	0	0	0	0	0
	72	0	0	1	0	0	1	1	1	0	1	1	0	0	0	0
	73	0	1	1	0	0	1	0	1	1	1	0	0	0	0	0
	74	0	0	1	0	0	0	1	1	0	1	0		0	0	0
	Number	Iloprost	Immun-plasma	Dexamethason	Prednisolon	Hydrocortison	Piperacillin/Tazobactam	Meropenem	Vancomycin	Clarithromycin	Antimycotics	Virostatics	NO	Hydroxycloroquin	Remdesivir	Anakinra
	75	0	1	1	0	0	0	1	0	1	1	1	0	0	0	0
	76	0	1	0	0	1	1	1	1	0	1	0	0	0	1	0
	77	0	0	1	0	0	1	0	1	0	1	0	0	0	1	0
	78	0	0	0	1	0	1	0	0	0	1	1	0	0	0	0
	79	0	1	1	0	0	1	0	0	0	0	0	0	0	1	0
	80	0	0	0	0	1	0	1	1	0	1	0	0	0	0	0
	81	0	0	1	1	0	1	1	1	1	1	0	0	0	0	0
	82	0	0	0	1	0	0	1	0	0	1	1	0	0	0	0
	83	0	1	1	0	0	1	1	1	1	1	1	0	0	0	0
	84	0	0	1	0	0	1	0	0	0	1	1	0	0	0	0
	85	0	1	1	0	0	0	1	0	0	0	0	0	0	0	0
	86	0	1	1	0	1	0	1	0	1	1	1	0	0	0	0
	87	0	1	1	0	1	1	1	1	0	1	0	0	0	1	0
	88	0	1	1	1	0	0	1	0	0	0	0	0	0	1	0
	89	1	1	1	1	1	0	1	0	1	1	1	0	0	0	0
	90	0	1	0	1	1	0	1	1	0	1	0	0	0	0	0
	91	0	1	1	1	1	1	1	1	0	1	0	0	0	1	0
	92	0	1	1	0	0	1	0	0	0	0	0	0	0	1	0
	93	0	0	0	1	0	0	1	1	0	1	1	0	0	0	0
	94	0	0	0	0	1	0	1	0	0	1	1	0	0	0	0
	95	0	1	1	0	0	0	0	0	0	0	0	0	0	1	0
	96	0	0	0	1	0	0	1	0	0	1	1	0	0	0	0
	97	0	0	1	0	0	0	1	0	0	0	0	0	0	0	0
	98	0	1	1	0	0	1	1	0	0	1	0	0	0	1	0

## Sheet: ICU treatment 2
	Number	Parameter	Day 1	Day 2	Day 3	Day 4	Day 5	Day 6	Day 7	Day 8	Day 9	Day 10	Day 11	Day 12	Day 13	Day 14
	1	ECMO	0	0	0	0	0	0	0	0	0	0	0	0	0	0
	1	Proning h/d	6.33	18.5	11.5	0	0	13.66	9.66	0	11.75	9	11.75	18	0	0
	1	RRT	0	0	0	0	0	0	0	0	0	0	0	0	0	0
	1	Tracheostomy	0	0	0	0	0	0	0	0	0	0	0	0	0	0
	1	Intubation	1	1	1	1	1	1	1	1	1	1	1	1	1	1
	1	TISS	15	15	19	10	10	15	15	10	15	20	15	15	10	10
	1	SAPS	36	40	32	23	29	26	23	23	22	22	23	20	32	33
	Number	Parameter	Day 1	Day 2	Day 3	Day 4	Day 5	Day 6	Day 7	Day 8	Day 9	Day 10	Day 11	Day 12	Day 13	Day 14
	2	ECMO	1	1	1	1	1	1	1	1	1
	2	Proning h/d	0	0	0	0	0	0	0	0	0
	2	RRT	0	0	0	0	0	0	0	0	0
	2	Tracheostomy	0	0	0	0	0	0	0	0	0
	2	Intubation	1	1	1	1	1	1	1	1	1
	2	TISS	14	14	18	23	14	19	19	14	19
	2	SAPS	45	27	32	38	29	24	33	27	11
	Number	Parameter	Day 1	Day 2	Day 3	Day 4	Day 5	Day 6	Day 7	Day 8	Day 9	Day 10	Day 11	Day 12	Day 13	Day 14
	3	ECMO	1	1	1	1	1	1	1	1	1	1	1	1	1	1
	3	Proning h/d	0	0	0	0	0	0	0	0	0	0	0	0	0	0
	3	RRT	0	0	0	0	0	0	0	0	0	0	0	0	0	0
	3	Tracheostomy	0	0	0	0	0	0	0	0	0	0	0	0	0	0
	3	Intubation	1	1	1	1	1	1	1	1	1	1	1	1	1	1
	3	TISS	15	10	10	10	10	10	10	15	10	10	15	10	10	10
	3	SAPS	21	24	17	12	16	17	17	13	22	24	18	16	16	18
	Number	Parameter	Day 1	Day 2	Day 3	Day 4	Day 5	Day 6	Day 7	Day 8	Day 9	Day 10	Day 11	Day 12	Day 13	Day 14
	4	ECMO	1	1	1	1	1	1	1	1	1	1	1	1	1	1
	4	Proning h/d	0	14	13.33	14.5	11.75	0	0	0	0	0	0	0	14	11.42
	4	RRT	0	0	0	0	0	0	0	0	0	0	0	0	0	0
	4	Tracheostomy	0	0	0	0	0	0	0	0	0	1	1	1	1	1
	4	Intubation	1	1	1	1	1	1	1	1	1	1	0	0	0	0
	4	TISS	24	15	15	19	19	10	10	10	10	19	10	10	15	15
	4	SAPS	31	18	19	17	17	17	17	19	24	22	22	34	22	22
	Number	Parameter	Day 1	Day 2	Day 3	Day 4	Day 5	Day 6	Day 7	Day 8	Day 9	Day 10	Day 11	Day 12	Day 13	Day 14
	5	ECMO	0	0	0	0	0	0	0	0	0	0	0	0	0	0
	5	Proning h/d	0	0	0	0	0	0	0	0	0	0	0	0	0	0
	5	RRT	0	0	0	0	0	0	0	0	0	0	0	0	0	0
	5	Tracheostomy	0	0	0	0	0	0	0	0	0	0	0	0	0	0
	5	Intubation	0	1	1	1	1	1	1	1	1	1	1	1	1	1
	5	TISS	10	15	15	10	10	15	15	15	15	15	15	15	10	10
	5	SAPS	6	40	25	33	25	25	25	25	22	25	23	23	33	23
	Number	Parameter	Day 1	Day 2	Day 3	Day 4	Day 5	Day 6	Day 7	Day 8	Day 9	Day 10	Day 11	Day 12	Day 13	Day 14
	6	ECMO	0	0	0	0	0	0	0	0	0	0	0	0	0	0
	6	Proning h/d	0	16.17	3.53	20.5	16.5	16.5	15.75	15.42	11	0	0	0	0	0
	6	RRT	0	0	0	0	0	0	0	0	0	0	0	0	0	0
	6	Tracheostomy	0	0	0	0	0	0	0	0	0	0	0	0	0	0
	6	Intubation	1	1	1	1	1	1	1	1	1	1	1	1	1	1
	6	TISS	14	24	15	15	15	15	15	15	15	10	10	10	10	10
	6	SAPS	28	21	27	17	17	17	17	19	23	26	21	23	23	24
	Number	Parameter	Day 1	Day 2	Day 3	Day 4	Day 5	Day 6	Day 7	Day 8	Day 9	Day 10	Day 11	Day 12	Day 13	Day 14
	7	ECMO	1	1	1	1	1	1	1	1	1	1	1	1	1	1
	7	Proning h/d	0	0	0	0	0	0	0	0	0	0	0	0	0	0
	7	RRT	0	1	1	1	1	1	1	1	1	1	1	1	1	1
	7	Tracheostomy	1	1	1	1	1	1	1	1	1	1	1	1	1	1
	7	Intubation	0	0	0	0	0	0	0	0	0	0	0	0	0	0
	7	TISS	24	17	13	18	13	18	13	18	13	13	18	13	22	17
	7	SAPS	48	34	32	27	33	30	33	33	35	44	42	47	45	45
	Number	Parameter	Day 1	Day 2	Day 3	Day 4	Day 5	Day 6	Day 7	Day 8	Day 9	Day 10	Day 11	Day 12	Day 13	Day 14
	8	ECMO	0	0
	8	Proning h/d	0	0
	8	RRT	0	0
	8	Tracheostomy	0	0
	8	Intubation	0	0
	8	TISS	10	5
	8	SAPS	38	19
	Number	Parameter	Day 1	Day 2	Day 3	Day 4	Day 5	Day 6	Day 7	Day 8	Day 9	Day 10	Day 11	Day 12	Day 13	Day 14
	9	ECMO	0	0	0	0	0	0	0	0	0	0	0	0
	9	Proning h/d	4.5	16.25	0	0	0	0	0	0	0	0	0	0
	9	RRT	0	0	0	0	0	0	0	0	0	0	0	0
	9	Tracheostomy	0	0	0	0	0	0	0	0	0	0	0	0
	9	Intubation	1	1	1	1	1	1	1	1	1	0	0	0
	9	TISS	15	15	10	10	10	10	10	10	15	5	5	0
	9	SAPS	20	17	16	13	8	13	14	23	12	12	9	9
	Number	Parameter	Day 1	Day 2	Day 3	Day 4	Day 5	Day 6	Day 7	Day 8	Day 9	Day 10	Day 11	Day 12	Day 13	Day 14
	10	ECMO	0	0	0	0	0	0	0	0	0	0	0	0	0	0
	10	Proning h/d	0	0	0	5	18.5	15.25	0	0	0	0	0	0	0	0
	10	RRT	0	0	0	0	0	0	0	0	0	0	0	0	0	0
	10	Tracheostomy	0	0	0	0	0	0	0	0	0	0	0	0	0	0
	10	Intubation	0	0	0	1	1	1	1	1	1	1	0	0	0	0
	10	TISS	5	5	10	15	15	15	10	10	15	15	5	5	5	5
	10	SAPS	13	4	17	30	34	23	27	32	18	13	19	13	13	16
	Number	Parameter	Day 1	Day 2	Day 3	Day 4	Day 5	Day 6	Day 7	Day 8	Day 9	Day 10	Day 11	Day 12	Day 13	Day 14
	11	ECMO	0	0	0	0	0	0	0	0	0	0
	11	Proning h/d	0	0	0	0.5	8	0	0	0	0	0
	11	RRT	0	0	0	0	0	0	0	0	0	0
	11	Tracheostomy	0	0	0	0	0	0	0	0	0	0
	11	Intubation	0	0	0	0	0	0	0	0	0	0
	11	TISS	10	10	10	15	15	10	10	10	5	5
	11	SAPS	22	24	19	13	2	2	16	7	7	11
	Number	Parameter	Day 1	Day 2	Day 3	Day 4	Day 5	Day 6	Day 7	Day 8	Day 9	Day 10	Day 11	Day 12	Day 13	Day 14
	12	ECMO	0	0	0	0	0	0	0	0	0	0	0	0	0	0
	12	Proning h/d	5	19	12.66	18.5	21.17	20.5	21	20	22	0	5.66	18.33	10	14
	12	RRT	0	0	0	0	0	0	0	0	0	0	0	0	0	0
	12	Tracheostomy	0	0	0	0	0	0	0	0	0	0	0	0	0	0
	12	Intubation	1	1	1	1	1	1	1	1	1	1	1	1	1	1
	12	TISS	15	19	15	19	15	15	15	15	19	14	19	15	19	15
	12	SAPS	38	17	22	25	32	32	24	32	26	23	21	18	21	18
	Number	Parameter	Day 1	Day 2	Day 3	Day 4	Day 5	Day 6	Day 7	Day 8	Day 9	Day 10	Day 11	Day 12	Day 13	Day 14
	13	ECMO	1	1	1	1	1	1	1	1	1	1	1
	13	Proning h/d	0	0	0	0	0	0	0	0	0	0	0
	13	RRT	0	0	0	1	1	1	1	1	1	1	1
	13	Tracheostomy	0	0	0	0	0	0	0	0	0	0	0
	13	Intubation	1	1	1	1	1	1	1	1	1	1	1
	13	TISS	14	28	23	31	26	21	18	18	31	22	22
	13	SAPS	29	37	41	49	46	36	48	53	53	57	58
	Number	Parameter	Day 1	Day 2	Day 3	Day 4	Day 5	Day 6	Day 7	Day 8	Day 9	Day 10	Day 11	Day 12	Day 13	Day 14
	14	ECMO	1	1	1	1	1	1	1	1	1	1	1	1	1	1
	14	Proning h/d	0	0	0	0	0	0	0	0	0	0	0	0	0	0
	14	RRT	1	1	1	1	1	1	1	1	1	1	1	1	1	1
	14	Tracheostomy	0	0	0	0	0	0	0	0	0	0	0	0	0	0
	14	Intubation	1	1	1	1	1	1	1	1	1	1	1	1	1	1
	14	TISS	31	26	21	21	21	17	17	17	22	17	22	22	21	25
	14	SAPS	53	39	48	44	40	41	38	43	42	31	37	37	46	43
	Number	Parameter	Day 1	Day 2	Day 3	Day 4	Day 5	Day 6	Day 7	Day 8	Day 9	Day 10	Day 11	Day 12	Day 13	Day 14
	15	ECMO	0	0	0	0	0	0	0	0	0	0	0	0	0	0
	15	Proning h/d	4.75	16.75	17	12.5	7.5	11.08	0	0	0	0	0	0	0	0
	15	RRT	0	0	0	0	0	0	0	0	0	0	0	0	0	0
	15	Tracheostomy	0	0	0	0	0	0	0	0	0	0	0	0	0	0
	15	Intubation	1	1	1	1	1	1	1	1	1	1	1	1	1	1
	15	TISS	19	15	15	23	15	15	10	15	10	14	15	10	15	15
	15	SAPS	23	21	23	22	38	27	27	34	25	25	30	24	22	16
	Number	Parameter	Day 1	Day 2	Day 3	Day 4	Day 5	Day 6	Day 7	Day 8	Day 9	Day 10	Day 11	Day 12	Day 13	Day 14
	16	ECMO	1	1	1	1	1	1	1	1	1	1	1
	16	Proning h/d	0	0	0	13.79	0	0	0	0	0	0	0
	16	RRT	0	0	0	0	0	0	0	0	0	0	0
	16	Tracheostomy	0	0	0	0	0	0	0	0	0	0	0
	16	Intubation	1	1	1	1	1	1	1	1	1	1	1
	16	TISS	20	19	10	15	14	14	10	14	15	14	19
	16	SAPS	39	29	21	31	27	27	27	27	27	55	53
	Number	Parameter	Day 1	Day 2	Day 3	Day 4	Day 5	Day 6	Day 7	Day 8	Day 9	Day 10	Day 11	Day 12	Day 13	Day 14
	17	ECMO	0	0	0	0	0	0	0	0	0	0	0	0	0	0
	17	Proning h/d	4	13	20.5	11	12.5	8.67	0	0	0	0	0	0	0	0
	17	RRT	0	0	0	0	0	0	0	0	0	0	0	0	0	0
	17	Tracheostomy	0	0	0	0	0	0	0	0	0	0	0	0	0	0
	17	Intubation	1	1	1	1	1	1	1	1	1	1	1	1	1	1
	17	TISS	15	15	15	15	15	15	15	10	10	10	10	10	10	15
	17	SAPS	42	27	28	23	29	23	27	23	33	22	16	22	30	24
	Number	Parameter	Day 1	Day 2	Day 3	Day 4	Day 5	Day 6	Day 7	Day 8	Day 9	Day 10	Day 11	Day 12	Day 13	Day 14
	18	ECMO	0	0	0	0	0	0	0	0	0	0	0	0	0	0
	18	Proning h/d	7	24	9.83	14	9.5	24	9	0	0	11.33	15.25	0	0	0
	18	RRT	0	0	0	0	0	0	0	0	0	0	0	1	1	1
	18	Tracheostomy	0	0	0	0	0	0	0	0	0	0	0	1	1	1		-> wurde an Tag 12 tracheotomiert!!
	18	Intubation	1	1	1	1	1	1	1	1	1	1	1	1	1	1
	18	TISS	24	15	15	15	15	15	15	10	10	15	15	34	21	21
	18	SAPS	38	23	25	23	23	30	27	33	37	32	37	46	43	30
	Number	Parameter	Day 1	Day 2	Day 3	Day 4	Day 5	Day 6	Day 7	Day 8	Day 9	Day 10	Day 11	Day 12	Day 13	Day 14
	19	ECMO	0	0	0	0	0
	19	Proning h/d	0	0	0	0	0
	19	RRT	0	0	0	0	0
	19	Tracheostomy	0	0	0	0	0
	19	Intubation	0	0	0	0	0
	19	TISS	10	10	10	10	5
	19	SAPS	27	18	27	16	7
	Number	Parameter	Day 1	Day 2	Day 3	Day 4	Day 5	Day 6	Day 7	Day 8	Day 9	Day 10	Day 11	Day 12	Day 13	Day 14
	20	ECMO	0	0	0	0	0	0	0	0	0	0	0	0	0	0
	20	Proning h/d	0	0	0	0	0	0	0	0	0	0	0	0	0	0
	20	RRT	0	0	0	0	0	0	0	0	0	0	0	0	0	0
	20	Tracheostomy	0	0	0	0	0	0	0	0	0	0	0	0	0	0
	20	Intubation	0	0	0	0	0	0	0	0	0	0	0	0	0	0
	20	TISS	10	10	10	10	10	10	10	10	10	10	10	10	10	5
	20	SAPS	17	18	18	26	27	13	19	27	27	18	18	16	7	9
	Number	Parameter	Day 1	Day 2	Day 3	Day 4	Day 5	Day 6	Day 7	Day 8	Day 9	Day 10	Day 11	Day 12	Day 13	Day 14
	21	ECMO	0	0	0	0	0	0	0	0	0	0	0	0	0	0
	21	Proning h/d	0	0	0	0	0	0	0	0	0	0	0	0	0	0
	21	RRT	1	1	1	1	1	1	1	1	1	1	1	1	1	1
	21	Tracheostomy	0	0	0	0	0	0	0	0	0	0	0	0	0	0
	21	Intubation	1	1	1	1	1	1	1	1	1	1	1	1	1	1
	21	TISS	23	23	13	13	18	13	13	18	13	13	13	13	13	18
	21	SAPS	45	48	34	33	26	36	29	34	31	33	31	21	33	26
	Number	Parameter	Day 1	Day 2	Day 3	Day 4	Day 5	Day 6	Day 7	Day 8	Day 9	Day 10	Day 11	Day 12	Day 13	Day 14
	22	ECMO	1	1	1	1	1	1	1	1	1	1	1	1	1	1
	22	Proning h/d	0	0	0	0	0	0	0	0	0	0	0	0	0	0
	22	RRT	0	0	0	0	0	0	0	0	0	0	0	0	0	0
	22	Tracheostomy	1	1	1	1	1	1	1	1	1	1	1	1	1	1
	22	Intubation	0	0	0	0	0	0	0	0	0	0	0	0	0	0
	22	TISS	10	15	15	10	10	10	15	10	15	10	15	10	10	15
	22	SAPS	16	16	18	19	19	18	36	24	24	24	25	21	18	19
	Number	Parameter	Day 1	Day 2	Day 3	Day 4	Day 5	Day 6	Day 7	Day 8	Day 9	Day 10	Day 11	Day 12	Day 13	Day 14
	23	ECMO	0	0	0	0	0	0	0	0	0	0	0	0	0	0
	23	Proning h/d	0	0	0	8.37	11	0	0	0	0	0	0	0	0	0
	23	RRT	0	0	0	0	0	0	0	1	1	1	1	1	1	1
	23	Tracheostomy	0	0	0	0	0	0	0	0	0	0	0	0	0	0
	23	Intubation	1	1	1	1	1	1	1	1	1	1	1	1	1	1
	23	TISS	15	15	10	20	15	10	15	21	17	17	22	17	22	17
	23	SAPS	35	24	26	27	27	27	30	34	34	39	30	29	26	31
	Number	Parameter	Day 1	Day 2	Day 3	Day 4	Day 5	Day 6	Day 7	Day 8	Day 9	Day 10	Day 11	Day 12	Day 13	Day 14
	24	ECMO	0	0	0	0	0	0	0	0	0	0	0	0	0	0
	24	Proning h/d	0	21.5	8.5	9.75	24	10	0	0	8	24	16.92	15.17	0	0
	24	RRT	0	0	0	0	0	0	0	0	0	0	0	0	0	0
	24	Tracheostomy	0	0	0	0	0	0	0	0	0	0	0	0	0	0
	24	Intubation	1	1	1	1	1	1	1	1	1	1	1	1	1	1
	24	TISS	15	15	15	15	15	19	14	10	15	15	15	15	28	21
	24	SAPS	41	28	31	30	30	30	26	18	28	24	24	31	33	35
	Number	Parameter	Day 1	Day 2	Day 3	Day 4	Day 5	Day 6	Day 7	Day 8	Day 9	Day 10	Day 11	Day 12	Day 13	Day 14
	25	ECMO	0	0	0	0	0	1	1	1	1	1	1	1	1	1
	25	Proning h/d	2.17	9.25	0	0	0	0	0	0	0	0	0	0	0	0
	25	RRT	0	0	0	0	0	0	0	0	0	0	1	1	1	1
	25	Tracheostomy	0	0	0	0	0	0	0	0	0	0	0	0	0	0
	25	Intubation	1	1	1	1	1	1	1	1	1	1	1	1	1	1
	25	TISS	19	20	10	14	14	18	10	14	18	14	17	17	17	17
	25	SAPS	31	27	36	31	31	34	25	37	27	40	36	39	39	34
	Number	Parameter	Day 1	Day 2	Day 3	Day 4	Day 5	Day 6	Day 7	Day 8	Day 9	Day 10	Day 11	Day 12	Day 13	Day 14
	26	ECMO	1	1	1	1	1	1	1	1	1	1	1	1	1	1
	26	Proning h/d	0	0	0	0	0	0	0	0	0	0	0	0	0	0
	26	RRT	0	0	0	0	0	0	0	0	0	0	0	0	0	0
	26	Tracheostomy	0	0	0	0	0	1	1	1	1	1	1	1	1	1
	26	Intubation	1	1	1	1	1	1	0	0	0	0	0	0	0	0
	26	TISS	15	10	10	15	15	15	10	10	10	10	10	10	10	10
	26	SAPS	16	20	18	26	21	18	19	13	22	16	16	16	25	19
	Number	Parameter	Day 1	Day 2	Day 3	Day 4	Day 5	Day 6	Day 7	Day 8	Day 9	Day 10	Day 11	Day 12	Day 13	Day 14
	27	ECMO	0	1	1	1	1	1	1	1	1	1	1	1	1	1
	27	Proning h/d	0	9.25	8	15.5	0	0	0	0	0	0	7.75	11	0	0
	27	RRT	0	0	0	0	0	0	0	0	0	0	0	0	0	0
	27	Tracheostomy	0	0	0	0	0	0	0	0	0	0	0	1	1	1
	27	Intubation	1	1	1	1	1	1	1	1	1	1	1	1	0	0
	27	TISS	15	15	15	15	10	10	10	10	10	10	20	15	10	14
	27	SAPS	38	34	25	25	25	25	31	31	35	38	27	35	34	25
	Number	Parameter	Day 1	Day 2	Day 3	Day 4	Day 5	Day 6	Day 7	Day 8	Day 9	Day 10	Day 11	Day 12	Day 13	Day 14
	28	ECMO	0	0	0
	28	Proning h/d	0	0	0
	28	RRT	0	0	0
	28	Tracheostomy	0	0	0
	28	Intubation	0	0	0
	28	TISS	5	5	5
	28	SAPS	24	14	27
	Number	Parameter	Day 1	Day 2	Day 3	Day 4	Day 5	Day 6	Day 7	Day 8	Day 9	Day 10	Day 11	Day 12	Day 13	Day 14
	29	ECMO	1	1
	29	Proning h/d	0	0
	29	RRT	1	0
	29	Tracheostomy	0	0
	29	Intubation	1	1
	29	TISS	23	18
	29	SAPS	37	45
	Number	Parameter	Day 1	Day 2	Day 3	Day 4	Day 5	Day 6	Day 7	Day 8	Day 9	Day 10	Day 11	Day 12	Day 13	Day 14
	30	ECMO	1	1	1	1	1	1	1	1	0	0	0	0	0	0
	30	Proning h/d	0	0	0	0	0	0	0	0	0	0	0	0	0	0
	30	RRT	0	0	0	0	0	0	0	0	0	0	0	0	0	0
	30	Tracheostomy	0	0	0	0	0	0	0	0	0	0	0	1	1	1
	30	Intubation	1	1	1	1	1	1	1	1	1	1	1	1	0	0
	30	TISS	19	14	14	14	14	19	10	10	10	10	10	15	10	10
	30	SAPS	21	19	19	16	19	22	14	17	19	16	13	13	19	19
	Number	Parameter	Day 1	Day 2	Day 3	Day 4	Day 5	Day 6	Day 7	Day 8	Day 9	Day 10	Day 11	Day 12	Day 13	Day 14
	31	ECMO	1	1	1	1	1	1	1	1	1	1	1	1	1	1
	31	Proning h/d	0	12.5	9.5	0	0	0	12.5	10.17	0	0	0	0	0	0
	31	RRT	0	0	0	0	0	0	0	0	0	0	0	0	0	0
	31	Tracheostomy	0	0	0	0	0	0	0	0	0	0	0	0	0	0
	31	Intubation	1	1	1	1	1	1	1	1	1	1	1	1	1	1
	31	TISS	15	15	15	10	10	14	19	19	10	10	10	10	10	10
	31	SAPS	18	19	17	17	17	19	19	21	19	19	12	16	19	16
	Number	Parameter	Day 1	Day 2	Day 3	Day 4	Day 5	Day 6	Day 7	Day 8	Day 9	Day 10	Day 11	Day 12	Day 13	Day 14
	32	ECMO	0	0	0	0	0	0	0	0	0	0	0	0	0	0
	32	Proning h/d	0	21.5	18.75	9.75	0	0	0	0	0	0	0	0	0	0
	32	RRT	1	1	1	1	1	1	1	1	1	1	0	0	0	0
	32	Tracheostomy	0	0	0	0	0	0	0	0	0	0	0	0	0	0
	32	Intubation	1	1	1	1	1	1	1	1	1	1	1	1	1	1
	32	TISS	18	18	22	18	17	22	22	17	17	13	10	10	10	10
	32	SAPS	43	34	47	37	34	47	39	36	36	40	37	23	34	23
	Number	Parameter	Day 1	Day 2	Day 3	Day 4	Day 5	Day 6	Day 7	Day 8	Day 9	Day 10	Day 11	Day 12	Day 13	Day 14
	33	ECMO	1	1	1	1	1	1	1	1	1	1	1	1	1	1?	-> nur noch Faden gelegt?
	33	Proning h/d	0	0	0	0	0	0	0	0	0	0	0	0	0	0
	33	RRT	0	0	0	0	0	0	0	0	0	0	0	0	0	0
	33	Tracheostomy	0	0	0	0	0	0	0	0	0	0	0	0	0	0
	33	Intubation	1	1	1	1	1	1	1	1	1	1	1	1	1	1
	33	TISS	15	15	15	10	10	15	10	15	10	10	10	10	15	10
	33	SAPS	22	17	17	14	14	14	14	14	20	17	15	19	16	16
	Number	Parameter	Day 1	Day 2	Day 3	Day 4	Day 5	Day 6	Day 7	Day 8	Day 9	Day 10	Day 11	Day 12	Day 13	Day 14
	34	ECMO	1	1	1	1	1	1	1	1	1	1	1	1	1	1
	34	Proning h/d	0	0	0	0	0	0	0	0	0	0	0	0	0	0
	34	RRT	0	0	0	0	0	0	0	0	0	0	0	0	0	0
	34	Tracheostomy	0	0	0	0	0	0	0	0	0	0	0	0	0	0
	34	Intubation	1	1	1	1	1	1	1	1	1	1	1	1	1	1
	34	TISS	10	15	10	14	10	10	10	10	14	10	10	10	10	10
	34	SAPS	12	16	12	18	17	18	27	24	27	20	19	18	20	13
	Number	Parameter	Day 1	Day 2	Day 3	Day 4	Day 5	Day 6	Day 7	Day 8	Day 9	Day 10	Day 11	Day 12	Day 13	Day 14
	35	ECMO	0	0	0	0	0	0	0	0	0	0	0	0	0	0
	35	Proning h/d	0	0	13.83	17.5	16.5	10.67	10.75	0	0	0	0	0	0	0
	35	RRT	0	0	0	0	0	0	0	0	0	0	0	0	0	0
	35	Tracheostomy	0	0	0	0	0	0	0	0	0	0	0	0	0	0
	35	Intubation	1	1	1	1	1	1	1	1	1	1	1	1	1	1
	35	TISS	15	10	15	15	15	15	15	10	10	10	10	10	10	10
	35	SAPS	18	17	23	32	35	37	27	35	26	23	23	23	23	22
	Number	Parameter	Day 1	Day 2	Day 3	Day 4	Day 5	Day 6	Day 7	Day 8	Day 9	Day 10	Day 11	Day 12	Day 13	Day 14
	36	ECMO	0	0	0	0	0	0	0	0	0	0	0	0	0	0
	36	Proning h/d	4	18.3	16.92	17.75	20.08	24	8.33	24	10	0	0	0	0	0
	36	RRT	0	0	1	1	1	1	1	1	1	1	1	1	0	0
	36	Tracheostomy	0	0	0	0	0	0	0	0	0	0	0	0	0	0
	36	Intubation	1	1	1	1	1	1	1	1	1	1	1	1	1	1
	36	TISS	15	15	15	19	15	18	18	18	23	17	13	18	10	10
	36	SAPS	32	42	40	51	48	35	38	42	37	45	30	30	32	32
	Number	Parameter	Day 1	Day 2	Day 3	Day 4	Day 5	Day 6	Day 7	Day 8	Day 9	Day 10	Day 11	Day 12	Day 13	Day 14
	37	ECMO	1	1	1	0	0	0	0	0	0	0	0	0	0	0
	37	Proning h/d	0	0	0	0	0	0	0	0	0	0	0	0	0	0
	37	RRT	0	0	0	0	0	0	1	1	1	1	0	0	0	0
	37	Tracheostomy	0	0	0	0	0	0	0	0	0	0	0	0	0	0
	37	Intubation	1	1	1	1	1	1	1	1	1	1	1	1	1	1
	37	TISS	14	17	22	13	10	10	13	13	13	13	10	10	10	10
	37	SAPS	47	37	36	33	28	25	29	34	26	22	22	23	25	19
	Number	Parameter	Day 1	Day 2	Day 3	Day 4	Day 5	Day 6	Day 7	Day 8	Day 9	Day 10	Day 11	Day 12	Day 13	Day 14
	38	ECMO	0	0	0	0	0	0	0	0	0	0	0	0	0	0
	38	Proning h/d	0	0	0	0	0	0	0	0	0	0	0	0	0	0
	38	RRT	0	0	0	0	0	0	0	0	0	0	0	0	0	0
	38	Tracheostomy	0	0	0	0	0	0	0	0	0	0	0	0	0	0
	38	Intubation	0	0	0	0	0	0	0	0	0	0	0	0	0	0
	38	TISS	10	10	10	10	10	10	10	10	10	10	10	15	10	5
	38	SAPS	28	26	19	20	34	25	24	23	31	17	22	13	13	13
	Number	Parameter	Day 1	Day 2	Day 3	Day 4	Day 5	Day 6	Day 7	Day 8	Day 9	Day 10	Day 11	Day 12	Day 13	Day 14
	39	ECMO	0	0	0	0	0	0	0	0	0	0	0	0
	39	Proning h/d	0	0	0	0	0	0	0	0	0	0	0	0
	39	RRT	0	0	0	0	0	0	0	0	0	0	0	0
	39	Tracheostomy	0	0	0	0	0	0	0	0	0	0	0	0
	39	Intubation	0	0	0	1	1	1	1	1	1	1	1	0
	39	TISS	10	10	15	28	14	19	10	15	15	10	15	10
	39	SAPS	17	18	21	45	33	35	33	24	37	24	40	56
	Number	Parameter	Day 1	Day 2	Day 3	Day 4	Day 5	Day 6	Day 7	Day 8	Day 9	Day 10	Day 11	Day 12	Day 13	Day 14
	40	ECMO	0	0	0	0	0	0	0	0	0	0	0	0	0
	40	Proning h/d	0	4.57	0	0	21.33	0	0	0	0	0	0	0	0
	40	RRT	0	0	0	0	0	0	0	0	0	0	0	0	0
	40	Tracheostomy	1	1	1	1	1	1	1	1	1	1	1	1	1
	40	Intubation	0	0	0	0	0	0	0	0	0	0	0	0	0
	40	TISS	10	20	10	15	15	15	10	19	10	10	10	14	15
	40	SAPS	25	45	27	27	35	30	28	30	27	28	35	35	42
	Number	Parameter	Day 1	Day 2	Day 3	Day 4	Day 5	Day 6	Day 7	Day 8	Day 9	Day 10	Day 11	Day 12	Day 13	Day 14
	41	ECMO	1	1	1	1	1	1	1	1	1	1	1	1	1	1
	41	Proning h/d	0	0	0	0	0	0	0	0	0	0	12	16.5	14.28	0
	41	RRT	0	0	1	1	1	1	1	1	1	1	1	1	1	1
	41	Tracheostomy	0	0	0	0	0	0	1	1	1	1	1	1	1	1
	41	Intubation	1	1	1	1	1	1	1	0	0	0	0	0	0	0
	41	TISS	23	14	13	18	13	13	18	13	13	18	18	18	18	13
	41	SAPS	48	43	47	49	49	39	40	21	28	30	38	41	37	37
	Number	Parameter	Day 1	Day 2	Day 3	Day 4	Day 5	Day 6	Day 7	Day 8	Day 9	Day 10	Day 11	Day 12	Day 13	Day 14
	42	ECMO	0	0	0	0	0	0	0	0	0	0	0	0	1	1
	42	Proning h/d	5.02	18	9.75	14.38	17.4	0	0	0	0	0	8	17.25	0	0
	42	RRT	0	0	0	0	0	0	0	0	0	0	0	0	0	0
	42	Tracheostomy	0	0	0	0	0	0	0	0	0	1	1	1	1	1
	42	Intubation	1	1	1	1	1	1	1	1	1	1	0	0	0	0
	42	TISS	15	15	15	15	15	10	10	15	10	15	15	19	15	10
	42	SAPS	35	23	26	40	39	31	34	37	23	33	33	20	27	31
	Number	Parameter	Day 1	Day 2	Day 3	Day 4	Day 5	Day 6	Day 7	Day 8	Day 9	Day 10	Day 11	Day 12	Day 13	Day 14
	43	ECMO	1	1	1	1	1	1	1	1	1	1	1	1	1	1
	43	Proning h/d	0	0	0	0	0	0	0	0	0	0	0	0	0	0
	43	RRT	0	0	0	0	0	0	0	0	0	0	0	0	0	0
	43	Tracheostomy	0	0	0	0	0	0	0	0	0	0	0	0	0	0
	43	Intubation	1	1	1	1	1	1	1	1	1	1	1	1	1	1
	43	TISS	14	24	19	15	10	15	10	15	10	10	10	15	15	10
	43	SAPS	28	19	17	20	23	22	17	17	22	22	24	24	22	22
	Number	Parameter	Day 1	Day 2	Day 3	Day 4	Day 5	Day 6	Day 7	Day 8	Day 9	Day 10	Day 11	Day 12	Day 13	Day 14
	44	ECMO	0	0	0	0	0	0	0	0	0	0	0	0	0	0
	44	Proning h/d	0	0	0	0	0	0	0	0	0	0	0	0	0	0
	44	RRT	0	0	0	0	0	0	0	0	0	0	0	0	0	0
	44	Tracheostomy	1	1	1	1	1	1	1	1	0	0	0	0	0	0
	44	Intubation	0	0	0	0	0	0	0	0	0	0	0	0	0	0
	44	TISS	10	5	5	5	5	5	5	5	0	0	0	0	0	0
	44	SAPS	13	4	7	8	15	4	7	9	9	9	17	17	9	9
	Number	Parameter	Day 1	Day 2	Day 3	Day 4	Day 5	Day 6	Day 7	Day 8	Day 9	Day 10	Day 11	Day 12	Day 13	Day 14
	45	ECMO	0	0	0	0	0	0	0	0	0	0	0	0	0	0
	45	Proning h/d	0	0	0	0	0	0	0	0	0	0	0	0	0	0
	45	RRT	1	1	1	0	0	0	0	0	0	0	0	0	0	0
	45	Tracheostomy	0	0	0	0	0	0	0	0	0	0	0	0	0	0
	45	Intubation	0	0	0	0	0	0	0	0	0	0	0	0	0	0
	45	TISS	13	13	13	10	10	10	10	10	10	10	5	0	0	0
	45	SAPS	35	17	20	16	16	16	20	13	16	6	9	7	9	4
	Number	Parameter	Day 1	Day 2	Day 3	Day 4	Day 5	Day 6	Day 7	Day 8	Day 9	Day 10	Day 11	Day 12	Day 13	Day 14
	46	ECMO	0	0	0	0	0	0	0	0	0	0	0	0	0	0
	46	Proning h/d	0	0	0	0	0	0	0	0	0	0	0	0	0	0
	46	RRT	0	0	0	0	0	0	0	0	0	0	0	0	0	0
	46	Tracheostomy	0	0	0	0	0	0	0	0	0	0	1	1	1	1
	46	Intubation	1	1	1	1	1	1	1	1	1	1	1	0	0	0
	46	TISS	10	10	10	15	10	10	10	10	10	15	19	10	10	10
	46	SAPS	17	25	25	17	18	18	24	15	13	18	34	15	15	16
	Number	Parameter	Day 1	Day 2	Day 3	Day 4	Day 5	Day 6	Day 7	Day 8	Day 9	Day 10	Day 11	Day 12	Day 13	Day 14
	47	ECMO	1	1	1	1	1	1	1	1	1	1	1	1	1	1
	47	Proning h/d	0	0	0	0	0	0	0	0	0	0	0	0	0	0
	47	RRT	0	0	0	0	0	0	0	0	0	0	0	0	0	0
	47	Tracheostomy	0	0	0	0	0	0	0	0	0	0	1	1	1	1
	47	Intubation	1	1	1	1	1	1	1	1	1	1	1	0	0	0
	47	TISS	15	10	10	14	10	10	10	15	10	10	15	10	10	10
	47	SAPS	25	17	16	19	13	16	16	24	16	16	16	16	16	16
	Number	Parameter	Day 1	Day 2	Day 3	Day 4	Day 5	Day 6	Day 7	Day 8	Day 9	Day 10	Day 11	Day 12	Day 13	Day 14
	48	ECMO	-1	0	0	0	0	0	0	0	0	0	0	0	0	0
	48	Proning h/d	-1	0	0	0	0	0	0	0.83	1	21.25	13.5	0	18	8.25
	48	RRT	-1	0	0	0	0	0	0	0	0	0	0	0	0	0
	48	Tracheostomy	-1	0	0	0	0	0	0	0	0	0	0	0	0	0
	48	Intubation	-1	0	0	0	0	0	0	0	1	1	1	1	1	1
	48	TISS	0	15	10	10	10	10	10	15	15	20	15	10	15	15
	48	SAPS	11	18	18	18	18	21	18	21	24	23	35	26	23	20
	Number	Parameter	Day 1	Day 2	Day 3	Day 4	Day 5	Day 6	Day 7	Day 8	Day 9	Day 10	Day 11	Day 12	Day 13	Day 14
	49	ECMO	1	1	1	1	1	1	1	1	1	1	1	1	1	1
	49	Proning h/d	0	0	0	0	0	0	0	0	0	0	0	0	0	0
	49	RRT	0	1	1	1	1	1	1	1	1	1	1	0	1	1
	49	Tracheostomy	0	0	0	0	0	0	0	0	0	0	0	0	0	0
	49	Intubation	1	1	1	1	1	1	1	1	1	1	1	1	1	1
	49	TISS	10	18	18	18	18	13	13	18	18	18	13	15	18	18
	49	SAPS	26	29	36	34	42	35	26	26	30	30	30	26	35	31
	Number	Parameter	Day 1	Day 2	Day 3	Day 4	Day 5	Day 6	Day 7	Day 8	Day 9	Day 10	Day 11	Day 12	Day 13	Day 14
	50	ECMO	0	0	0	0	0	0	0	0	0	0	0	0	0	0
	50	Proning h/d	0	0	0	11	16.17	17	0	0	0	0	0	0	0	0
	50	RRT	0	0	0	0	0	0	0	0	0	0	0	0	0	0
	50	Tracheostomy	0	0	0	0	0	0	0	0	0	0	0	0	0	0
	50	Intubation	0	1	1	1	1	1	1	1	1	1	1	1	1	1
	50	TISS	10	23	10	15	19	15	10	10	10	10	15	15	15	10
	50	SAPS	11	26	19	17	23	26	25	23	26	25	29	45	21	28
	Number	Parameter	Day 1	Day 2	Day 3	Day 4	Day 5	Day 6	Day 7	Day 8	Day 9	Day 10	Day 11	Day 12	Day 13	Day 14
	51	ECMO	1	1	1	1	1	1	1	1	1	1	1	1	1	1
	51	Proning h/d	0	0	0	0	0	0	0	0	0	0	0	0	0	0
	51	RRT	0	0	0	0	0	0	0	0	0	0	0	0	0	0
	51	Tracheostomy	0	0	0	0	0	0	0	0	0	1	1	1	1	1
	51	Intubation	1	1	1	1	1	1	1	1	1	1	0	0	0	0
	51	TISS	10	14	10	10	10	14	10	10	10	19	23	18	10	10
	51	SAPS	26	20	26	24	16	24	24	16	19	19	35	25	34	24
	Number	Parameter	Day 1	Day 2	Day 3	Day 4	Day 5	Day 6	Day 7	Day 8	Day 9	Day 10	Day 11	Day 12	Day 13	Day 14
	52	ECMO	0	1	1	1	1	1	1	1	1	1	1	1	1	1
	52	Proning h/d	0	7.33	0	0	0	0	0	0	0	0	0	0	0	0
	52	RRT	0	0	0	0	0	0	0	0	0	0	0	0	0	0
	52	Tracheostomy	0	0	0	0	0	0	0	0	0	0	0	0	0	0
	52	Intubation	1	1	1	1	1	1	1	1	1	1	1	1	1	1
	52	TISS	10	20	10	10	10	10	10	10	10	10	10	10	10	10
	52	SAPS	17	28	21	21	24	24	21	21	31	26	25	20	23	23
	Number	Parameter	Day 1	Day 2	Day 3	Day 4	Day 5	Day 6	Day 7	Day 8	Day 9	Day 10	Day 11	Day 12	Day 13	Day 14
	53	ECMO	0	0	0	0	0	0	0	0	0	0	0	0	0	0
	53	Proning h/d	2.52	16.5	21	16	14.67	13.67	9	14.83	20	10.83	12.17	12.5	0	0
	53	RRT	1	1	1	1	0	0	0	0	0	0	0	0	0	0
	53	Tracheostomy	0	0	0	0	0	0	0	0	0	0	0	0	0	0
	53	Intubation	1	1	1	1	1	1	1	1	1	1	1	1	1	1
	53	TISS	18	18	18	18	15	15	15	15	15	15	15	15	14	15
	53	SAPS	28	25	44	19	31	27	30	26	26	26	28	26	36	23
	Number	Parameter	Day 1	Day 2	Day 3	Day 4	Day 5	Day 6	Day 7	Day 8	Day 9	Day 10	Day 11	Day 12	Day 13	Day 14
	54	ECMO	1	1	1	1	1	1	1	1	1	1	1	1	1	1
	54	Proning h/d	0	0	0	0	0	0	0	0	0	0	0	0	0	0
	54	RRT	0	0	0	0	0	0	0	0	0	0	0	0	0	0
	54	Tracheostomy	1	1	1	1	1	1	1	1	1	1	1	1	1	1
	54	Intubation	0	0	0	0	0	0	0	0	0	0	0	0	0	0
	54	TISS	10	15	10	19	18	14	10	15	10	10	15	10	10	15
	54	SAPS	18	17	16	25	17	17	17	25	23	25	25	22	26	22
	Number	Parameter	Day 1	Day 2	Day 3	Day 4	Day 5	Day 6	Day 7	Day 8	Day 9	Day 10	Day 11	Day 12	Day 13	Day 14
	55	ECMO	0	0	0	0	0	0	0	0	0	0	0	0	0	0
	55	Proning h/d	0	0	0	9.58	19.5	18.07	20.33	13	0	0	0	0	0	0
	55	RRT	0	0	0	0	0	0	0	0	0	0	0	0	0	0
	55	Tracheostomy	0	0	0	0	0	0	0	0	0	0	0	0	0	0
	55	Intubation	0	0	0	1	1	1	1	1	1	1	1	1	0	0
	55	TISS	10	10	10	15	15	19	15	15	10	10	10	15	5	5
	55	SAPS	15	11	15	34	27	21	29	21	24	24	26	22	4	7
	Number	Parameter	Day 1	Day 2	Day 3	Day 4	Day 5	Day 6	Day 7	Day 8	Day 9	Day 10	Day 11	Day 12	Day 13	Day 14
	56	ECMO	1	1	1	1	1	1	1
	56	Proning h/d	0	0	0	0	0	0	0
	56	RRT	1	1	1	1	1	1	0
	56	Tracheostomy	0	0	0	0	1	1	1
	56	Intubation	1	1	1	1	1	0	0
	56	TISS	18	13	13	13	18	18	10
	56	SAPS	35	33	37	34	37	27	55
	Number	Parameter	Day 1	Day 2	Day 3	Day 4	Day 5	Day 6	Day 7	Day 8	Day 9	Day 10	Day 11	Day 12	Day 13	Day 14
	57	ECMO	1	1	1	1	1	1	1	1	1	1	1	1	1	1
	57	Proning h/d	0	0	0	0	0	0	0	0	0	0	0	0	0	0
	57	RRT	0	0	0	1	1	1	1	0	0	0	0	0	0	0
	57	Tracheostomy	0	0	0	0	0	0	0	0	0	0	0	0	0	0
	57	Intubation	1	1	1	1	1	1	1	1	1	1	1	1	1	1
	57	TISS	15	15	14	22	22	22	22	14	15	23	14	14	10	15
	57	SAPS	17	22	38	35	32	24	26	30	31	23	31	31	27	35
	Number	Parameter	Day 1	Day 2	Day 3	Day 4	Day 5	Day 6	Day 7	Day 8	Day 9	Day 10	Day 11	Day 12	Day 13	Day 14
	58	ECMO	1	1	1	1	1	1	1	0	0	0	0	0	0	0
	58	Proning h/d	0	0	0	0	0	0	0	8	16.97	13.97	8.75	0	7.33	17.5
	58	RRT	0	0	0	0	0	0	0	0	0	0	0	0	0	0
	58	Tracheostomy	0	0	0	0	0	0	0	0	0	0	0	0	0	0
	58	Intubation	1	1	1	1	1	1	1	1	1	1	1	1	1	1
	58	TISS	10	14	10	10	10	10	10	15	15	15	15	10	15	19
	58	SAPS	20	17	17	23	23	11	19	27	14	19	17	23	21	15
	Number	Parameter	Day 1	Day 2	Day 3	Day 4	Day 5	Day 6	Day 7	Day 8	Day 9	Day 10	Day 11	Day 12	Day 13	Day 14
	59	ECMO	0	0	0	0	0	0	0	0	0	0	0	0	0	0
	59	Proning h/d	1.75	21.62	17.83	24	14.83	10.5	0	12.25	14.5	24	8.17	0	0	0
	59	RRT	0	0	0	0	0	0	0	0	0	0	0	0	0	0
	59	Tracheostomy	0	0	0	0	0	0	0	0	0	0	0	0	0	0
	59	Intubation	1	1	1	1	1	1	1	1	1	1	1	1	1	1
	59	TISS	15	19	15	15	15	15	14	15	15	15	15	10	10	19
	59	SAPS	31	20	15	17	26	22	29	20	24	21	22	22	24	34
	Number	Parameter	Day 1	Day 2	Day 3	Day 4	Day 5	Day 6	Day 7	Day 8	Day 9	Day 10	Day 11	Day 12	Day 13	Day 14
	60	ECMO	0	0	1	1	1	1	1	1	1	1	1	1	1	1
	60	Proning h/d	0	16.92	4	0	0	0	0	0	0	0	0	0	0	0
	60	RRT	0	0	0	0	0	0	0	0	0	0	0	0	0	0
	60	Tracheostomy	0	0	0	0	0	0	0	0	0	1	1	1	1	1
	60	Intubation	1	1	1	1	1	1	1	1	1	1	0	0	0	0
	60	TISS	15	15	15	19	15	10	10	10	15	15	14	14	19	15
	60	SAPS	29	19	21	27	21	19	21	24	23	25	27	27	22	27
	Number	Parameter	Day 1	Day 2	Day 3	Day 4	Day 5	Day 6	Day 7	Day 8	Day 9	Day 10	Day 11	Day 12	Day 13	Day 14
	61	ECMO	0	0	0	0	0
	61	Proning h/d	0	0	0	0	0
	61	RRT	0	0	0	0	0
	61	Tracheostomy	0	0	0	0	0
	61	Intubation	0	0	0	0	0
	61	TISS	10	10	10	10	5
	61	SAPS	13	18	16	7	11
	Number	Parameter	Day 1	Day 2	Day 3	Day 4	Day 5	Day 6	Day 7	Day 8	Day 9	Day 10	Day 11	Day 12	Day 13	Day 14
	62	ECMO	0	0	0	0	0	0	0	0	0	0	0	0	0	0
	62	Proning h/d	0	0	0	0	0	0	0	1	8	3.65	12.08	13.25	16.33	15.75
	62	RRT	0	0	0	0	0	0	0	0	0	0	0	0	0	0
	62	Tracheostomy	0	0	0	0	0	0	0	0	0	0	0	0	0	0
	62	Intubation	0	0	0	1	1	1	0	0	0	0	1	1	1	1
	62	TISS	0	5	10	10	10	10	10	15	15	15	20	22	19	22
	62	SAPS	11	13	19	29	26	32	19	22	27	27	30	36	36	26
	Number	Parameter	Day 1	Day 2	Day 3	Day 4	Day 5	Day 6	Day 7	Day 8	Day 9	Day 10	Day 11	Day 12	Day 13	Day 14
	63	ECMO	0	0	0
	63	Proning h/d	0	0	0
	63	RRT	0	0	0
	63	Tracheostomy	0	0	0
	63	Intubation	1	1	1
	63	TISS	27	32	23
	63	SAPS	45	47	51
	Number	Parameter	Day 1	Day 2	Day 3	Day 4	Day 5	Day 6	Day 7	Day 8	Day 9	Day 10	Day 11	Day 12	Day 13	Day 14
	64	ECMO	0	1	1	1	1	1	1	1	1	1	1	1	1	1
	64	Proning h/d	1	11.92	0	0	0	0	0	0	0	0	0	0	0	0
	64	RRT	0	0	0	0	0	0	0	0	0	0	0	0	0	0
	64	Tracheostomy	0	0	0	0	0	0	0	0	0	0	0	0	0	0
	64	Intubation	1	1	1	1	1	1	1	1	1	1	1	1	1	1
	64	TISS	15	15	20	10	14	15	10	14	14	10	15	10	10	15
	64	SAPS	40	25	23	25	25	28	25	34	18	18	18	18	19	19
	Number	Parameter	Day 1	Day 2	Day 3	Day 4	Day 5	Day 6	Day 7	Day 8	Day 9	Day 10	Day 11	Day 12	Day 13	Day 14
	65	ECMO	0	0	0	0	0	0	0
	65	Proning h/d	0	0	0	0	0	0	0
	65	RRT	0	0	0	0	0	0	0
	65	Tracheostomy	0	0	0	0	0	0	0
	65	Intubation	0	0	0	0	0	0	0
	65	TISS	10	10	10	10	10	10	10
	65	SAPS	27	13	15	7	9	9	4
	Number	Parameter	Day 1	Day 2	Day 3	Day 4	Day 5	Day 6	Day 7	Day 8	Day 9	Day 10	Day 11	Day 12	Day 13	Day 14
	66	ECMO	1	1	1	1	1	1	1	1	1	1	1	1	1	1
	66	Proning h/d	0	0	0	0	0	0	0	0	0	0	0	0	0	0
	66	RRT	0	0	0	0	0	0	0	0	0	0	0	0	0	0
	66	Tracheostomy	1	1	1	1	1	1	1	1	1	1	1	1	1	1
	66	Intubation	0	0	0	0	0	0	0	0	0	0	0	0	0	0
	66	TISS	10	10	10	10	10	10	10	10	10	10	10	10	10	10
	66	SAPS	28	24	25	32	21	25	30	25	28	21	18	25	22	22
	Number	Parameter	Day 1	Day 2	Day 3	Day 4	Day 5	Day 6	Day 7	Day 8	Day 9	Day 10	Day 11	Day 12	Day 13	Day 14
	67	ECMO	0	0	0	0	0	0	0	0	0	0	0	0	0	0
	67	Proning h/d	0	0	0	0	8.53	17.17	9.75	0	0	0	0	0	0	0
	67	RRT	0	0	0	0	0	0	0	0	0	0	0	0	0	0
	67	Tracheostomy	0	0	0	0	0	0	0	0	0	0	0	0	0	0
	67	Intubation	1	1	1	1	1	1	1	1	1	1	1	1	1	1
	67	TISS	14	24	15	15	19	15	15	19	14	10	10	10	10	15
	67	SAPS	23	23	23	25	25	18	23	25	23	22	22	17	16	16
	Number	Parameter	Day 1	Day 2	Day 3	Day 4	Day 5	Day 6	Day 7	Day 8	Day 9	Day 10	Day 11	Day 12	Day 13	Day 14
	68	ECMO	0	1	1	1	1	1	1	1	1	0	0	0	0	0
	68	Proning h/d	11.5	0	0	0	0	0	0	0	0	0	0	0	0	0
	68	RRT	1	1	1	1	1	1	1	1	1	1	1	1	1	1
	68	Tracheostomy	1	1	1	1	1	1	1	1	1	1	1	1	1	1
	68	Intubation	0	0	0	0	0	0	0	0	0	0	0	0	0	0
	68	TISS	26	26	26	26	17	13	13	13	13	13	13	17	22	17
	68	SAPS	44	52	46	38	37	39	35	40	51	51	45	43	45	42
	Number	Parameter	Day 1	Day 2	Day 3	Day 4	Day 5	Day 6	Day 7	Day 8	Day 9	Day 10	Day 11	Day 12	Day 13	Day 14
	69	ECMO	1	1	1	1	0	0	0	0	0	0	0	0	0	0
	69	Proning h/d	0	0	0	0	0	0	0	0	0	0	0	0	0	0
	69	RRT	0	0	1	1	1	1	1	1	0	0	0	0	0	0
	69	Tracheostomy	0	0	0	0	0	0	0	0	0	0	1	1	1	1
	69	Intubation	1	1	1	1	1	1	1	1	1	1	1	0	0	0
	69	TISS	14	14	13	17	13	13	13	13	10	10	15	10	10	10
	69	SAPS	30	34	27	23	30	36	21	22	22	22	21	21	21	21
	Number	Parameter	Day 1	Day 2	Day 3	Day 4	Day 5	Day 6	Day 7	Day 8	Day 9	Day 10	Day 11	Day 12	Day 13	Day 14
	70	ECMO	1	1	1	1	1	1	1	1	1	1	1	1	1	1
	70	Proning h/d	0	0	0	0	0	0	0	0	0	0	0	0	0	0
	70	RRT	0	0	0	0	0	0	0	0	0	0	0	0	0	0
	70	Tracheostomy	0	0	0	0	0	0	0	0	0	0	0	0	0	0
	70	Intubation	1	1	1	1	1	1	1	1	1	1	1	1	1	1
	70	TISS	10	24	10	10	10	10	10	10	14	14	14	14	14	24
	70	SAPS	11	28	23	26	22	34	26	23	23	23	25	23	33	27
	Number	Parameter	Day 1	Day 2	Day 3	Day 4	Day 5	Day 6	Day 7	Day 8	Day 9	Day 10	Day 11	Day 12	Day 13	Day 14
	71	ECMO	0	0	0	0	0	0
	71	Proning h/d	0	0	0	0	0	0
	71	RRT	0	0	0	0	0	0
	71	Tracheostomy	0	0	0	0	0	0
	71	Intubation	0	0	0	0	1	1
	71	TISS	10	10	10	5	10	10
	71	SAPS	22	14	9	8	10	47
	Number	Parameter	Day 1	Day 2	Day 3	Day 4	Day 5	Day 6	Day 7	Day 8	Day 9	Day 10	Day 11	Day 12	Day 13	Day 14
	72	ECMO	1	1	1	1	1	1	1	1	1	0	0	0	0	0
	72	Proning h/d	0	0	0	0	0	0	0	0	0	0	0	0	0	0
	72	RRT	0	0	0	0	1	1	1	1	1	1	1	1	1	1
	72	Tracheostomy	0	0	0	0	0	0	0	0	0	0	0	1	1	1
	72	Intubation	1	1	1	1	1	1	1	1	1	1	1	1	0	0
	72	TISS	15	10	14	14	21	17	13	17	22	21	22	22	18	13
	72	SAPS	34	26	26	36	35	29	31	34	31	37	43	41	31	36
	Number	Parameter	Day 1	Day 2	Day 3	Day 4	Day 5	Day 6	Day 7	Day 8	Day 9	Day 10	Day 11	Day 12	Day 13	Day 14
	73	ECMO	1	1	1	1	1	1	1	0	0	0	0	0	0	0
	73	Proning h/d	0	0	11.25	24	9.25	0	0	0	0	0	0	0	0	0
	73	RRT	0	0	0	0	0	0	0	0	0	0	0	0	0	0
	73	Tracheostomy	0	0	0	0	0	0	0	0	0	0	0	0	0	0
	73	Intubation	1	1	1	1	1	1	1	1	1	1	1	1	1	1
	73	TISS	10	15	15	15	15	10	10	15	10	10	10	10	10	10
	73	SAPS	17	18	21	19	17	23	27	28	23	20	22	20	22	15
	Number	Parameter	Day 1	Day 2	Day 3	Day 4	Day 5	Day 6	Day 7	Day 8	Day 9	Day 10	Day 11	Day 12	Day 13	Day 14
	74	ECMO	0	0	0	0	0	0	0	0	0	0	0	0	0	0
	74	Proning h/d	0	14.25	9.25	0	0	0	0	0	0	0	0	0	0	0
	74	RRT	0	0	0	0	0	0	0	0	0	0	0	0	0	0
	74	Tracheostomy	0	0	0	0	0	0	0	0	0	0	0	0	0	0
	74	Intubation	1	1	1	1	1	1	1	1	1	1	1	1	1	1
	74	TISS	15	15	15	10	15	10	20	15	10	15	15	15	15	20
	74	SAPS	32	18	15	21	25	20	23	25	25	25	22	28	16	27
	Number	Parameter	Day 1	Day 2	Day 3	Day 4	Day 5	Day 6	Day 7	Day 8	Day 9	Day 10	Day 11	Day 12	Day 13	Day 14
	75	ECMO	0	0	0	0	0	0	0	0	0	0	0	0	0	0
	75	Proning h/d	0	0	0	0	0	0	0	0	0	0	0	0	0	0
	75	RRT	0	1	1	1	0	1	1	1	1	0	1	1	1	1
	75	Tracheostomy	0	0	0	0	0	0	0	0	0	0	0	0	0	0
	75	Intubation	1	1	1	1	1	1	1	1	1	1	1	1	1	1
	75	TISS	10	13	13	18	15	13	18	18	18	10	13	13	18	18
	75	SAPS	27	38	31	28	35	33	38	31	29	30	36	36	44	28
	Number	Parameter	Day 1	Day 2	Day 3	Day 4	Day 5	Day 6	Day 7	Day 8	Day 9	Day 10	Day 11	Day 12	Day 13	Day 14
	76	ECMO	1	1	1	1	1	1	1	1	1	1	1	1	1	1
	76	Proning h/d	0	0	0	0	0	0	0	0	0	0	0	0	0	0
	76	RRT	0	0	0	0	0	0	0	0	0	0	0	0	0	0
	76	Tracheostomy	0	0	0	0	0	0	0	0	0	0	0	0	0	0
	76	Intubation	1	1	1	1	1	1	1	1	1	1	1	1	1	1
	76	TISS	20	15	15	15	10	19	19	14	18	23	19	18	14	19
	76	SAPS	19	21	17	26	14	28	22	17	38	25	25	24	23	26
	Number	Parameter	Day 1	Day 2	Day 3	Day 4	Day 5	Day 6	Day 7	Day 8	Day 9	Day 10	Day 11	Day 12	Day 13	Day 14
	77	ECMO	1	1	1	1	1	1	1	1	1	1	1	1	1	1
	77	Proning h/d	0	0	0	0	12	11.32	0	0	0	0	0	0	0	0
	77	RRT	0	0	0	0	0	0	0	0	0	0	0	0	0	0
	77	Tracheostomy	0	0	0	0	0	0	0	0	0	0	0	0	0	0
	77	Intubation	1	1	1	1	1	1	1	1	1	1	1	1	1	1
	77	TISS	10	15	10	10	15	15	10	10	10	10	10	10	10	10
	77	SAPS	20	19	20	12	16	16	16	19	13	13	16	9	14	11
	Number	Parameter	Day 1	Day 2	Day 3	Day 4	Day 5	Day 6	Day 7	Day 8	Day 9	Day 10	Day 11	Day 12	Day 13	Day 14
	78	ECMO	0	1	1	1	1	1	1	1	1	1	1	1	1	1
	78	Proning h/d	0	10.33	0	0	0	0	0	0	0	0	0	0	0	0
	78	RRT	0	0	0	0	0	0	0	0	0	0	0	0	0	0
	78	Tracheostomy	0	0	0	0	0	0	0	0	1	1	1	1	1	1
	78	Intubation	1	1	1	1	1	1	1	1	1	0	0	0	0	0
	78	TISS	23	32	14	10	15	10	10	10	15	10	15	10	10	10
	78	SAPS	36	35	19	19	31	22	22	22	16	16	16	13	21	16
	Number	Parameter	Day 1	Day 2	Day 3	Day 4	Day 5	Day 6	Day 7	Day 8	Day 9	Day 10	Day 11	Day 12	Day 13	Day 14
	79	ECMO	0	0	0	0	0	0	0
	79	Proning h/d	0	0	0	0	0	0	0
	79	RRT	0	0	0	0	0	0	0
	79	Tracheostomy	0	0	0	0	0	0	0
	79	Intubation	0	0	0	0	0	0	0
	79	TISS	10	10	10	10	0	0	5
	79	SAPS	16	18	21	19	15	9	20
	Number	Parameter	Day 1	Day 2	Day 3	Day 4	Day 5	Day 6	Day 7	Day 8	Day 9	Day 10	Day 11	Day 12	Day 13	Day 14
	80	ECMO	1	1	1	1	1	1	1	1	1	1	1	1	1	0
	80	Proning h/d	0	0	0	0	0	0	0	0	13	24	10.5	13.75	0	0
	80	RRT	0	0	0	0	0	0	0	0	0	0	0	0	0	0
	80	Tracheostomy	1	1	1	1	1	1	1	1	1	1	1	1	1	1
	80	Intubation	0	0	0	0	0	0	0	0	0	0	0	0	0	0
	80	TISS	10	19	19	15	15	15	10	10	15	15	15	15	15	15
	80	SAPS	32	36	27	16	14	14	23	23	25	12	14	28	33	27
	Number	Parameter	Day 1	Day 2	Day 3	Day 4	Day 5	Day 6	Day 7	Day 8	Day 9	Day 10	Day 11	Day 12	Day 13	Day 14
	81	ECMO	1	1	1	1	1	1	1	1	1	1	1	1	1	1
	81	Proning h/d	0	0	0	0	0	0	0	0	0	0	0	0	0	0
	81	RRT	0	0	0	0	0	0	0	0	0	0	0	0	0	0
	81	Tracheostomy	0	0	0	0	0	0	0	0	0	0	0	0	0	0
	81	Intubation	1	1	1	1	1	1	1	1	1	1	1	1	1	1
	81	TISS	10	20	10	10	15	10	10	10	10	10	10	10	10	10
	81	SAPS	15	20	21	22	22	24	16	17	15	19	14	14	18	21
	Number	Parameter	Day 1	Day 2	Day 3	Day 4	Day 5	Day 6	Day 7	Day 8	Day 9	Day 10	Day 11	Day 12	Day 13	Day 14
	82	ECMO	1	1	1	1	1	1	1	1	1	1	1	1
	82	Proning h/d	0	0	0	11.73	10.48	0	0	0	0	0	0	0
	82	RRT	0	0	0	0	0	0	0	0	0	0	0	0
	82	Tracheostomy	0	0	0	0	0	0	0	0	0	0	0	0
	82	Intubation	1	1	1	1	1	1	1	1	1	1	1	1
	82	TISS	10	10	15	20	15	10	10	10	10	10	20	15
	82	SAPS	18	27	30	23	23	17	16	16	24	17	27	28
	Number	Parameter	Day 1	Day 2	Day 3	Day 4	Day 5	Day 6	Day 7	Day 8	Day 9	Day 10	Day 11	Day 12	Day 13	Day 14
	83	ECMO	0	0	0	0	0	0	0	0	0	0	0	0	0
	83	Proning h/d	0	0	0	0	0	11	19.67	12.25	0	0	0	0	0
	83	RRT	0	0	0	0	0	0	0	0	0	0	0	0	0
	83	Tracheostomy	0	0	0	0	0	0	0	0	0	0	0	0	0
	83	Intubation	1	1	1	1	1	1	1	1	1	1	1	1	0
	83	TISS	15	10	10	14	10	15	15	15	10	10	10	0	0
	83	SAPS	15	12	15	21	18	21	16	15	13	16	13	11	11
	Number	Parameter	Day 1	Day 2	Day 3	Day 4	Day 5	Day 6	Day 7	Day 8	Day 9	Day 10	Day 11	Day 12	Day 13	Day 14
	84	ECMO	0	0	0	0
	84	Proning h/d	0	0	0	0
	84	RRT	0	0	0	0
	84	Tracheostomy	0	0	0	0
	84	Intubation	1	1	0	0
	84	TISS	10	15	10	5
	84	SAPS	25	23	2	0
	Number	Parameter	Day 1	Day 2	Day 3	Day 4	Day 5	Day 6	Day 7	Day 8	Day 9	Day 10	Day 11	Day 12	Day 13	Day 14
	85	ECMO	1	1	1	1	1	1	1	1	1	1	1	1	1	1
	85	Proning h/d	0	0	0	0	0	0	0	0	0	0	0	0	0	0
	85	RRT	0	0	0	0	0	0	0	0	0	0	0	0	0	0
	85	Tracheostomy	0	0	0	0	0	0	0	0	0	0	0	0	0	0
	85	Intubation	1	1	1	1	1	1	1	1	1	1	1	1	1	1
	85	TISS	24	10	15	14	10	14	24	10	19	19	19	14	10	10
	85	SAPS	25	23	20	22	22	25	27	25	28	26	32	36	25	17
	Number	Parameter	Day 1	Day 2	Day 3	Day 4	Day 5	Day 6	Day 7	Day 8	Day 9	Day 10	Day 11	Day 12	Day 13	Day 14
	86	ECMO	0	0	1	1	1	1	1	1	1	1	1	1	1	1
	86	Proning h/d	0	11	12	0	0	0	0	0	0	0	0	0	0	0
	86	RRT	0	0	0	0	0	0	0	0	0	0	0	0	0	0
	86	Tracheostomy	0	0	0	0	0	0	0	0	0	0	0	0	0	0
	86	Intubation	0	1	1	1	1	1	1	1	1	1	1	1	1	1
	86	TISS	10	23	24	14	14	14	14	19	10	14	14	14	14	19
	86	SAPS	25	29	19	25	35	25	25	21	21	21	29	24	21	23
	Number	Parameter	Day 1	Day 2	Day 3	Day 4	Day 5	Day 6	Day 7	Day 8	Day 9	Day 10	Day 11	Day 12	Day 13	Day 14
	87	ECMO	0	0	0	0	0	0	0	0	0	0	0	0	0	0
	87	Proning h/d	0	0	0	0	0	0	0	0	0	0	0	0	0	0
	87	RRT	0	0	0	0	0	0	0	0	0	0	0	0	0	0
	87	Tracheostomy	0	0	0	0	0	0	0	0	0	0	0	0	0	0
	87	Intubation	0	0	0	0	0	0	0	0	0	0	0	0	0	0
	87	TISS	10	10	10	10	10	10	10	10	15	10	10	15	10	10
	87	SAPS	10	16	24	16	12	23	23	30	27	27	27	27	27	23
	Number	Parameter	Day 1	Day 2	Day 3	Day 4	Day 5	Day 6	Day 7	Day 8	Day 9	Day 10	Day 11	Day 12	Day 13	Day 14
	88	ECMO	1	1	1	1	1	1	1	1	1	1	1	0	0	0
	88	Proning h/d	0	0	0	0	0	0	0	0	0	0	0	0	0	0
	88	RRT	0	0	0	0	0	0	0	0	0	0	0	0	0	0
	88	Tracheostomy	0	0	0	0	0	0	0	1	1	1	1	1	1	1
	88	Intubation	1	1	1	1	1	1	1	1	0	0	0	0	0	0
	88	TISS	10	10	10	10	10	10	10	15	10	10	15	15	10	10
	88	SAPS	17	17	19	25	40	31	25	16	18	24	26	22	22	21
	Number	Parameter	Day 1	Day 2	Day 3	Day 4	Day 5	Day 6	Day 7	Day 8	Day 9	Day 10	Day 11	Day 12	Day 13	Day 14
	89	ECMO	0	0	0	0	0	0	0	0	0	0	0	0	0	0
	89	Proning h/d	0.083	24	2.5	21.67	10.95	20.97	8.92	20.67	8.67	24	12	0	0	0
	89	RRT	0	0	0	0	0	0	0	0	0	0	0	0	0	0
	89	Tracheostomy	0	0	0	0	0	0	0	0	0	0	0	0	0	0
	89	Intubation	1	1	1	1	1	1	1	1	1	1	1	1	1	1
	89	TISS	20	15	15	15	19	19	19	23	24	15	19	18	14	14
	89	SAPS	24	22	17	15	16	16	23	18	15	17	27	18	28	25
	Number	Parameter	Day 1	Day 2	Day 3	Day 4	Day 5	Day 6	Day 7	Day 8	Day 9	Day 10	Day 11	Day 12	Day 13	Day 14
	90	ECMO	1	1	1	1	1	1	1	1	1	1	1	1	1	1
	90	Proning h/d	0	0	0	0	0	0	0	13.5	24	10.67	0	0	0	0
	90	RRT	0	0	0	0	0	0	0	0	0	0	0	0	0	0
	90	Tracheostomy	0	0	0	0	0	0	0	0	0	0	0	0	0	0
	90	Intubation	1	1	1	1	1	1	1	1	1	1	1	1	1	1
	90	TISS	15	19	14	15	10	18	15	15	15	23	14	18	19	14
	90	SAPS	32	35	25	27	30	28	17	17	15	18	27	27	22	36
	Number	Parameter	Day 1	Day 2	Day 3	Day 4	Day 5	Day 6	Day 7	Day 8	Day 9	Day 10	Day 11	Day 12	Day 13	Day 14
	91	ECMO	0	0	0	0	0	0	0	0	0	0	0	0	0	0
	91	Proning h/d	0	0	0	0	0	0	0	0	0	0	6.75	17.42	12.22	0
	91	RRT	0	0	0	0	0	0	0	0	0	0	0	0	0	0
	91	Tracheostomy	0	0	0	0	0	0	0	0	0	0	0	0	0	0
	91	Intubation	0	0	1	1	1	1	1	1	1	1	1	1	1	1
	91	TISS	5	14	15	10	15	10	10	10	10	10	20	19	19	10
	91	SAPS	26	25	42	38	43	43	32	31	29	31	29	34	40	32
	Number	Parameter	Day 1	Day 2	Day 3	Day 4	Day 5	Day 6	Day 7	Day 8	Day 9	Day 10	Day 11	Day 12	Day 13	Day 14
	92	ECMO	0	0	0	0	0	0	0	0	0	0	0	0	0	0
	92	Proning h/d	0	8.5	9.33	16.33	13.25	11	0	0	0	0	0	0	0	11.83
	92	RRT	0	0	0	0	0	0	0	0	0	0	0	0	0	0
	92	Tracheostomy	0	0	0	0	0	0	0	0	0	0	0	0	0	0
	92	Intubation	0	0	1	1	1	1	1	1	1	1	1	1	1	0
	92	TISS	10	15	19	19	15	15	10	10	10	10	15	10	15	15
	92	SAPS	11	7	26	16	17	17	26	22	31	22	14	21	16	5
	Number	Parameter	Day 1	Day 2	Day 3	Day 4	Day 5	Day 6	Day 7	Day 8	Day 9	Day 10	Day 11	Day 12	Day 13	Day 14
	93	ECMO	1	1	1	1	1	1	1	1	1	1	1	1	1	1
	93	Proning h/d	0	0	0	0	0	0	12.75	11.67	0	0	0	0	0	0
	93	RRT	0	0	0	0	0	0	0	0	0	0	0	0	0	0
	93	Tracheostomy	0	0	0	0	0	0	0	0	0	0	0	1	1	1
	93	Intubation	1	1	1	1	1	1	1	1	1	1	1	1	0	1
	93	TISS	15	15	10	10	10	15	15	15	10	10	10	15	10	15
	93	SAPS	19	22	16	16	19	19	25	25	27	32	30	16	25	18
	Number	Parameter	Day 1	Day 2	Day 3	Day 4	Day 5	Day 6	Day 7	Day 8	Day 9	Day 10	Day 11	Day 12	Day 13	Day 14
	94	ECMO	0	1	1	1	1	1	1	1	1	1	1	1	1	1
	94	Proning h/d	7.57	14.75	0	0	0	0	0	0	0	9.5	12.25	0	0	0
	94	RRT	0	0	0	0	0	0	0	0	0	0	0	0	0	0
	94	Tracheostomy	0	0	0	0	0	0	1	1	1	1	1	1	1	1
	94	Intubation	1	1	1	1	1	1	1	0	0	0	0	0	0	0
	94	TISS	20	15	10	10	10	10	15	15	15	15	15	10	10	10
	94	SAPS	16	24	20	20	26	20	18	25	31	28	25	28	28	25
	Number	Parameter	Day 1	Day 2	Day 3	Day 4	Day 5	Day 6	Day 7	Day 8	Day 9	Day 10	Day 11	Day 12	Day 13	Day 14
	95	ECMO	0	0	0	0	0
	95	Proning h/d	0	0	0	0	0
	95	RRT	0	0	0	0	0
	95	Tracheostomy	0	0	0	0	0
	95	Intubation	0	0	0	0	0
	95	TISS	5	0	0	0	0
	95	SAPS	2	16	16	11	11
	Number	Parameter	Day 1	Day 2	Day 3	Day 4	Day 5	Day 6	Day 7	Day 8	Day 9	Day 10	Day 11	Day 12	Day 13	Day 14
	96	ECMO	1	1	1	1	1	1	1	1	1	1	1	1	1	1
	96	Proning h/d	0	0	0	0	0	0	0	0	0	0	0	0	0	0
	96	RRT	0	0	0	0	0	0	0	0	0	0	0	0	0	0
	96	Tracheostomy	1	1	1	1	1	1	1	1	1	1	1	1	1	1
	96	Intubation	0	0	0	0	0	0	0	0	0	0	0	0	0	0
	96	TISS	15	15	10	10	10	10	10	10	10	10	10	10	10	10
	96	SAPS	18	19	16	26	18	22	16	16	18	25	24	17	22	25
	Number	Parameter	Day 1	Day 2	Day 3	Day 4	Day 5	Day 6	Day 7	Day 8	Day 9	Day 10	Day 11	Day 12	Day 13	Day 14
	97	ECMO	0	0	0	0	0	0	0	0	0	0	0
	97	Proning h/d	0	0	0	0	0	0	0	0	0	0	0
	97	RRT	0	1	0	0	1	1	0	1	1	0	0
	97	Tracheostomy	0	0	0	0	0	0	0	0	0	0	0
	97	Intubation	0	0	0	1	1	0	0	0	0	0	0
	97	TISS	10	13	10	20	18	13	5	8	8	5	0
	97	SAPS	22	21	33	36	46	19	21	30	32	32	27
	Number	Parameter	Day 1	Day 2	Day 3	Day 4	Day 5	Day 6	Day 7	Day 8	Day 9	Day 10	Day 11	Day 12	Day 13	Day 14
	98	ECMO	0	0	0	0	0	0	0	0	0	0	0	0	0	0
	98	Proning h/d	0	0	0	0	0	0	0	0	0	0	0	0	0	0
	98	RRT	0	0	0	0	0	0	0	0	0	1	1	1	1	0
	98	Tracheostomy	0	0	0	0	0	0	0	0	0	0	0	0	0	0
	98	Intubation	0	0	0	0	1	1	1	1	1	1	1	1	1	1
	98	TISS	5	10	10	10	15	15	10	10	10	13	13	13	26	19
	98	SAPS	15	23	13	15	25	26	25	27	37	29	42	33	40	33

## Sheet: Laboratory diagnostics 1
	Number	Parameter	at admission	Day 1	Day 2	Day 3	Day 4	Day 5	Day 6	Day 7	Day 8	Day 9	Day 10	Day 11	Day 12	Day 13	Day 14
	1	SARS-CoV-2 [Cop./ml]		4,2x10³	0	-1	-1	-1	0	2,8x105	-1	4,5x104	-1	-1	-1	<3,0x10²	-1
	1	pH		7.31	7.43	7.37	7.44	7.44	7.42	7.47	7.42	7.39	7.42	7.44	7.43	7.45	7.45
	1	paCO2 ø [mmHg]		51.7	40.19	44.29	38.45	41.78	45.21	40.03	45.22	49.08	41.58	50.56	50.86	44.62	38.1
	1	paO2 ø [mmHg]		96.96	89.99	102.87	90.45	79.6	84.7	86.87	84.74	90.86	80.84	91.8	127.25	88.88	101.01
	1	HCO3std [mmol/l]		25.65	25.74	25.52	26.1	27.94	27.91	28.44	28.64	29.53	29.26	33.49	32.81	30.2	26
	1	Hb [g/dl]		14.46	14.23	14.15	13.38	11.91	11.54	11.63	12	11.18	11.13	11.23	10.49	9.74	8.54
	1	Chlorid [mmol/l]		116.38	117.09	118.62	118.33	115.44	110.11	108.14	105.89	103.6	102.74	99.8	100.75	93.9	113.86
	1	Laktat ø [mg/ml]		10.75	12.45	17.31	16.11	12	16.67	9.86	8.22	8.1	11.1	10.59	11.29	12.2	12.86
	1	BEvv [mmol/l]		-1.01	1.92	0.41	2.44	3.91	3.4	4.73	4.08	4.33	4.6	8.51	7.8	5.91	2.39
	Number	Parameter	at admission	Day 1	Day 2	Day 3	Day 4	Day 5	Day 6	Day 7	Day 8	Day 9	Day 10	Day 11	Day 12	Day 13	Day 14
	2	SARS-CoV-2 [Cop./ml]		-1	0	1,3x104	-1	-1	-1	0	-1
	2	pH		7.33	7.36	7.51	7.46	7.44	7.44	7.4	7.36
	2	paCO2 ø [mmHg]		68.85	38.44	43.35	55.02	54.19	43.07	41.84	44.8
	2	paO2 ø [mmHg]		51.35	84.26	89.1	74.55	87.21	81.51	75.36	92.85
	2	HCO3std [mmol/l]		22.78	23.15	34.68	34.69	31.6	27.86	25.79	26.2
	2	Hb [g/dl]		12.25	11.46	10.15	8.45	8.36	8.96	9.44	9.25
	2	Chlorid [mmol/l]		100.75	102	104.38	113.6	122	131.88	136.65	136.5
	2	Laktat ø [mg/ml]		32.25	46.89	26.44	17.73	13.86	14.44	12.65	15.25
	2	BEvv [mmol/l]		-1.2	-1.2	11.71	11.77	8.21	4.06	1.83	2.63
	Number	Parameter	at admission	Day 1	Day 2	Day 3	Day 4	Day 5	Day 6	Day 7	Day 8	Day 9	Day 10	Day 11	Day 12	Day 13	Day 14
	3	SARS-CoV-2 [Cop./ml]		-1	5,7x104	-1	6,9x10³	-1	1,1x105	-1	-1	-1	-1	8,5x104	4,7x104	-1	-1
	3	pH		7.47	7.43	7.44	7.44	7.43	7.43	7.46	7.45	7.45	7.44	7.42	7.44	7.43	7.42
	3	paCO2 ø [mmHg]		30.3	40.34	41.55	46.12	48.32	42.13	41.98	41.26	35.28	42.5	40.4	41.58	42.02	43.23
	3	paO2 ø [mmHg]		74.2	59.02	72.85	69.1	74.52	53.83	85	73.44	78.6	77.81	75.89	81.7	76.02	73.89
	3	HCO3std [mmol/l]		22	26.4	28	30.87	31.8	31.21	30.37	29.61	29.87	29.09	26.65	28.4	28.11	28.72
	3	Hb [g/dl]		12.7	10.83	10.02	10.56	9.97	10.28	10.77	10.9	10.7	10.55	9.49	9.03	8.65	9.09
	3	Chlorid [mmol/l]		101.25	110.38	112.78	108.5	105.9	106.3	105	103.78	103.33	103.8	106.15	107	108.4	104.56
	3	Laktat ø [mg/ml]		14	9.67	9.5	7.57	7.7	7.4	6.67	9.14	8.14	8	9.23	6	4	3.71
	3	BEvv [mmol/l]		-0.8	1.88	3.62	6.04	6.56	6.08	6.04	5.29	5.32	4.54	2.25	3.92	3.57	4
	Number	Parameter	at admission	Day 1	Day 2	Day 3	Day 4	Day 5	Day 6	Day 7	Day 8	Day 9	Day 10	Day 11	Day 12	Day 13	Day 14
	4	SARS-CoV-2 [Cop./ml]		-1	0	0	-1	-1	-1	-1	-1	0	-1	-1	-1	-1	-1
	4	pH		7.34	7.47	7.47	7.41	7.42	7.42	7.46	7.45	7.45	7.45	7.45	7.44	7.47	7.46
	4	paCO2 ø [mmHg]		59.37	47.44	46.11	48.63	52.57	53.01	46.47	49.45	46.71	47.86	47.26	46.82	41.86	39.6
	4	paO2 ø [mmHg]		65.13	73.68	74.98	69.65	65.93	74.14	71.97	72.23	76.23	75.99	72.79	74.18	73.6	79.7
	4	HCO3std [mmol/l]		33.72	34.91	33.58	32.14	33.06	34.24	31.77	33.41	33.1	33.18	32.46	32.97	30.66	28.21
	4	Hb [g/dl]		8.27	9.13	9.58	9.2	8.68	8.63	8.4	8.87	8.85	8.74	8.86	8.92	8.04	8.64
	4	Chlorid [mmol/l]		101.56	101.17	104.25	112.78	108.33	106.82	109.3	102.4	101.54	101.2	102	104.3	107.2	108.9
	4	Laktat ø [mg/ml]		9.78	9.42	6.17	6.22	5.43	5.1	7	6.5	6.77	6.7	9	8.9	8.8	7.67
	4	BEvv [mmol/l]		6.82	10.2	9.08	6.62	7.64	8.59	7.16	8.49	8.16	8.27	7.56	7.89	6.35	4.12
	Number	Parameter	at admission	Day 1	Day 2	Day 3	Day 4	Day 5	Day 6	Day 7	Day 8	Day 9	Day 10	Day 11	Day 12	Day 13	Day 14
	5	SARS-CoV-2 [Cop./ml]		-1	9,4x10²	>1,0x108	0	-1	-1	-1	-1	-1	-1	6,3x106	-1	-1	-1
	5	pH		7.28	7.19	7.36	7.34	7.37	7.35	7.38	7.4	7.37	7.35	7.38	7.42	7.4	7.48
	5	paCO2 ø [mmHg]		79.77	81.9	65.14	66.32	65.5	69.5	64.02	59.86	61.44	66.1	67.46	65.55	63.92	54.6
	5	paO2 ø [mmHg]		68.39	54.6	53.5	66.4	64.61	62.44	59.76	61.47	63.99	60.2	66.5	63.7	75.83	76.78
	5	HCO3std [mmol/l]		35.04	36.71	36.08	36.82	37.49	38.23	37.9	36.54	35.39	36.96	40.11	42.35	38.75	40.94
	5	Hb [g/dl]		15.62	15.03	12.58	12.28	11.93	11.59	10.96	11.03	10.81	10.91	11.48	11.51	11.35	11.75
	5	Chlorid [mmol/l]		98.33	99.36	99.7	102.46	103.11	104.22	107.56	103.67	102.71	102.89	98.44	98.7	105	101.88
	5	Laktat ø [mg/ml]		9.22	9.92	11.5	10.69	7.89	8	8.78	10.33	11.86	9.22	10.89	10.1	12.2	13.38
	5	BEvv [mmol/l]		4.98	4.58	8.44	8.87	10.12	10.41	10.84	10.04	8.57	9.59	12.62	15.2	11.85	15.25
	Number	Parameter	at admission	Day 1	Day 2	Day 3	Day 4	Day 5	Day 6	Day 7	Day 8	Day 9	Day 10	Day 11	Day 12	Day 13	Day 14
	6	SARS-CoV-2 [Cop./ml]		-1	0	4,9x10²	0	-1	-1	-1	-1	-1	-1	<3,0x10²	-1	-1	-1
	6	pH		7.35	7.37	7.39	7.41	7.44	7.41	7.43	7.43	7.44	7.44	7.47	7.42	7.46	7.44
	6	paCO2 ø [mmHg]		48.05	57.13	57.41	60.37	52.89	53.58	53	53.9	51.17	46.61	44.66	47.52	48.96	51.23
	6	paO2 ø [mmHg]		77.45	83.95	79	88.29	77.04	86.84	81.08	97.38	84.51	76.3	80.2	73.71	75.41	71.29
	6	HCO3std [mmol/l]		25.95	31.44	34.75	37.85	36.05	33.82	34.97	34.81	34.97	31.58	32.07	30.71	34.23	35.17
	6	Hb [g/dl]		13.9	12.78	11.9	12.17	12.15	11.9	11.63	13.22	11.71	11.81	11.34	11.21	10.63	10.31
	6	Chlorid [mmol/l]		110	109.45	109.45	106.36	107.56	111.33	110.11	110.5	110.57	109.67	107.89	105.78	103.25	100.89
	6	Laktat ø [mg/ml]		14	8.45	9.82	8.09	7.88	6.33	7.44	9.5	9.29	14.44	15.56	16.67	19.63	16.63
	6	BEvv [mmol/l]		-0.1	4.83	8.25	11.08	10.29	7.81	9.18	8.89	9.4	6.74	7.64	5.77	9.38	9.81
	Number	Parameter	at admission	Day 1	Day 2	Day 3	Day 4	Day 5	Day 6	Day 7	Day 8	Day 9	Day 10	Day 11	Day 12	Day 13	Day 14
	7	SARS-CoV-2 [Cop./ml]		0	-1	-1	0	-1	-1	-1	-1	-1	-1	0	-1	-1	-1
	7	pH		7.3	7.31	7.4	7.39	7.38	7.44	7.4	7.37	7.37	7.37	7.32	7.35	7.44	7.45
	7	paCO2 ø [mmHg]		58.9	46.44	42.07	46.84	40.17	38.43	38.86	42.89	44.28	45.98	49.05	41.31	43.33	46.37
	7	paO2 ø [mmHg]		82.3	78.38	76.83	87.21	83.46	101.14	85.65	73.85	86.02	78.08	65.45	80.64	66.06	59.96
	7	HCO3std [mmol/l]		26.64	23.35	25.74	29.2	22.7	25.16	23.65	24.15	24.87	25.36	24.48	23.22	30.17	31.34
	7	Hb [g/dl]		7.51	10.53	9.87	9.51	9.15	8.9	8.87	8.34	8.08	7.92	8.11	8.17	8.25	8.88
	7	Chlorid [mmol/l]		105.71	105.85	107.27	102	104	102.43	106.18	104.54	105.44	106.25	108	108.1	103.57	103.82
	7	Laktat ø [mg/ml]		8.79	5.69	7.55	9.57	9.82	8.93	8.18	8.69	6.67	6.92	5	4.9	6	7.82
	7	BEvv [mmol/l]		0.05	-2.82	0.92	3.79	-1.81	1.09	-0.94	-1	-0.43	0.15	-1.43	-1.93	5.5	6.73
	Number	Parameter	at admission	Day 1	Day 2	Day 3	Day 4	Day 5	Day 6	Day 7	Day 8	Day 9	Day 10	Day 11	Day 12	Day 13	Day 14
	8	SARS-CoV-2 [Cop./ml]		-1	-1
	8	pH		7.37	7.39
	8	paCO2 ø [mmHg]		34.1	38.1
	8	paO2 ø [mmHg]		86.7	86.57
	8	HCO3std [mmol/l]		19.1	22.73
	8	Hb [g/dl]		10.9	12.03
	8	Chlorid [mmol/l]		114	108.67
	8	Laktat ø [mg/ml]		7	6.67
	8	BEvv [mmol/l]		-5	-1.37
	Number	Parameter	at admission	Day 1	Day 2	Day 3	Day 4	Day 5	Day 6	Day 7	Day 8	Day 9	Day 10	Day 11	Day 12	Day 13	Day 14
	9	SARS-CoV-2 [Cop./ml]		-1	<3,0x10²	3,5x106	-1	-1	-1	0	1,7x105	-1	0	-1	-1
	9	pH		7.41	7.45	7.48	7.47	7.45	7.47	7.46	7.45	7.45	7.47	7.45	7.4
	9	paCO2 ø [mmHg]		41.15	40.96	38.98	40.51	41.89	41.48	42.93	41.8	39	36.75	35.63
	9	paO2 ø [mmHg]		84.5	101.04	103.98	99.31	93.77	85.4	82.22	90.19	163.2	95.42	117.5
	9	HCO3std [mmol/l]		26.2	28.23	28.6	29.13	28.81	30.04	30.43	29.05	27.01	26.15	25.45	28.6
	9	Hb [g/dl]		10.7	10.34	10.72	11.69	12.64	13.07	12.02	12.39	11.71	11.33	10.65	10.4
	9	Chlorid [mmol/l]		113.67	114.14	112	106.86	102.83	99.83	103.2	105.25	110.33	101.67	104.75	104
	9	Laktat ø [mg/ml]		12.67	11.43	11.83	14.14	14	15.86	14.2	17.13	13.29	8.33	16.75	6
	9	BEvv [mmol/l]		1.9	4.34	5.13	5.4	4.81	6.07	5.88	4.89	3.36	2.85	1.93	3.8
	Number	Parameter	at admission	Day 1	Day 2	Day 3	Day 4	Day 5	Day 6	Day 7	Day 8	Day 9	Day 10	Day 11	Day 12	Day 13	Day 14
	10	SARS-CoV-2 [Cop./ml]		-1	<3,0x10²	-1	0	-1	6,8x10³	-1	-1	2,1x105	-1	0	-1	-1	-1
	10	pH		7.48	7.48	7.48	7.45	7.49	7.47	7.44	7.47	7.44	7.47	7.51	7.52	7.51	7.5
	10	paCO2 ø [mmHg]		33.5	34.73	35.07	41.35	38.38	39.62	39.83	38.6	38.23	36.13	30.38	28.74	30.78	33.18
	10	paO2 ø [mmHg]		80.43	86.92	86.47	73.65	90.44	83.06	86.44	79.97	91	102.03	100.77	105.46	92.46	99.32
	10	HCO3std [mmol/l]		24.57	25.72	26.19	27.95	28.82	28.45	26.61	25.79	25.69	26.05	24.2	24.14	25.15	25.71
	10	Hb [g/dl]		13.1	12.7	13.91	12.56	11.68	10.23	10.11	11.13	12	11.24	11.27	11.84	11.62	10.6
	10	Chlorid [mmol/l]		106.67	106.5	106.57	110	108.9	110.73	115.89	116.75	117.11	119.1	119.33	116.13	114.4	111.43
	10	Laktat ø [mg/ml]		18.67	13.5	13.57	10.9	12.3	13.18	11.44	11.38	12.89	17.9	22.33	19.67	18	13.86
	10	BEvv [mmol/l]		1.73	2.65	3.24	3.92	5.42	4.41	2.68	2.35	1.74	2.57	2.06	2.05	2.83	2.79
	Number	Parameter	at admission	Day 1	Day 2	Day 3	Day 4	Day 5	Day 6	Day 7	Day 8	Day 9	Day 10	Day 11	Day 12	Day 13	Day 14
	11	SARS-CoV-2 [Cop./ml]		-1	-1	-1	-1	0	-1	-1	0	-1	-1
	11	pH		7.4	7.38	7.44	7.47	7.48	7.49	7.5	7.48	7.49	7.48
	11	paCO2 ø [mmHg]		23.27	29.51	31.17	33.65	33.84	32.77	31.98	34.47	33.12	37.7
	11	paO2 ø [mmHg]		79.33	82.69	67.37	73.57	78.16	80.64	108.02	89.67	86.54	104.3
	11	HCO3std [mmol/l]		15.13	17.26	21.57	24.02	24.67	24.73	24.33	25.43	24.53	26.93
	11	Hb [g/dl]		16.78	16.51	16.21	16.13	15.71	15.54	15.37	15.5	16.03	16.08
	11	Chlorid [mmol/l]		109	113.29	114.86	111.5	110.17	106.86	105.71	105.29	105.29	105
	11	Laktat ø [mg/ml]		15	14.57	14	15.67	15.57	18.29	16.71	18.29	26.14	20
	11	BEvv [mmol/l]		-7.38	-5.99	-1.07	1.37	2.07	2.4	2.38	2.81	2.19	3.98
	Number	Parameter	at admission	Day 1	Day 2	Day 3	Day 4	Day 5	Day 6	Day 7	Day 8	Day 9	Day 10	Day 11	Day 12	Day 13	Day 14
	12	SARS-CoV-2 [Cop./ml]		-1	1,6x10³	-1	>1,0x108	<3,0x10²	-1	-1	-1	0	-1	-1	2,6x106	5,4x10³	-1
	12	pH		7.39	7.37	7.35	7.29	7.32	7.38	7.41	7.36	7.36	7.37	7.41	7.5	7.36	7.37
	12	paCO2 ø [mmHg]		42.8	40.01	38.77	49.14	47.51	47.59	45.78	50.75	51.39	47.02	47.97	37.07	38.6	48.61
	12	paO2 ø [mmHg]		120	86.55	89.38	91.45	93.07	96.8	91.22	96.12	105.94	83.9	94.39	106.36	89.82	87.39
	12	HCO3std [mmol/l]		20.51	23.14	21.08	22.89	24.66	28.63	28.96	28.99	28.65	26.72	29.19	28.33	23.29	26.59
	12	Hb [g/dl]		14.23	13.29	13.03	11.2	10	9.97	10.26	10	9.57	9.4	8.62	7.66	7.84	8.96
	12	Chlorid [mmol/l]		105.14	118.33	125	118.1	112.75	110.17	110.78	108.9	105.54	102.64	100.31	101.67	108.45	113.22
	12	Laktat ø [mg/ml]		8.86	9.83	11.44	15	10.83	9	10.11	7.3	7.38	9.27	7.38	6	6.91	7.33
	12	BEvv [mmol/l]		-3.34	-1.91	-3.73	-3.73	-1.38	3.13	4.1	3.11	2.95	1.48	4.24	4.99	-1.62	1.14
	Number	Parameter	at admission	Day 1	Day 2	Day 3	Day 4	Day 5	Day 6	Day 7	Day 8	Day 9	Day 10	Day 11	Day 12	Day 13	Day 14
	13	SARS-CoV-2 [Cop./ml]		-1	6,3x106	-1	-1	4,8x10³	-1	-1	4,7x106	-1	-1	-1
	13	pH		7.48	7.45	7.46	7.52	7.39	7.38	7.38	7.43	7.44	7.43	7.37
	13	paCO2 ø [mmHg]			51.52	50.85	44.54	46.5	45.05	43.03	37.93	36.97	37.8	42.39
	13	paO2 ø [mmHg]			71.47	73.28	112.4	75.64	68.95	79.14	70.13	64.81	61.57	49.24
	13	HCO3std [mmol/l]		29.13	30.44	32.27	29.89	27.39	26.15	24.67	23.86	24.25	24.02	23.28
	13	Hb [g/dl]		11.23	8.7	8.39	8.99	8.36	9.74	10.37	10.61	11.21	11.62	9.91
	13	Chlorid [mmol/l]		105.55	106	108.27	110.16	109.93	105.88	105.2	105.36	104.33	106.54	104.67
	13	Laktat ø [mg/ml]		42.3	30.35	14.87	16.74	13.5	13.18	11.93	13.79	13.33	15.85	18.33
	13	BEvv [mmol/l]		5.35	6.17	7.65	6.5	2.34	0.97	-0.37	0.01	0.47	0.22	-1.88
	Number	Parameter	at admission	Day 1	Day 2	Day 3	Day 4	Day 5	Day 6	Day 7	Day 8	Day 9	Day 10	Day 11	Day 12	Day 13	Day 14
	14	SARS-CoV-2 [Cop./ml]		-1	4,4x104	-1	-1	-1	-1	-1	0	-1	0	-1	-1	-1	-1
	14	pH		7.42	7.4	7.39	7.37	7.35	7.32	7.35	7.34	7.32	7.36	7.32	7.33	7.31	7.28
	14	paCO2 ø [mmHg]		38.64	36.98	37.37	37.54	47.7	48.63	49.41	48.73	47.56	46.2	46.22	44.04	47.74	53.02
	14	paO2 ø [mmHg]		151.28	97.2	90.75	92.83	94.2	102.23	86.51	99.68	110.73	111.53	86.78	89.31	91	87
	14	HCO3std [mmol/l]		22.61	24.92	23.23	25.46	24.65	23.13	26.25	24.88	23.75	23.24	22.21	21.76	22.02	21.85
	14	Hb [g/dl]		8.05	8.71	9.01	9.13	8.84	9.16	8.53	8.39	8.13	8.54	8.18	8.88	8.44	7.97
	14	Chlorid [mmol/l]		97.6	99.37	100.79	102.33	101.2	101.46	102.82	104.5	103.27	102.95	100.64	99.82	99.55	103.15
	14	Laktat ø [mg/ml]		41.33	12.26	9.93	8.53	8.3	7.77	10.73	9	9.45	11.99	8.73	9.91	9.91	11.92
	14	BEvv [mmol/l]		-1.46	0.42	-1.29	0.25	-0.69	-2.72	0.51	-0.94	-2.15	-1.73	-3.64	-3.85	-3.91	-4.49
	Number	Parameter	at admission	Day 1	Day 2	Day 3	Day 4	Day 5	Day 6	Day 7	Day 8	Day 9	Day 10	Day 11	Day 12	Day 13	Day 14
	15	SARS-CoV-2 [Cop./ml]		4,0x10²	6,1x107	0	-1	1,2x107	-1	-1	7,5x105	-1	-1	0	-1	1,0x10³	-1
	15	pH		7.37	7.37	7.45	7.41	7.43	7.45	7.42	7.44	7.44	7.39	7.44	7.48	7.46	7.48
	15	paCO2 ø [mmHg]		57.83	59.08	58.77	52.89	56.58	49.34	52.54	53.47	52.32	41.19	36.58	34.96	44.07	48.72
	15	paO2 ø [mmHg]		90.37	127.42	80.72	70.78	84.68	81.68	82.01	80.31	81.81	8.31	74.33	75.01	78.99	73.31
	15	HCO3std [mmol/l]		33.6	36.51	40.74	37.89	36.94	34.9	33.7	36.13	35.29	24.89	25.28	25.94	31.25	35.94
	15	Hb [g/dl]		13.22	13.13	13.69	13.52	13.6	13.34	13.14	11.82	11.49	11.8	12.18	12	11.18	10.23
	15	Chlorid [mmol/l]		106.4	102.92	98.33	99.22	96	95.7	91.89	96.67	101.22	107.88	105.25	101.86	97.13	91.75
	15	Laktat ø [mg/ml]		12.2	9.42	10.44	8	7.73	7.4	17.78	9	7.67	8.13	8.25	8.14	8.25	6.25
	15	BEvv [mmol/l]		6.52	9.12	14.03	10.84	10.58	9.34	7.62	10.23	9.52	0.01	1.29	2.67	6.69	11.03
	Number	Parameter	at admission	Day 1	Day 2	Day 3	Day 4	Day 5	Day 6	Day 7	Day 8	Day 9	Day 10	Day 11	Day 12	Day 13	Day 14
	16	SARS-CoV-2 [Cop./ml]		0	-1	0	-1	-1	9,8x10³	8,7x10²	-1	0	0	-1
	16	pH		7.45	7.41	7.46	7.46	7.49	7.49	7.49	7.43	7.39	7.4	7.26
	16	paCO2 ø [mmHg]		38.8	39.71	38.23	40.03	41.58	39.83	34.99	35.64	36.68	33.5	32.3
	16	paO2 ø [mmHg]		65.73	55.1	56.23	60.1	51.18	53.19	53.7	57.58	53.97	61.98	60.9
	16	HCO3std [mmol/l]		23.57	25.01	27.28	28.47	30.84	29.93	26.31	23.11	22.03	21.6	14
	16	Hb [g/dl]		11.52	11	10.84	10.58	9.5	10.47	10.31	10.05	9.53	9.01	9.2
	16	Chlorid [mmol/l]		112.5	112.46	111.78	111.3	109.8	111.18	118.67	122	124.27	120
	16	Laktat ø [mg/ml]		18.17	20.69	16.44	14.3	11.33	9.27	10.2	10.75	10.36	19.36	71
	16	BEvv [mmol/l]		0.38	0.88	3.71	4.66	7.03	6.31	3.23	-0.54	-2.23	-2.46	-11.8
	Number	Parameter	at admission	Day 1	Day 2	Day 3	Day 4	Day 5	Day 6	Day 7	Day 8	Day 9	Day 10	Day 11	Day 12	Day 13	Day 14
	17	SARS-CoV-2 [Cop./ml]		-1	-1	6,2x105	-1	0	-1	5,7x104	-1	-1	-1	-1	0	-1	9,5x10³
	17	pH		7.41	7.4	7.36	7.39	7.39	7.45	7.4	7.41	7.39	7.45	7.41	7.44	7.46	7.47
	17	paCO2 ø [mmHg]		45.5	52.94	51.64	52.67	51.58	43.66	44.3	40.47	40.97	35.66	40.43	38.85	34.17	31.96
	17	paO2 ø [mmHg]		83	77.27	86.48	73.67	76.65	79.36	76.13	79.06	85.43	83.16	76.43	79	76.25	84.05
	17	HCO3std [mmol/l]		28	32.03	29.05	31.57	30.43	30.06	26.75	25.43	24.59	25.31	25.33	26.28	24.53	23.2
	17	Hb [g/dl]		12.28	12.42	11.16	11	11.45	10.85	10.17	9.81	11.14	9.02	8.73	9.16	9.49	9.5
	17	Chlorid [mmol/l]		106.17	104.86	109.91	109.33	109.5	106.4	108	110.13	108.14	105.45	100.78	102.38	103.56	104.75
	17	Laktat ø [mg/ml]		11.17	12.29	11.82	8.22	8	8.27	9.3	6.88	8	6.91	7.89	7.63	7.89	7.75
	17	BEvv [mmol/l]		3.05	6.11	3	5.66	4.85	5.57	1.88	0.93	-0.19	1.66	1.16	2.45	1.17	0.41
	Number	Parameter	at admission	Day 1	Day 2	Day 3	Day 4	Day 5	Day 6	Day 7	Day 8	Day 9	Day 10	Day 11	Day 12	Day 13	Day 14
	18	SARS-CoV-2 [Cop./ml]		-1	1,4x10³	-1	0	-1	-1	-1	0	-1	-1	0	0	-1	-1
	18	pH		7.32	7.36	7.36	7.38	7.43	7.47	7.5	7.46	7.46	7.46	7.46	7.41	7.32	7.36
	18	paCO2 ø [mmHg]		60	62.07	64.11	64.86	69.41	66.09	63.26	70.71	68.6	68.5	63.73	57.86	53.19	45.17
	18	paO2 ø [mmHg]		60.6	71.31	81.89	82.33	94.77	95.03	74.47	78.75	69.61	75.74	81.96	100.8	89.79	85.57
	18	HCO3std [mmol/l]		31.88	34.13	35.21	40.01	44.77	47.3	48.22	48.81	48.84	47.56	44.16	37.5	26.6	24.6
	18	Hb [g/dl]		8.45	9.54	9.37	9.65	10.39	10.59	11.15	11.28	11.53	11.45	11.18	9.77	8.06	9.01
	18	Chlorid [mmol/l]		109.75	111.89	111.4	108.82	102.43	97.57	93.75	91.9	92.29	92	94.11	97.09	104.3	105.71
	18	Laktat ø [mg/ml]		18.13	13.89	14.4	17.45	19.29	19.71	21	17	16.71	14.86	16.22	24.55	13.4	14.86
	18	BEvv [mmol/l]		5.33	7.79	8.64	12.95	17.54	20.17	21.28	21	21.03	20.15	17.39	10.97	0.7	-0.4
	Number	Parameter	at admission	Day 1	Day 2	Day 3	Day 4	Day 5	Day 6	Day 7	Day 8	Day 9	Day 10	Day 11	Day 12	Day 13	Day 14
	19	SARS-CoV-2 [Cop./ml]		-1	0	0	0	-1
	19	pH		7.48	7.48	7.49	7.49	7.48
	19	paCO2 ø [mmHg]		33.35	34.28	31.83	33.17	31.94
	19	paO2 ø [mmHg]		96.8	79.11	70.37	80.09	86.54
	19	HCO3std [mmol/l]		24.98	25.34	24.17	24.99	23.52
	19	Hb [g/dl]		10.73	10.65	10.87	11.24	11.76
	19	Chlorid [mmol/l]		111	109.36	109.44	106.4	107.6
	19	Laktat ø [mg/ml]		9.5	11.09	11.78	11.5	10.4
	19	BEvv [mmol/l]		1.85	2.05	1.23	1.93	0.58
	Number	Parameter	at admission	Day 1	Day 2	Day 3	Day 4	Day 5	Day 6	Day 7	Day 8	Day 9	Day 10	Day 11	Day 12	Day 13	Day 14
	20	SARS-CoV-2 [Cop./ml]		-1	4,1x10³	-1	-1	-1	2,0x10³	-1	-1	-1	-1	-1	-1	3,3x10²	-1
	20	pH		7.48	7.5	7.49	7.49	7.49	7.48	7.49	7.51	7.49	7.48	7.47	7.45	7.44	7.41
	20	paCO2 ø [mmHg]		32.53	32.01	34.72	34.72	35.36	35.32	33.66	34.42	36.35	37.65	38.18	38.67
	20	paO2 ø [mmHg]		54.7	62.45	70.55	60.78	62.44	62.52	66.18	65.06	59.7	70.53	60.3	71.3
	20	HCO3std [mmol/l]		24.1	24.67	25.98	26.5	26.7	26.18	26.44	27.14	27.65	28.12	27.86	26.64	26.2	27.33
	20	Hb [g/dl]		15.73	14.99	14.77	14.3	14.38	14.26	14.41	14.52	14.5	14	13.86	13.88	13.8	13.1
	20	Chlorid [mmol/l]		106.67	105.8	108.33	109.6	109.4	109.4	109.29	108.6	107.83	107.5	108.6	108.8	108	109
	20	Laktat ø [mg/ml]		8.33	9.6	12.33	15	14.8	11.6	11.57	9.6	9.33	13.67	10.4	9.2	7.33	6.67
	20	BEvv [mmol/l]		1.67	2.39	3.1	3.66	3.8	3.28	3.61	4.24	4.32	4.5	4.08	2.56	2	2.33
	Number	Parameter	at admission	Day 1	Day 2	Day 3	Day 4	Day 5	Day 6	Day 7	Day 8	Day 9	Day 10	Day 11	Day 12	Day 13	Day 14
	21	SARS-CoV-2 [Cop./ml]		3,0x10²	3,3x10²	3,6x106	-1	0	-1	-1	-1	-1	-1	-1	1,6x105	-1	-1
	21	pH		7.32	7.32	7.45	7.47	7.32	7.39	7.36	7.36	7.3	7.38	7.38	7.37	7.42	7.44
	21	paCO2 ø [mmHg]		44.53	46.16	40.49	40.13	50.98	44.35	47.07	44.05	46.33	44.63	39.56	43.61	37.67	35.83
	21	paO2 ø [mmHg]		77.03	112.84	71.01	94.07	88.75	81.25	81.75	83.05	77.88	94.41	86.18	82.96	89.62	90.06
	21	HCO3std [mmol/l]		20.16	24.77	30.96	27.66	25.58	26.51	25.81	22.81	23.43	25.57	24.78	24.3	24.13	24.37
	21	Hb [g/dl]		8.63	7.94	7.7	7.38	7.54	8	7.41	7.77	8.77	7.98	8.43	8.7	8.85	8.76
	21	Chlorid [mmol/l]		105.67	103.69	104.5	107.18	106.91	105.82	105.8	106.33	104.18	106.56	106.45	106.75	106.75	106.1
	21	Laktat ø [mg/ml]		20.58	25.08	14.13	13.91	18.27	9.73	9.5	9.07	8	8.11	7.09	8.13	9.88	12.4
	21	BEvv [mmol/l]		-5.06	-1.01	6.47	4	-0.19	1.45	0.49	-2.03	-2.58	0.74	-0.15	-0.54	-0.01	0.57
	Number	Parameter	at admission	Day 1	Day 2	Day 3	Day 4	Day 5	Day 6	Day 7	Day 8	Day 9	Day 10	Day 11	Day 12	Day 13	Day 14
	22	SARS-CoV-2 [Cop./ml]		0	0	0	-1	-1	-1	0	-1	-1	-1	-1	-1	-1	0
	22	pH		7.49	7.44	7.43	7.43	7.54	7.48	7.47	7.44	7.42	7.41	7.42	7.41	7.44	7.43
	22	paCO2 ø [mmHg]		42.23	48.43	52.8	52.5	46.03	44.59	43.71	43.8	45.83	47.93	50.66	53.66	55.07	54.12
	22	paO2 ø [mmHg]		69.17	71.9	74.18	76.31	75.18	78.24	70.01	71.73	72.4	79.57	70	80.1	81.17	70.78
	22	HCO3std [mmol/l]		32	31.91	34.05	35.05	38.74	33.58	32.15	29.7	30	30.07	32.55	33.19	36.18	35.66
	22	Hb [g/dl]		9.47	9.49	9.56	9.45	9.66	9.5	9.93	9.77	9.22	8.86	8.48	8.21	8.11	8.32
	22	Chlorid [mmol/l]		102.33	100.1	99.36	98.5	94.64	102.55	103.64	100.82	101.17	102.9	102.14	102.36	98.42	99.82
	22	Laktat ø [mg/ml]		9	10.5	21.71	28.1	25.36	14	13	15.36	11.83	11.9	10.7	15.36	8.75	7.36
	22	BEvv [mmol/l]		8	7.16	8.67	9.59	14.55	9.27	7.75	5.2	5.02	5.07	7.35	7.87	10.83	10.27
	Number	Parameter	at admission	Day 1	Day 2	Day 3	Day 4	Day 5	Day 6	Day 7	Day 8	Day 9	Day 10	Day 11	Day 12	Day 13	Day 14
	23	SARS-CoV-2 [Cop./ml]		-1	4,8x10²	4,8x10²	3,4x10³	-1	-1	0	-1	-1	-1	0	0	-1	2,3x10³
	23	pH		7.3	7.37	7.37	7.34	7.35	7.32	7.26	7.26	7.28	7.24	7.31	7.32	7.35	7.27
	23	paCO2 ø [mmHg]		56.63	50.72	53.05	62.9	57.82	58.08	62.62	61.55	55.79	57.33	52.87	56.42	55.4	49.12
	23	paO2 ø [mmHg]		77.15	78.72	73.69	71.37	75.82	76.51	80.45	74.81	76.04	83.55	74.52	70.96	69.47	62.68
	23	HCO3std [mmol/l]		26.75	28.89	30.19	33.83	31.43	29.69	27.86	27.2	25.63	23.53	25.76	28.7	28.97	26.13
	23	Hb [g/dl]		10.53	10.09	9.74	9.6	9.48	9.02	8.82	8.69	9.02	9.06	8.45	8.61	8.83	8.45
	23	Chlorid [mmol/l]		113.75	111.54	111.18	107.17	109.1	110	107.9	107.5	108.5	106.5	106.44	106.7	108	108.83
	23	Laktat ø [mg/ml]		13.75	13.08	11.27	10.75	13	13.2	13	13.57	10.17	7.92	10.2	9.6	8	7.33
	23	BEvv [mmol/l]		0.13	3.07	4.35	6.85	5.26	3.04	0.33	-0.01	-1.03	-3.65	-0.28	2.43	2.85	-0.88
	Number	Parameter	at admission	Day 1	Day 2	Day 3	Day 4	Day 5	Day 6	Day 7	Day 8	Day 9	Day 10	Day 11	Day 12	Day 13	Day 14
	24	SARS-CoV-2 [Cop./ml]		-1	0	-1	0	8,2x105	-1	0	-1	-1	4,3x106	0	-1	4,8x105	0
	24	pH		7.34	7.38	7.38	7.36	7.38	7.33	7.42	7.38	7.38	7.38	7.29	7.28	7.26	7.22
	24	paCO2 ø [mmHg]		77.9	55.65	56.23	61.45	60.98	64.11	53.58	58.05	55.45	52.4	65	62.96	59.97	60.44
	24	paO2 ø [mmHg]		80.7	117.25	81.8	87.1	79.92	86.51	75.41	86.65	81.11	86.89	78.84	87.51	106.17	78.74
	24	HCO3std [mmol/l]		32.24	31.49	32.23	34.18	35.6	33.05	35.62	33.85	32.14	30.23	31.02	28.84	25.18	23.97
	24	Hb [g/dl]		17.26	16.18	15.19	14.86	15.38	15.98	15.52	14.86	14.46	13.71	13.75	13.6	12.34	11.26
	24	Chlorid [mmol/l]		90.4	94.4	102.38	108.4	115.3	119.63	116.73	117.18	116.64	120.71	122.38	121.5	118.44	115.9
	24	Laktat ø [mg/ml]		24	17.25	14.25	9.82	8.7	8.5	10.36	9.64	11.73	8	7.46	6.63	8.56	7.4
	24	BEvv [mmol/l]		4.3	5.06	5.68	7.05	8.4	5.08	9.09	7.03	5.82	4.4	2.85	1.03	-2.21	-3.96
	Number	Parameter	at admission	Day 1	Day 2	Day 3	Day 4	Day 5	Day 6	Day 7	Day 8	Day 9	Day 10	Day 11	Day 12	Day 13	Day 14
	25	SARS-CoV-2 [Cop./ml]		-1	9,1x10²	-1	-1	-1	-1	-1	0	-1	-1	-1	0	-1	-1
	25	pH		7.28	7.33	7.33	7.36	7.39	7.48	7.53	7.48	7.43	7.46	7.53	7.5	7.4	7.41
	25	paCO2 ø [mmHg]		47.7	46.9	51.22	52.64	59.26	53.33	48.8	54.61	56.42	55.51	48.05	45.27	49.85	45.42
	25	paO2 ø [mmHg]		96.1	82.24	81.98	82.07	82.84	73.53	69.04	69.49	71.32	70.17	72.8	91.47	78.08	81.78
	25	HCO3std [mmol/l]		22.53	24.77	26.5	29.5	35.69	38.89	41.47	40.52	37.34	39.69	40.86	34.14	30.83	29.22
	25	Hb [g/dl]		11.82	10.33	9.44	8.58	9.22	8.2	9.51	9.31	9.48	10.07	10.14	9.34	8.93	8.56
	25	Chlorid [mmol/l]		115.83	115.3	113.58	111	105.33	104.81	102	101.5	101.38	93.3	92.25	99	101.27	105
	25	Laktat ø [mg/ml]		18.33	15.3	10	10.55	11.44	14.5	16.33	16.3	13.31	16.9	16.08	11.22	11.45	9.78
	25	BEvv [mmol/l]		-4.4	-1.28	0.38	3.6	9.34	13.88	16.76	15.13	11.66	13.87	16.15	9.94	5.54	4.41
	Number	Parameter	at admission	Day 1	Day 2	Day 3	Day 4	Day 5	Day 6	Day 7	Day 8	Day 9	Day 10	Day 11	Day 12	Day 13	Day 14
	26	SARS-CoV-2 [Cop./ml]		5,6x105	-1	-1	8,1x104	5,4x10³	-1	-1	-1	-1	-1	-1	0	-1	-1
	26	pH		7.51	7.43	7.41	7.38	7.37	7.39	7.4	7.44	7.42	7.39	7.42	7.4	7.38	7.43
	26	paCO2 ø [mmHg]		35.85	45.3	56.73	51.37	51.28	51.13	49.36	43.33	41.96	42.28	40.91	41.1	42.5	42.63
	26	paO2 ø [mmHg]		80.03	75.79	76.7	67	63.17	60.87	73.51	87.28	81.11	72.2	78.23	70.4	69.66	67.3
	26	HCO3std [mmol/l]		27.19	29.8	31.4	30.21	29.92	30.84	29.86	29.63	26.59	25.22	26.12	25.22	24.42	27.96
	26	Hb [g/dl]		10.14	9.52	8.9	9.23	8.64	8.55	8.25	8.39	8.78	9.55	9.46	9.36	9.34	9.36
	26	Chlorid [mmol/l]		105.8	105.64	104	102.18	103.8	102.08	107.22	108.44	109.67	109.1	107.83	109	113.11	110.82
	26	Laktat ø [mg/ml]		11.3	7.08	6.13	6.33	6.8	7.82	10.3	6.22	6.22	6.5	5.1	4.4	6.11	4.64
	26	BEvv [mmol/l]		4.42	5.37	6.29	4.81	4.37	5.5	4.91	5.38	2.27	0.76	1.99	0.85	-0.21	3.35
	Number	Parameter	at admission	Day 1	Day 2	Day 3	Day 4	Day 5	Day 6	Day 7	Day 8	Day 9	Day 10	Day 11	Day 12	Day 13	Day 14
	27	SARS-CoV-2 [Cop./ml]		-1	1,1x107	-1	-1	<3x10²	-1	-1	-1	9,2x104	-1	-1	0	-1	-1
	27	pH		7.42	7.5	7.49	7.46	7.46	7.45	7.46	7.43	7.45	7.43	7.48	7.47	7.45	7.45
	27	paCO2 ø [mmHg]		69.05	54.09	49.26	52.2	48.57	47.6	47.21	48.97	47.16	47.99	43.4	44.08	46.19	48.04
	27	paO2 ø [mmHg]		70.4	74.55	80.3	73.07	66.63	74.16	67.72	66.37	67.59	65.29	71.16	64.74	66.16	70.92
	27	HCO3std [mmol/l]		41.6	40.6	34.18	34.68	33.78	33.79	33.06	32.28	32.89	31.18	31.38	31.37	30.81	31.98
	27	Hb [g/dl]		12.2	11.85	11.09	11.3	10.63	10.2	9.88	10.28	9.56	8.74	8.26	8.6	8.37	8.64
	27	Chlorid [mmol/l]		107	109.19	114.29	110.08	109.75	106.79	104.83	107	103.38	105.63	104.75	105.7	105.7	105.25
	27	Laktat ø [mg/ml]		13.25	16.56	13.5	13.92	13.5	10.14	10.42	10.92	13.85	11.11	11.38	11.4	11	10.08
	27	BEvv [mmol/l]		14.35	14.97	9.79	9.73	9.13	8.95	8.41	7.34	8.22	6.49	7.68	7.32	6.48	7.38
	Number	Parameter	at admission	Day 1	Day 2	Day 3	Day 4	Day 5	Day 6	Day 7	Day 8	Day 9	Day 10	Day 11	Day 12	Day 13	Day 14
	28	SARS-CoV-2 [Cop./ml]		-1	-1	-1
	28	pH		7.42	7.46	7.49
	28	paCO2 ø [mmHg]		37.4	38.32	37.4
	28	paO2 ø [mmHg]		102.37	114.85	132
	28	HCO3std [mmol/l]		24.74	27.19	28.2
	28	Hb [g/dl]		8.7	8.11	8.2
	28	Chlorid [mmol/l]		111.4	110.43	109
	28	Laktat ø [mg/ml]		9.2	9.86	9
	28	BEvv [mmol/l]		0.68	3.47	4.9
	Number	Parameter	at admission	Day 1	Day 2	Day 3	Day 4	Day 5	Day 6	Day 7	Day 8	Day 9	Day 10	Day 11	Day 12	Day 13	Day 14
	29	SARS-CoV-2 [Cop./ml]		0	8,0x10²
	29	pH		7.46	7.44
	29	paCO2 ø [mmHg]		32.34	33.1
	29	paO2 ø [mmHg]		82.7	70.8
	29	HCO3std [mmol/l]		21.93	22.03
	29	Hb [g/dl]		7.71	8.97
	29	Chlorid [mmol/l]		109.57	111.67
	29	Laktat ø [mg/ml]		9.57	7
	29	BEvv [mmol/l]		-1.14	-1.27
	Number	Parameter	at admission	Day 1	Day 2	Day 3	Day 4	Day 5	Day 6	Day 7	Day 8	Day 9	Day 10	Day 11	Day 12	Day 13	Day 14
	30	SARS-CoV-2 [Cop./ml]		0	0	-1	0	-1	0	-1	-1	-1	-1	0	-1	-1	-1
	30	pH		7.42	7.45	7.41	7.47	7.5	7.52	7.44	7.41	7.44	7.43	7.44	7.45	7.45	7.45
	30	paCO2 ø [mmHg]		28.82	35.06	40.06	41.01	43.33	43.5	47.04	49.8	44.34	43.01	42.36	39.03	40.13	42.27
	30	paO2 ø [mmHg]		80.7	70.4	79.68	83.11	73.75	76.89	77.49	76.28	99.46	94.45	95.14	87.04	94.44	97.2
	30	HCO3std [mmol/l]		19.33	24.33	26.08	29.6	35.08	35.65	31.92	32.29	30.11	28.79	28.43	26.84	27.89	29.58
	30	Hb [g/dl]		11.28	10.33	10.16	9.86	10.15	10.73	11.53	10.8	9.93	9.51	9.56	9.3	9.8	8.95
	30	Chlorid [mmol/l]		108.23	112.4	110.8	104.2	92.38	89.1	102.75	105.5	104.2	104.38	105.57	106.44	103.71	103.67
	30	Laktat ø [mg/ml]		23	15.4	14.8	11	8.38	7.2	6.83	7.42	7.4	8	5.86	5.22	6.71	5.83
	30	BEvv [mmol/l]		-4.25	0.56	1.26	5.51	10.65	11.51	6.75	6.61	5.35	4.11	3.79	2.59	3.61	5.15
	Number	Parameter	at admission	Day 1	Day 2	Day 3	Day 4	Day 5	Day 6	Day 7	Day 8	Day 9	Day 10	Day 11	Day 12	Day 13	Day 14
	31	SARS-CoV-2 [Cop./ml]		-1	7,3x10²	-1	-1	-1	0	-1	0	0	-1	-1	-1	0	-1
	31	pH		7.55	7.52	7.48	7.45	7.44	7.43	7.47	7.43	7.44	7.45	7.43	7.42	7.44	7.45
	31	paCO2 ø [mmHg]		47.4	40.49	40.84	45.04	45.7	49.76	44.19	40.83	44.53	44.04	46.45	49.85	48.53	49.15
	31	paO2 ø [mmHg]		85.13	85.05	74.97	67.2	66.83	68.19	70.64	65.98	69.39	75.84	86.45	78.53	80.9	79.55
	31	HCO3std [mmol/l]		32.12	32.2	30.1	30.4	31.21	31.05	30.57	27.25	28.54	30.02	29.75	31.86	31.94	33
	31	Hb [g/dl]		10.79	9.81	9.53	9.78	10.37	9.88	9.74	9.4	8.94	9.16	9.33	9.58	9.65	9.86
	31	Chlorid [mmol/l]		106.78	110.38	112	111.88	110.1	109.36	109.1	110.42	109.42	112.36	110.4	103	100	101.1
	31	Laktat ø [mg/ml]		11.44	7.62	7.78	6.5	5.3	5.43	6.3	5.92	8.08	8.55	9.3	10.89	11.45	11.4
	31	BEvv [mmol/l]		9.1	8.68	6.32	5.85	6.34	6.19	6.48	3	4.15	5.62	5.12	6.63	7.17	8.12
	Number	Parameter	at admission	Day 1	Day 2	Day 3	Day 4	Day 5	Day 6	Day 7	Day 8	Day 9	Day 10	Day 11	Day 12	Day 13	Day 14
	32	SARS-CoV-2 [Cop./ml]		-1	0	-1	0	0	0	-1	-1	-1	0	-1	0	-1	-1
	32	pH		7.2	7.17	7.14	7.2	7.2	7.25	7.33	7.26	7.3	7.34	7.41	7.39	7.42	7.42
	32	paCO2 ø [mmHg]		96.2	69.14	72.03	73.84	69.29	65.35	52.32	57.17	51.7	47.66	44.94	52.46	51.13	49.18
	32	paO2 ø [mmHg]		159	92.66	86.83	81.29	78.74	83.68	96.76	102.66	84.68	88.59	83.89	79.62	84.91	86.15
	32	HCO3std [mmol/l]		32.76	25.13	24.75	27.6	26.96	23.94	26.09	24.78	25.54	25.34	28.41	31.3	32.99	31.51
	32	Hb [g/dl]		14.27	13.93	12.79	11.37	11	10.28	9.91	10.3	10.17	10.79	11.41	11.21	10.71	10.68
	32	Chlorid [mmol/l]		98.18	107.86	110.29	109.92	110.33	111.42	111	112.3	110.29	112.88	107.29	109.67	114.2	120.88
	32	Laktat ø [mg/ml]		16.45	12.69	7.86	6.55	6.1	7.54	7.25	6.9	7.43	6.88	8.71	9.78	8.7	9.38
	32	BEvv [mmol/l]		1.82	-5	-5.61	-1.55	-2.11	-3.48	-0.04	-2.27	-0.96	-0.54	3.66	5.68	7.55	6.38
	Number	Parameter	at admission	Day 1	Day 2	Day 3	Day 4	Day 5	Day 6	Day 7	Day 8	Day 9	Day 10	Day 11	Day 12	Day 13	Day 14
	33	SARS-CoV-2 [Cop./ml]		-1	0	-1	-1	-1	0	-1	-1	0	-1	-1	-1	0	-1
	33	pH		7.54	7.52	7.46	7.45	7.47	7.46	7.42	7.45	7.47	7.44	7.45	7.46	7.44	7.47
	33	paCO2 ø [mmHg]		39.7	42.06	42.54	42.96	41.48	42.27	45.66	45.82	40.77	42.92	44.09	47.7	49.71	45.85
	33	paO2 ø [mmHg]		82.2	73.21	77.43	76.73	83.92	95.2	75.56	84.12	79.78	76.33	74.14	69.45	87.69	84.08
	33	HCO3std [mmol/l]		35.37	33.24	30.22	29.57	29.39	28.88	29.8	29.92	29.54	29.79	30.84	33.19	33.79	33.46
	33	Hb [g/dl]		9.51	9.18	9.02	8.85	8.71	8.67	7.97	8.26	7.87	8.06	8.28	8.59	8.78	9.43
	33	Chlorid [mmol/l]		98.1	104.9	106.89	104.6	104	103.56	104.27	104.09	104	103.7	103.1	98.4	95.38	94
	33	Laktat ø [mg/ml]		15	10.8	7.56	7.2	6.44	6.11	7.27	6.7	8.6	10.4	11.73	10.1	8.23	12.14
	33	BEvv [mmol/l]		11.7	9.55	6.12	5.25	5.31	4.69	5.06	5.55	5.66	5.37	6.46	8.55	8.71	9.1
	Number	Parameter	at admission	Day 1	Day 2	Day 3	Day 4	Day 5	Day 6	Day 7	Day 8	Day 9	Day 10	Day 11	Day 12	Day 13	Day 14
	34	SARS-CoV-2 [Cop./ml]		-1	4,9x10²	-1	-1	5,3x105	-1	1,1x104	-1	-1	0	-1	3,2x10²	-1	-1
	34	pH		7.45	7.49	7.43	7.49	7.52	7.44	7.42	7.46	7.45	7.46	7.44	7.44	7.44	7.45
	34	paCO2 ø [mmHg]		40.2	42.57	50.59	46.04	38.05	44.08	44.15	44.48	44.94	44.84	45.3	41.04	40.87	42.08
	34	paO2 ø [mmHg]		59.1	74.52	70.63	65.86	66.93	69.55	71.94	78.3	76.82	72.73	70.43	65.81	76.78	85.02
	34	HCO3std [mmol/l]		28.2	30.21	32.6	34.33	31.92	29.95	28.61	31.45	30.5	32.44	30.1	27.91	27.1	28.68
	34	Hb [g/dl]		13.4	13.57	13.43	14.42	14.11	13.02	11.53	11.17	10.37	10.15	10.05	9.21	8.6	8.37
	34	Chlorid [mmol/l]		103	111.23	110.55	100.17	98.67	103.33	101.5	99	104.53	104.9	106.54	107.23	110.78	108.17
	34	Laktat ø [mg/ml]		14	11.54	10.45	12.67	12	8.5	8.73	11.36	8.2	5.8	4.77	6.31	7.11	7.67
	34	BEvv [mmol/l]		4	6.35	7.03	9.53	8.44	5.03	3.58	6.76	5.79	7.65	5.23	3.35	2.81	4.22
	Number	Parameter	at admission	Day 1	Day 2	Day 3	Day 4	Day 5	Day 6	Day 7	Day 8	Day 9	Day 10	Day 11	Day 12	Day 13	Day 14
	35	SARS-CoV-2 [Cop./ml]		3,8x10³	4,1x10³	-1	1,9x107	-1	-1	-1	-1	0	-1	-1	6,8x105	3x106	-1
	35	pH		7.32	7.42	7.47	7.4	7.38	7.35	7.39	7.41	7.44	7.46	7.43	7.4	7.42	7.44
	35	paCO2 ø [mmHg]		53.88	42.99	40.4	47.37	51.47	56.88	51.07	49.51	45.24	42.3	41.12	42.36	41.28	37.23
	35	paO2 ø [mmHg]		79.65	78.21	95.89	79.19	85.17	78.91	87.8	88.94	86.96	73.11	80.45	83.31	78.01	75.81
	35	HCO3std [mmol/l]		26.78	27.32	28.69	28.07	29.93	30.43	29.62	30.77	30.59	29.46	26.65	25.61	26.58	25.17
	35	Hb [g/dl]		13.45	13.23	12.41	11.85	11.69	11.79	11.01	10.94	11.07	11.57	11.7	11.67	11.89	11.66
	35	Chlorid [mmol/l]		103	112.71	113.22	112.25	111.91	111.25	111.5	109	106.43	106.14	112.13	115.57	113	111
	35	Laktat ø [mg/ml]		11.33	13.71	11.67	9.38	9.73	10.25	10.5	10	12	14.14	10.38	9	7.22	5
	35	BEvv [mmol/l]		0.25	2.8	4.95	2.76	4.02	4.09	4.17	5.6	6.11	5.37	2.46	1.16	2.3	1.36
	Number	Parameter	at admission	Day 1	Day 2	Day 3	Day 4	Day 5	Day 6	Day 7	Day 8	Day 9	Day 10	Day 11	Day 12	Day 13	Day 14
	36	SARS-CoV-2 [Cop./ml]		-1	<3,0x10²	-1	0	7,5x106	-1	-1	1,6x10³	-1	-1	0	-1	-1	-1
	36	pH		7.35	7.36	7.24	7.22	7.34	7.36	7.3	7.27	7.3	7.26	7.42	7.45	7.43	7.43
	36	paCO2 ø [mmHg]		55.76	51.5	62.96	57.12	54.37	52.84	49.34	53.49	49.15	48.23	39.3	38.43	36.51	33.78
	36	paO2 ø [mmHg]		87.9	95.88	101.02	94.34	95.68	98.37	95.83	87.36	87.62	86.48	78.53	89.03	86.83	78.15
	36	HCO3std [mmol/l]		29.72	28.24	26	23.49	27.81	29.31	24.52	23.83	24.11	22.45	25.25	25.73	23.65	21.99
	36	Hb [g/dl]		12.68	11.32	10.61	12.38	11.2	10.84	9.89	9.87	9.59	10.18	9.99	9.93	9.5	9.2
	36	Chlorid [mmol/l]		101.2	105.85	107	106.38	106.08	105.9	104.91	106.67	106.38	107.46	108.5	108.75	107.38	104.38
	36	Laktat ø [mg/ml]		15	15.46	10.83	8.25	8.5	8.8	10.18	8.78	7.13	7.46	10.25	10.88	8.88	8.63
	36	BEvv [mmol/l]		3.42	2.6	-1.7	-4.71	1.73	3.48	-1.62	-2.74	-1.54	-4.22	1.34	2.18	0.01	-1.44
	Number	Parameter	at admission	Day 1	Day 2	Day 3	Day 4	Day 5	Day 6	Day 7	Day 8	Day 9	Day 10	Day 11	Day 12	Day 13	Day 14
	37	SARS-CoV-2 [Cop./ml]		-1	8,2x10²	2,2x10³	-1	-1	0	3,6x105	-1	0	-1	8,2x104	-1	8x10³	-1
	37	pH		7.44	7.47	7.38	7.4	7.4	7.41	7.38	7.39	7.38	7.41	7.44	7.46	7.47	7.47
	37	paCO2 ø [mmHg]		30.9	36.03	48.4	38.45	35.1	33.2	35.74	35.62	40.16	37.21	35.42	31.7	34.21	35
	37	paO2 ø [mmHg]		65.2	74.89	103.88	82.23	84.4	91	87.29	91.14	94.77	83.77	94.3	92.23	102.84	96.35
	37	HCO3std [mmol/l]		21.42	24.34	24.72	23.97	21.53	20.34	20.46	20.98	23.36	23.29	23.58	22.43	24.63	25
	37	Hb [g/dl]		11.83	11.29	10.41	10.26	10.31	11.19	11.3	10.5	10.11	10.08	10.08	10.03	10.43	10.07
	37	Chlorid [mmol/l]		104	109.31	112.25	113.3	114.88	113.71	111.75	112.5	112.29	113.13	110.75	111	111.43	115.83
	37	Laktat ø [mg/ml]		34	17.86	15.88	13.8	12.13	10.13	8.88	8.88	7.29	8.63	10.13	11.11	12.71	11.83
	37	BEvv [mmol/l]		-1.65	1.36	0.08	-0.21	-2.25	-3.21	-3.63	-2.96	-1.06	-0.54	0.15	-0.41	1.61	1.87
	Number	Parameter	at admission	Day 1	Day 2	Day 3	Day 4	Day 5	Day 6	Day 7	Day 8	Day 9	Day 10	Day 11	Day 12	Day 13	Day 14
	38	SARS-CoV-2 [Cop./ml]		-1	7,4x10²	-1	0	-1	-1	-1	0	-1	-1	0	0	-1	-1
	38	pH		7.5	7.45	7.49	7.52	7.52	7.48	7.48	7.46	7.46	7.48	7.46	7.47	7.45	7.43
	38	paCO2 ø [mmHg]		31.85	37.49	37.27	34.74	33.47	35.12	34.7	32.49	33.55	31.93	33.49	32.8	32.68	33.2
	38	paO2 ø [mmHg]		158.35	73.56	90.3	69.4	65.11	73.34	86.42	80.52	84.61	80.13	88.85	80.68	88.33	95.97
	38	HCO3std [mmol/l]		24.8	25.47	27.9	28.02	27.54	26.11	25.74	22.74	23.6	23.73	23.49	23.26	22.52	23.28
	38	Hb [g/dl]		14.8	14.7	14.76	14.61	14.28	13.87	13.82	13.58	13.6	13.87	14.34	14.02	14.05	13.78
	38	Chlorid [mmol/l]		106.5	109.11	109.71	107.55	109.11	110.9	111.56	112.89	108.63	109	107.86	110.33	111.67	109.75
	38	Laktat ø [mg/ml]		13.5	14.1	15.14	20.55	19.33	18.7	18.67	19	17.88	16	11.38	10	13	11.25
	38	BEvv [mmol/l]		2.5	1.97	4.69	5.47	5.11	2.98	2.82	-0.12	0.53	1.28	0.7	0.62	-0.32	-0.05
	Number	Parameter	at admission	Day 1	Day 2	Day 3	Day 4	Day 5	Day 6	Day 7	Day 8	Day 9	Day 10	Day 11	Day 12	Day 13	Day 14
	39	SARS-CoV-2 [Cop./ml]		-1	-1	-1	0	-1	0	0	0	-1	-1	-1	-1
	39	pH		7.44	7.41	7.38	7.38	7.47	7.42	7.42	7.42	7.47	7.49	7.4	7.29
	39	paCO2 ø [mmHg]		56.18	58.73	59.1	49.68	42.3	46.69	48.27	47.01	46.25	41.64	46.54	67.73
	39	paO2 ø [mmHg]		73.16	99.16	85.28	111.08	88.68	77.81	77.12	80.81	78.32	76.88	79.52	90
	39	HCO3std [mmol/l]		38.16	37.09	34.62	31.28	30.8	30.37	31.11	30.34	33.33	31.57	30.65	32.03
	39	Hb [g/dl]		9.36	8.96	9.22	9.34	8.3	7.3	7.8	7.5	8.11	7.4	8.15	8.88
	39	Chlorid [mmol/l]		96.4	101.13	108	109	105.3	104.56	105.33	109.38	109.75	115.44	117.45	117.83
	39	Laktat ø [mg/ml]		13	11.38	13.3	33.56	16.6	18.56	16.78	13.88	12.63	11.89	9.64	7.83
	39	BEvv [mmol/l]		12.36	10.99	8.26	5.44	6.52	5.43	5.99	5.51	8.7	7.6	5.12	4.47
	Number	Parameter	at admission	Day 1	Day 2	Day 3	Day 4	Day 5	Day 6	Day 7	Day 8	Day 9	Day 10	Day 11	Day 12	Day 13	Day 14
	40	SARS-CoV-2 [Cop./ml]		-1	0	0	-1	-1	-1	0	-1	-1	0	-1	-1	-1
	40	pH		7.38	7.31	7.35	7.3	7.25	7.3	7.36	7.32	7.4	7.47	7.36	7.32	7.38
	40	paCO2 ø [mmHg]		44.1	48.32	52.48	63.11	70.5	62.91	65.48	75.8	71.43	58.83	78.9	87.95	93.75
	40	paO2 ø [mmHg]		71.6	70.13	73.28	83.27	82.23	84.92	77.83	73.25	66.92	67.19	64.16	62.47	54.7
	40	HCO3std [mmol/l]		25.5	25.59	28.29	30.5	29.88	30.22	36.11	37.82	42.6	41.89	43.21	43.74	54.5
	40	Hb [g/dl]		11.6	11.3	10.57	9.9	9.73	9.5	9.68	9.93	9.3	9.67	10.23	10.3	10.05
	40	Chlorid [mmol/l]		117	115.93	116.13	115.2	113.63	116	113.6	113.46	107.33	107.14	105.63	105.5	100
	40	Laktat ø [mg/ml]		18	22.14	13.11	12.1	8.89	8	7.2	9	9.11	9.71	9.89	13	12
	40	BEvv [mmol/l]		0.7	-0.89	2.39	3.46	1.99	3.36	9.37	9.95	15.54	15.97	15.18	14.84	25.15
	Number	Parameter	at admission	Day 1	Day 2	Day 3	Day 4	Day 5	Day 6	Day 7	Day 8	Day 9	Day 10	Day 11	Day 12	Day 13	Day 14
	41	SARS-CoV-2 [Cop./ml]		-1	0	0	-1	4,9x10²	-1	<3,0x10²	-1	-1	-1	1,1x10³	-1	-1	0
	41	pH		7.36	7.47	7.47	7.4	7.42	7.44	7.45	7.43	7.4	7.41	7.41	7.45	7.46	7.43
	41	paCO2 ø [mmHg]		40.5	44.16	55.05	53.03	49.4	44.9	39.1	47.83	45.73	45.03	41.33	44.85	47.96	46.83
	41	paO2 ø [mmHg]		82.8	69.08	70.63	79.2	72.5	72.52	63.1	67.17	69.15	62.73	62.75	63.53	71.64	78.2
	41	HCO3std [mmol/l]		20.07	31.41	29.34	29.43	29.61	30.1	27.71	28.84	29.09	29.09	25.81	30.47	32.68	30.52
	41	Hb [g/dl]		8.5	8.83	8.63	8.75	8.56	8.36	8.36	8.41	9.22	8.69	8.26	9.26	8.93	8.44
	41	Chlorid [mmol/l]		98.33	101.57	104.28	105.07	107.53	107.85	110.57	109.83	108.23	109.62	109.89	105.62	103.69	104.54
	41	Laktat ø [mg/ml]		141.5	32.86	12.13	10	8.6	8.77	7.43	7.67	7.54	6.15	6.22	6.46	7.62	6.46
	41	BEvv [mmol/l]		-4.87	7.02	5.32	3.89	4.53	5.33	3.44	4	3.68	3.96	1.14	5.86	7.98	5.52
	Number	Parameter	at admission	Day 1	Day 2	Day 3	Day 4	Day 5	Day 6	Day 7	Day 8	Day 9	Day 10	Day 11	Day 12	Day 13	Day 14
	42	SARS-CoV-2 [Cop./ml]		-1	0	-1	-1	-1	3,5x106	-1	-1	2,6x105	-1	-1	-1	5,1x10³	-1
	42	pH		7.39	7.4	7.37	7.35	7.36	7.34	7.37	7.38	7.47	7.41	7.39	7.36	7.42	7.47
	42	paCO2 ø [mmHg]		55.7	53.13	55.63	58.85	58.39	65.36	63.42	63.68	52.75	60.99	68.26	72.85	61.63	49.37
	42	paO2 ø [mmHg]		97.73	98.79	98.17	77.55	71.78	83.24	83.24	75.96	69.55	65.71	69.83	83.72	79.07	79.49
	42	HCO3std [mmol/l]		33.1	32.21	31.28	31.25	32.45	34.34	35.22	36.16	37.31	38.13	39.84	41.06	39.69	36.88
	42	Hb [g/dl]		11.42	11.45	12.04	12.64	12.63	11.53	10.78	10.91	11.05	11.44	11.23	10.74	9.31	8.64
	42	Chlorid [mmol/l]		108.5	112.67	113.89	110.91	108.3	110.44	112.22	109.63	107.88	107.56	104.5	108	108.67	108.9
	42	Laktat ø [mg/ml]		12	11.11	9.78	10.09	10.17	9	6.67	7.38	8.63	8	10.25	10.64	16.67	15
	42	BEvv [mmol/l]		7.18	6.31	5.09	4.56	5.73	7.13	8.54	9.43	11.97	11.68	12.58	13.28	13.06	11.86
	Number	Parameter	at admission	Day 1	Day 2	Day 3	Day 4	Day 5	Day 6	Day 7	Day 8	Day 9	Day 10	Day 11	Day 12	Day 13	Day 14
	43	SARS-CoV-2 [Cop./ml]		-1	0	-1	-1	-1	-1	-1	0	-1	-1	0	-1	-1	-1
	43	pH		7.35	7.47	7.42	7.44	7.42	7.43	7.42	7.43	7.46	7.44	7.42	7.45	7.46	7.45
	43	paCO2 ø [mmHg]		47.25	49.6	53.52	51.41	53.7	56.01	56.98	56.93	53.61	52.39	51.67	46.43	46.5	45.99
	43	paO2 ø [mmHg]		85.3	75.16	82.6	72.52	72.57	82.34	78.44	69.56	77.1	74.61	84.38	81.56	76.34	69.04
	43	HCO3std [mmol/l]		32.75	33.16	34.22	34.35	34.54	37.3	36.47	37.62	38.72	35.3	32.1	32.06	31.98	31.99
	43	Hb [g/dl]		8.6	8.21	8.93	9.58	10.26	10.4	10.45	9.98	10.13	9.75	9.47	8.84	8.28	8.44
	43	Chlorid [mmol/l]		108.2	106.57	107.58	106.38	102.43	99.11	99.45	98.5	96.5	101.8	105.91	105.08	102.7	101.91
	43	Laktat ø [mg/ml]		6.2	10.5	9.92	12	12.21	13.33	12.55	13.42	13.17	17.9	14.55	14	12.3	11.45
	43	BEvv [mmol/l]		6.04	8.71	8.66	9.18	8.89	11.36	10.51	11.75	13.14	9.93	6.9	7.36	7.39	7.35
	Number	Parameter	at admission	Day 1	Day 2	Day 3	Day 4	Day 5	Day 6	Day 7	Day 8	Day 9	Day 10	Day 11	Day 12	Day 13	Day 14
	44	SARS-CoV-2 [Cop./ml]		-1	4,8x10³	-1	1,8x104	2,7x104	2,9x105	6,5x105	-1	-1	-1	1,2x105	-1	-1	-1
	44	pH		7.44	7.46	7.47	7.46	7.46	7.47	7.48	7.43	7.41	7.41	7.4	7.42	7.4	7.38
	44	paCO2 ø [mmHg]		32.25	30.17	30.3	31.6	32.42	30.33	29.3	-1	-1	-1	-1	-1	-1	-1
	44	paO2 ø [mmHg]		89.07	93.77	97.02	108.46	101.72	97.37	69.16	-1	-1	-1	-1	-1	-1	-1
	44	HCO3std [mmol/l]		21.55	20.96	21.64	22.16	22.45	21.95	21.64	21.68	22.85	23.82	22.54	23.47	23.2	24.05
	44	Hb [g/dl]		8.65	9.33	8.02	8.4	8.97	9.7	9.94	9.78	9.83	9.91	9.72	9.5	9.23	10.7
	44	Chlorid [mmol/l]		113	112	116.8	114.43	111.67	110.33	111	111.5	107.5	108	108.8	106	106	104.5
	44	Laktat ø [mg/ml]		8.75	9.86	10.4	14	18.33	21.17	13.2	18	21	21.71	23	22	19.5	21.5
	44	BEvv [mmol/l]		-1.65	-1.89	-1.22	-0.84	-0.62	-0.68	-0.82	-1.36	-1.2	-0.23	-1.36	-0.33	-0.88	-0.45
	Number	Parameter	at admission	Day 1	Day 2	Day 3	Day 4	Day 5	Day 6	Day 7	Day 8	Day 9	Day 10	Day 11	Day 12	Day 13	Day 14
	45	SARS-CoV-2 [Cop./ml]		<3,0x10³	-1	-1	0	-1	-1	0	-1	-1	-1	-1	-1	-1	-1
	45	pH		7.41	7.43	7.46	7.48	7.48	7.47	7.49	7.47	7.45	7.46	7.44	7.42	7.44	7.43
	45	paCO2 ø [mmHg]		32.85	35.87	37.85	36.69	37.71	38.04	34.87	35.88	34.48	33.53	33.3	-1	-1	-1
	45	paO2 ø [mmHg]		77.45	75.67	81.83	75.29	79.01	74.09	76.2	68.34	68.18	70.79	75.7	-1	-1	-1
	45	HCO3std [mmol/l]		17.63	24.21	26.82	26.85	27.88	27.47	26.1	26.03	23.75	23.63	22.62	24.7	27.73	28.35
	45	Hb [g/dl]		14.25	12.95	12.06	11.57	11.58	11.16	11.28	11.45	11.73	11.17	11.82	11.45	11.68	11.1
	45	Chlorid [mmol/l]		108.63	106.8	110.69	108.56	103.63	105.43	105.88	105.88	109.5	110.43	110.4	109.75	107.5	108
	45	Laktat ø [mg/ml]		10.25	11.07	8.69	12.3	13.25	12.43	14.75	12	14.4	16.86	13.8	11.75	10.5	11
	45	BEvv [mmol/l]		-5.61	0.59	3.18	3.47	4.45	3.89	3.15	2.66	0.43	0.46	-0.64	0.63	3.28	3.6
	Number	Parameter	at admission	Day 1	Day 2	Day 3	Day 4	Day 5	Day 6	Day 7	Day 8	Day 9	Day 10	Day 11	Day 12	Day 13	Day 14
	46	SARS-CoV-2 [Cop./ml]		-1	0	-1	-1	-1	0	-1	-1	0	-1	0	-1	-1	-1
	46	pH		7.55	7.48	7.45	7.47	7.42	7.4	7.46	7.47	7.45	7.45	7.38	7.43	7.46	7.43
	46	paCO2 ø [mmHg]		39.8	46.06	49.15	40.67	43.2	45.63	38.99	37.88	37.82	37.73	36.42	40.5	41.51	39.44
	46	paO2 ø [mmHg]		85.28	76.07	77.1	88.3	77.2	76.7	79.27	73.4	82.67	84.22	81.05	102.94	111.96	113
	46	HCO3std [mmol/l]		34.82	34.07	33.58	28.89	27.64	27.75	27.28	27.22	26.17	26.18	26.38	26.63	29.04	25.64
	46	Hb [g/dl]		10.08	10.66	10.56	10.27	10.93	11.2	11.35	10.73	10.58	10.15	10.14	9.4	8.58	9.01
	46	Chlorid [mmol/l]		113.4	112.38	110.13	107.33	106.38	103.6	101.25	103.2	106	105.33	102.92	102.13	105	105.43
	46	Laktat ø [mg/ml]		15.6	15.44	10.25	10.29	8.63	8.7	8.13	7.17	6.17	5.67	8.25	14.88	7.75	6.57
	46	BEvv [mmol/l]		11.38	9.62	8.64	5.09	3.24	2.95	3.68	3.77	2.55	2.62	1.27	2.5	4.96	1.66
	Number	Parameter	at admission	Day 1	Day 2	Day 3	Day 4	Day 5	Day 6	Day 7	Day 8	Day 9	Day 10	Day 11	Day 12	Day 13	Day 14
	47	SARS-CoV-2 [Cop./ml]		-1	0	0	-1	0	-1	-1	-1	0	-1	-1	-1	-1	-1
	47	pH		7.46	7.45	7.49	7.43	7.46	7.48	7.43	7.42	7.46	7.44	7.44	7.46	7.44	7.41
	47	paCO2 ø [mmHg]		43.95	46.73	42.74	43	43.6	42.59	48.12	54	49.17	49.47	50.5	47.3	45.93	49.02
	47	paO2 ø [mmHg]		72.93	73.66	72.46	75.22	68.8	70.16	65.82	69.75	73.03	71.37	69.93	69.07	70.13	77.58
	47	HCO3std [mmol/l]		28.67	32.16	30.4	28.63	30.74	31.45	31.61	34.99	34.49	33.8	34.41	32.78	31.69	32.05
	47	Hb [g/dl]		9.97	9.38	9.23	9.62	9.47	9.74	10.31	10.35	10.11	9.96	9.68	9.34	9	8.74
	47	Chlorid [mmol/l]		115.86	109.8	107.91	107.56	104.36	100.7	99	99	99.44	98.1	99.25	99.13	98.3	100.9
	47	Laktat ø [mg/ml]		8.86	12.9	9.91	9.44	7.55	6.9	7.56	7.4	7.67	8.7	6.38	8	13	10.6
	47	BEvv [mmol/l]		4.49	7.29	6.44	3.89	6.25	7.25	6.38	9.03	9.4	8.53	9.08	8.09	6.72	6.63
	Number	Parameter	at admission	Day 1	Day 2	Day 3	Day 4	Day 5	Day 6	Day 7	Day 8	Day 9	Day 10	Day 11	Day 12	Day 13	Day 14
	48	SARS-CoV-2 [Cop./ml]		-1	2,8x105	-1	1,7x105	-1	-1	-1	3,1x10²	-1	6,0x107	0	-1	-1	-1
	48	pH		-1	7.43	7.46	7.47	7.47	7.48	7.47	7.5	7.46	7.34	7.38	7.39	7.35	7.44
	48	paCO2 ø [mmHg]		-1	35.16	34.31	33.61	34.11	32.22	34.53	33.98	36.88	50.89	48.79	52.53	59.81	46.86
	48	paO2 ø [mmHg]		-1	84.31	72.3	87.96	72.41	93.68	66.02	78.66	81.87	95.47	98.36	77.27	97.97	83.69
	48	HCO3std [mmol/l]		-1	22.77	24.33	24.21	24.66	23.69	24.5	26.25	25.84	26.94	28	31.08	31.6	31.36
	48	Hb [g/dl]		-1	9.68	9.5	9.67	9.51	9.12	8.94	9.12	8.95	9.32	8.92	8.37	8.17	8.76
	48	Chlorid [mmol/l]		-1	108.4	104	103.14	101.25	104.89	102.44	102.27	108	107.6	110	114	115	114.7
	48	Laktat ø [mg/ml]		-1	8.9	13.86	14.57	14.5	15	15	17.42	15.2	13.5	15.1	12.89	16.44	11.7
	48	BEvv [mmol/l]		-1	-0.77	1.2	1.21	1.6	0.9	1.36	3.4	2.24	1.23	2.9	5.8	5.64	6.82
	Number	Parameter	at admission	Day 1	Day 2	Day 3	Day 4	Day 5	Day 6	Day 7	Day 8	Day 9	Day 10	Day 11	Day 12	Day 13	Day 14
	49	SARS-CoV-2 [Cop./ml]		-1	4,0x105	-1	-1	-1	-1	0	-1	-1	-1	-1	2,4x104	-1	-1
	49	pH		7.51	7.44	7.41	7.41	7.44	7.43	7.45	7.41	7.4	7.45	7.43	7.39	7.39	7.41
	49	paCO2 ø [mmHg]		40.87	43.98	43.73	42	39.44	37.27	36.5	38.5	40.03	39.56	41.8	40.57	38.73	38.2
	49	paO2 ø [mmHg]		66.47	69.33	76.7	69.72	69.99	74.41	74.64	84.1	89.23	74.71	70.66	70.5	77.2	78.15
	49	HCO3std [mmol/l]		33.13	30.82	27.91	26.38	26.35	24.32	26.72	24.69	24.45	27.17	27.44	24.11	23.78	24.12
	49	Hb [g/dl]		9.78	8.86	8.89	9.06	9.35	9	8.83	8.6	8.52	8.27	8.63	8.49	8.44	9
	49	Chlorid [mmol/l]		105.83	105.53	103.29	102.07	101.5	102	100.83	102	101.82	99.6	101	99.2	98.64	99.73
	49	Laktat ø [mg/ml]		24.5	11.47	8.29	10	8.25	9.25	10.08	9.11	9.09	8.8	11	9	8.73	9.82
	49	BEvv [mmol/l]		9.38	6.15	2.92	1.86	2.06	0.43	2.63	0.13	-0.24	2.95	2.9	-0.61	-0.85	-0.24
	Number	Parameter	at admission	Day 1	Day 2	Day 3	Day 4	Day 5	Day 6	Day 7	Day 8	Day 9	Day 10	Day 11	Day 12	Day 13	Day 14
	50	SARS-CoV-2 [Cop./ml]		-1	2,5x10³	-1	-1	-1	1,1x10³	-1	-1	0	2,0x105	4,5x105	-1	5,2x105	0
	50	pH		7.54	7.4	7.37	7.4	7.37	7.36	7.42	7.36	7.41	7.47	7.46	7.48	7.49	7.51
	50	paCO2 ø [mmHg]		30.35	37.32	43.18	45.04	51.34	55.02	46.94	53.12	47.5	41.55	45.5	45.02	44.89	42
	50	paO2 ø [mmHg]		60.65	75	76.53	91.3	81.64	89.2	80.93	86.92	85.97	69.74	74.22	79.63	81.34	74.73
	50	HCO3std [mmol/l]		25.85	22.16	24.67	27.34	29.67	30.24	29.81	29.48	29.71	30.21	32.34	33.7	34.19	33.55
	50	Hb [g/dl]		11.2	10.64	9.38	9.82	9.49	9.22	8.79	8.97	9.09	9.01	8.91	8.4	7.68	8.03
	50	Chlorid [mmol/l]		102.5	108.29	113.92	111.78	109.93	110	108.38	106.58	107.14	108.13	106.44	107.63	108	107.27
	50	Laktat ø [mg/ml]		9.5	8.39	7	10.89	16.64	11.23	12	13.75	12	11.13	9.67	9.89	11	12.8
	50	BEvv [mmol/l]		3.65	-2.2	-0.61	2.42	3.84	4.12	4.84	3.48	4.47	6	7.68	9.28	9.99	9.71
	Number	Parameter	at admission	Day 1	Day 2	Day 3	Day 4	Day 5	Day 6	Day 7	Day 8	Day 9	Day 10	Day 11	Day 12	Day 13	Day 14
	51	SARS-CoV-2 [Cop./ml]		-1	0	0	-1	-1	9,6x10³	-1	-1	-1	0	-1	-1	-1	-1
	51	pH		7.44	7.47	7.45	7.47	7.44	7.43	7.41	7.42	7.43	7.45	7.43	7.48	7.51	7.48
	51	paCO2 ø [mmHg]		28	34.96	41.71	44.41	47.74	46.06	49.79	46.33	45.7	43.16	42.08	46.13	43.28	42.48
	51	paO2 ø [mmHg]		71.4	74.29	73.34	62.4	71	69.54	64.19	67.89	77.44	78.68	68.52	69.57	71.39	73.86
	51	HCO3std [mmol/l]		18.9	24.94	29.42	32.23	31.78	29.86	31.32	29.89	30.68	30.21	29.34	32.29	32.65	32.15
	51	Hb [g/dl]		11.8	10.39	9.67	9.44	9.41	10.18	9.68	9.4	9.02	8.68	8.75	9.66	9.52	9.49
	51	Chlorid [mmol/l]		108.5	114.5	109.08	104	102.9	108	102.91	104.2	105.58	108.45	107.71	102.42	101.45	101
	51	Laktat ø [mg/ml]		14.5	10.2	5.75	5.4	7.4	5.85	7.91	8.2	10.38	12.67	19.59	13.17	14.27	13.92
	51	BEvv [mmol/l]		-3.65	1.67	5.19	7.89	7.14	5.27	6.13	5.13	5.98	5.9	4.72	8.01	8.83	7.85
	Number	Parameter	at admission	Day 1	Day 2	Day 3	Day 4	Day 5	Day 6	Day 7	Day 8	Day 9	Day 10	Day 11	Day 12	Day 13	Day 14
	52	SARS-CoV-2 [Cop./ml]		-1	3,6x10²	4,5x104	-1	<3,0x10²	-1	3,0x104	-1	8,0x10³	-1	-1	-1	-1	-1
	52	pH		7.29	7.34	7.41	7.46	7.45	7.43	7.45	7.44	7.43	7.4	7.43	7.43	7.42	7.45
	52	paCO2 ø [mmHg]		60.9	51.96	51.06	45.28	50.96	56.09	50.78	45.76	48.14	53.39	47.59	49.32	54.48	55.05
	52	paO2 ø [mmHg]		92.3	81.58	88.44	81.19	85.63	78.63	71.68	80	77.3	78.43	75	77.17	80.37	75.87
	52	HCO3std [mmol/l]		28.1	28.97	31.13	32.37	34.89	35.91	32.61	30.65	29.96	29.76	29.54	31.51	32.57	32.91
	52	Hb [g/dl]		12.6	11.86	10.48	11.25	11.65	11.43	10.77	11.19	11.21	10.67	9.69	9.85	9.81	9.85
	52	Chlorid [mmol/l]		114	113	112.31	108.64	103.75	102.89	110.3	111	109.6	109.55	109.7	106.1	106.3	110.82
	52	Laktat ø [mg/ml]		10	16.75	10.3	9.82	9.13	8.22	7.9	7.5	7.7	6.64	7.4	8.8	11.8	12.64
	52	BEvv [mmol/l]		0.7	2.56	6.45	8.03	9.65	10.08	7.36	5.53	5.01	3.84	4.32	6.6	7.31	8.03
	Number	Parameter	at admission	Day 1	Day 2	Day 3	Day 4	Day 5	Day 6	Day 7	Day 8	Day 9	Day 10	Day 11	Day 12	Day 13	Day 14
	53	SARS-CoV-2 [Cop./ml]		-1	-1	3,0x10³	-1	-1	-1	3,5x10²	-1	5,6x106	-1	-1	-1	-1	0
	53	pH		7.37	7.32	7.29	7.37	7.41	7.32	7.31	7.38	7.35	7.34	7.32	7.31	7.35	7.37
	53	paCO2 ø [mmHg]		40.27	44.5	55.71	49.24		57.26	57.47	47.86	52.35	55.22	54.5	54.08	50.01	47.64
	53	paO2 ø [mmHg]		63.5	87.07	93.02	81.79	76.54	93.16	93.36	97.6	93.72	101.32	92.8	89.6	86.41	84.42
	53	HCO3std [mmol/l]		22.66	23.5	25.28	28.85	29.94	28.44	28.09	27.52	27.98	29.04	27.43	27.28	27.18	27.39
	53	Hb [g/dl]		10.73	11.3	11.34	10.55	9.73	9.76	9.07	8.36	8.22	8.72	8.57	8.16	7.76	7.48
	53	Chlorid [mmol/l]		106.57	109.41	108.14	106.5	106.91	109	113	115.38	116.33	114.22	114.1	111.38	108.56	106
	53	Laktat ø [mg/ml]		7.86	10.35	16.5	10.36	9.36	10.5	7.29	8.22	5.5	4.22	6.7	5.88	6.33	6
	53	BEvv [mmol/l]		-2.33	-2.41	-1.63	3.23	4.91	1.86	1.56	2.51	2.29	2.8	1.36	0.85	1.62	2.18
	Number	Parameter	at admission	Day 1	Day 2	Day 3	Day 4	Day 5	Day 6	Day 7	Day 8	Day 9	Day 10	Day 11	Day 12	Day 13	Day 14
	54	SARS-CoV-2 [Cop./ml]		-1	0	-1	0	-1	-1	-1	1,0x10³	-1	-1	0	-1	-1	-1
	54	pH		7.43	7.42	7.46	7.46	7.47	7.41	7.43	7.47	7.46	7.46	7.46	7.46	7.44	7.47
	54	paCO2 ø [mmHg]		47.4	46.23	47.59	45.76	46.91	52.77	53.65	49.01	52.36	54.67	56.05	56.79	59.17	58.96
	54	paO2 ø [mmHg]		101	79.4	77.7	79.09	70.84	82.97	80.04	69.94	69.79	65.83	67.05	66.24	65.14	64.19
	54	HCO3std [mmol/l]		28.85	30.24	33.28	33.48	33.69	34.25	34.87	35.94	36.59	37.05	39.06	39.41	40.54	40.63
	54	Hb [g/dl]		8.43	9.73	9.46	10.02	10.37	9.95	10.18	10.43	10.54	10.13	9.37	8.55	8.24	9.46
	54	Chlorid [mmol/l]		107	111.09	107.09	104.9	107	106.3	109.64	105.27	100	95.58	93.92	93.45	89.67	88.11
	54	Laktat ø [mg/ml]		9.63	11.64	11.82	11.7	11.67	11.9	15.5	19.36	18.67	16.83	15.62	15.18	15	13.33
	54	BEvv [mmol/l]		4.14	5	8.45	8.69	8.93	8.39	9.19	10.92	11.16	11.63	13.47	13.83	14.69	15.02
	Number	Parameter	at admission	Day 1	Day 2	Day 3	Day 4	Day 5	Day 6	Day 7	Day 8	Day 9	Day 10	Day 11	Day 12	Day 13	Day 14
	55	SARS-CoV-2 [Cop./ml]		-1	-1	<3,0x10²	-1	5,4x10³	-1	<3,0x10²	-1	-1	-1	1,7x10³	-1	-1	-1
	55	pH		7.43	7.44	7.45	7.41	7.3	7.36	7.36	7.36	7.31	7.35	7.4	7.4	7.45	7.45
	55	paCO2 ø [mmHg]		32.28	32.85	34.31	38.13	46.22	42.34	39.9	40.92	45.22	44.37	41.76	36.94	32.24	29.37
	55	paO2 ø [mmHg]		83.35	75.76	80.86	89.79	92.44	86.63	115.15	96.92	98.72	88.92	79.17	83.32	85.95	85.15
	55	HCO3std [mmol/l]		21.58	22.24	23.45	23.79	21.93	23.65	22.3	22.56	22.08	23.98	25.45	22	22.53	20.31
	55	Hb [g/dl]		12.5	11.57	11.06	11.39	11.41	10.35	9.35	9.2	8.99	9.51	9.21	9.04	9.38	9.96
	55	Chlorid [mmol/l]		101.75	106.4	107.07	109.33	116.67	116.82	117.82	121.6	126.67	123.22	117.75	116.3	116.25	114.88
	55	Laktat ø [mg/ml]		8	7.5	8.07	8.5	9.92	12.91	9.91	4.8	3.33	3.22	3.25	5.1	4.13	4.5
	55	BEvv [mmol/l]		-2	-1.02	0.01	-0.4	-4.21	-1.49	-2.49	-2.48	-3.63	-1.1	0.7	-2.07	-0.88	-2.5
	Number	Parameter	at admission	Day 1	Day 2	Day 3	Day 4	Day 5	Day 6	Day 7	Day 8	Day 9	Day 10	Day 11	Day 12	Day 13	Day 14
	56	SARS-CoV-2 [Cop./ml]		-1	4,4x10²	-1	9,4x10²	-1	-1	-1
	56	pH		7.41	7.37	7.38	7.36	7.37	7.33	7.34
	56	paCO2 ø [mmHg]		41.47	48.17	46.25	49.79	47.93	47.17	42.6
	56	paO2 ø [mmHg]		87.47	79.12	76.28	77.27	78.6	80.37	79.57
	56	HCO3std [mmol/l]		25.78	26.49	26.59	27.55	24.7	24.56	22.59
	56	Hb [g/dl]		8.85	8.38	8.9	9.12	8.75	8.5	8.79
	56	Chlorid [mmol/l]		103	103.89	106.9	107.38	109.35	108.08	107.86
	56	Laktat ø [mg/ml]		9.5	7	8.75	8.85	7.5	7.5	7.29
	56	BEvv [mmol/l]		1.33	1.1	1.41	1.92	-0.3	-1.18	-2.9
	Number	Parameter	at admission	Day 1	Day 2	Day 3	Day 4	Day 5	Day 6	Day 7	Day 8	Day 9	Day 10	Day 11	Day 12	Day 13	Day 14
	57	SARS-CoV-2 [Cop./ml]		-1	0	-1	-1	1,1x10³	-1	0	-1	-1	-1	-1	-1	-1	0
	57	pH		7.44	7.44	7.39	7.36	7.33	7.37	7.39	7.48	7.52	7.51	7.5	7.51	7.49	7.46
	57	paCO2 ø [mmHg]		46.86	49.39	52.3	53.81	55.39	51.46	50.3	39.39	37.54	41.01	41.6	43.26	44.44	44.61
	57	paO2 ø [mmHg]		87.94	89.23	86.67	84.55	78.51	65.34	56.48	69.73	68.07	67.61	66.03	66.73	75.66	72.54
	57	HCO3std [mmol/l]		31.38	30.81	28.73	28.96	26.28	26.5	28.11	29.15	31.61	33.14	32.23	33.39	34.03	32.13
	57	Hb [g/dl]		7.58	8.49	8.26	8.95	10.22	10.44	10.56	11.04	11.02	10.44	9.28	7.94	8.57	8.53
	57	Chlorid [mmol/l]		98	99.11	99.47	98.5	105.92	108.67	106.43	104.62	103.67	107	109.6	105.9	105.29	108.42
	57	Laktat ø [mg/ml]		18.33	18.67	22.53	15.2	16.23	16.33	16.21	13.85	13.33	12.92	13.3	13.8	13.85	15
	57	BEvv [mmol/l]		6.74	6.11	3.59	3.17	0.07	1.03	2.74	5.38	8.17	9.39	8.49	9.48	9.74	7.61
	Number	Parameter	at admission	Day 1	Day 2	Day 3	Day 4	Day 5	Day 6	Day 7	Day 8	Day 9	Day 10	Day 11	Day 12	Day 13	Day 14
	58	SARS-CoV-2 [Cop./ml]		-1	9,0x10³	5,0x10³	-1	-1	1,4x107	-1	-1	-1	0	-1	-1	6,7x104	-1
	58	pH		7.56	7.48	7.46	7.46	7.44	7.45	7.45	7.45	7.46	7.44	7.43	7.46	7.41	7.47
	58	paCO2 ø [mmHg]		23.7	38.17	41.38	39.43	38.58	37.33	39.92	40.48	42.32	46.53	44.83	43.93	42.77	42.94
	58	paO2 ø [mmHg]		118	79.05	78.22	84.98	93.64	80.4	84.03	78.68	94.42	85.41	94.07	96.3	79.54	105.48
	58	HCO3std [mmol/l]		24.33	26.07	28.54	28.01	26.18	25.9	26.74	27.71	29.29	30.78	29.5	30.45	26.27	30.68
	58	Hb [g/dl]		14.03	11.86	11.35	10.35	10.83	11.16	11.1	10.73	10.6	9.69	9.29	8.96	8.45	8.26
	58	Chlorid [mmol/l]		106.67	112.94	113.23	114	112.18	107.83	105.07	101.83	103.13	104.75	103	102.27	107.27	107
	58	Laktat ø [mg/ml]		12.33	13.38	14.08	13	11.18	10.75	10.07	11.92	12.89	9	10	10.18	10.09	9.54
	58	BEvv [mmol/l]		3.3	3.01	4.66	4.29	2.42	2.4	3.04	3.89	5.27	6.2	5.11	6.3	1.93	6.71
	Number	Parameter	at admission	Day 1	Day 2	Day 3	Day 4	Day 5	Day 6	Day 7	Day 8	Day 9	Day 10	Day 11	Day 12	Day 13	Day 14
	59	SARS-CoV-2 [Cop./ml]		-1	0	-1	0	-1	-1	-1	<3,0x10²	3,6x105	-1	0	-1	6,0x104	-1
	59	pH		7.35	7.39	7.44	7.47	7.38	7.46	7.45	7.45	7.43	7.48	7.46	7.46	7.48	7.46
	59	paCO2 ø [mmHg]		47.75	45.9	44.84	39.5	50.01	43.12	45.9	45.13	46.16	41.24	41.06	38.41	35.57	32.58
	59	paO2 ø [mmHg]		126.05	100.54	79.95	88.14	101.73	91.28	84.46	93.33	98.02	98.5	98.61	90.1	82.97	70.09
	59	HCO3std [mmol/l]		25.45	27.23	30.2	28.39	28.78	29.84	31.6	30.86	29.95	30.18	28.4	27.13	25.95	23.02
	59	Hb [g/dl]		10.85	10.69	10.63	11.07	11.82	11.24	10.28	9.43	9.07	8.1	7.85	8.18	8.33	9.07
	59	Chlorid [mmol/l]		115	115.78	111	107	113.25	115.88	115.38	112.89	110.5	111.75	115.38	116.22	113.2	106.3
	59	Laktat ø [mg/ml]		13	20.44	14.55	10.86	8.44	9.63	8.63	9	17	14.63	12.38	11.22	9.7	7.8
	59	BEvv [mmol/l]		0.1	2.33	5.76	4.76	3.37	5.73	7.16	6.53	5.43	6.44	4.55	3.59	2.75	0.04
	Number	Parameter	at admission	Day 1	Day 2	Day 3	Day 4	Day 5	Day 6	Day 7	Day 8	Day 9	Day 10	Day 11	Day 12	Day 13	Day 14
	60	SARS-CoV-2 [Cop./ml]		-1	9,1x105	-1	-1	-1	3,9x106	-1	-1	-1	<3,0x10²	-1	-1	0	-1
	60	pH		7.29	7.29	7.3	7.49	7.47	7.45	7.46	7.45	7.48	7.47	7.43	7.46	7.45	7.46
	60	paCO2 ø [mmHg]		59.27	62.55	45.31	43.59	45.29	46.42	45.75	43.64	41.65	41.64	45.85	46.5	45.6	44.17
	60	paO2 ø [mmHg]		68.93	65.81	57.29	58.63	60.23	66.86	64.18	66.27	60.77	67.8	65.53	62.19	59	53.33
	60	HCO3std [mmol/l]		26.9	28.76	30.58	31.64	31.58	30.66	29.99	29.88	29.99	29.99	29.2	31.44	31.46	31.88
	60	Hb [g/dl]		12.73	12.55	12	9.83	9.64	9.42	9.49	8.73	8.88	9.08	9.15	9.17	9.35	9.16
	60	Chlorid [mmol/l]		110.67	111.67	112.21	113.83	110.67	108.67	109.6	111.4	112.82	115.33	114.63	110.27	107.38	107.13
	60	Laktat ø [mg/ml]		9	12.09	15	12.42	11.11	11.5	10.7	10.4	14.73	12.67	13.5	14.18	14.5	15.33
	60	BEvv [mmol/l]		-0.33	1.22	2.58	7.67	7.3	6.19	5.81	5.66	6.21	6.11	4.8	7.11	6.99	7.41
	Number	Parameter	at admission	Day 1	Day 2	Day 3	Day 4	Day 5	Day 6	Day 7	Day 8	Day 9	Day 10	Day 11	Day 12	Day 13	Day 14
	61	SARS-CoV-2 [Cop./ml]		-1	<3,0x10²	-1	-1	-1
	61	pH		7.51	7.5	7.48	7.48	7.49
	61	paCO2 ø [mmHg]		40.05	42.55	42.69	44.19	43.87
	61	paO2 ø [mmHg]		66.72	70.45	79.45	90.11	117.43
	61	HCO3std [mmol/l]		31.6	33.48	32.06	32.66	33.7
	61	Hb [g/dl]		12.25	11.73	10.84	10.59	10.48
	61	Chlorid [mmol/l]		102.75	100.27	101	101.13	101.25
	61	Laktat ø [mg/ml]		6.75	7.82	10.13	13.63	14.75
	61	BEvv [mmol/l]		7.8	9.4	7.84	8.2	9.45
	Number	Parameter	at admission	Day 1	Day 2	Day 3	Day 4	Day 5	Day 6	Day 7	Day 8	Day 9	Day 10	Day 11	Day 12	Day 13	Day 14
	62	SARS-CoV-2 [Cop./ml]		-1	0	-1	-1	-1	<3,0x10²	-1	-1	-1	0	-1	-1	5,6x105	-1
	62	pH		-1	7.37	7.41	7.32	7.38	7.37	7.48	7.44	7.4	7.38	7.21	7.18	7.21	7.21
	62	paCO2 ø [mmHg]		-1	37	34.88	45.14	42.42	42	30.91	32.06	36.23	38.04	62.58	67.55	70.9	68.42
	62	paO2 ø [mmHg]		-1	101.55	85.88	91.32	67.53	70.08	66.53	65.81	63.05	73.84	86.95	83.63	77.74	86.41
	62	HCO3std [mmol/l]		-1	20.38	20.35	22.48	24.82	24.62	23.27	22.05	23.46	22.85	23.79	24.58	27.96	26.4
	62	Hb [g/dl]		-1	12.93	12.49	12.17	12.46	12.85	12.71	12.48	12.76	12.83	11.99	10.78	9.68	9.3
	62	Chlorid [mmol/l]		-1	114.33	111.38	107.92	107.67	106.3	104.75	105.15	103.9	102.8	102.67	105.89	103.75	101.36
	62	Laktat ø [mg/ml]		-1	8.17	12	10.92	8.33	8.8	11.89	15.92	10.9	14.3	10.42	9.91	10.78	13.18
	62	BEvv [mmol/l]			-3.85	-3.25	-3.29	-0.74	-0.86	0.77	-1.11	-0.63	-1.61	-4.59	-4.4	-0.57	-1.94
	Number	Parameter	at admission	Day 1	Day 2	Day 3	Day 4	Day 5	Day 6	Day 7	Day 8	Day 9	Day 10	Day 11	Day 12	Day 13	Day 14
	63	SARS-CoV-2 [Cop./ml]		-1	0	9,0x104
	63	pH		7.11	7.33	7.35
	63	paCO2 ø [mmHg]		42	38.42	28.5
	63	paO2 ø [mmHg]		67.7	78.38	69.6
	63	HCO3std [mmol/l]		13.66	19.38	15.2
	63	Hb [g/dl]		11.1	8.48	7.6
	63	Chlorid [mmol/l]		105.61	105.37	107
	63	Laktat ø [mg/ml]		177	231.75
	63	BEvv [mmol/l]		-15.27	-5.76	-9.2
	Number	Parameter	at admission	Day 1	Day 2	Day 3	Day 4	Day 5	Day 6	Day 7	Day 8	Day 9	Day 10	Day 11	Day 12	Day 13	Day 14
	64	SARS-CoV-2 [Cop./ml]		-1	-1	-1	1,1x105	-1	0	-1	-1	-1	0	9,6x10³	-1	-1	-1
	64	pH		7.33	7.41	7.42	7.49	7.51	7.49	7.49	7.45	7.47	7.44	7.46	7.46	7.49	7.47
	64	paCO2 ø [mmHg]		73.8	60.16	53.15	50.86	47.73	45.33	40.09	39.04	49.03	40.76	37.48	39.21	41.28	41.23
	64	paO2 ø [mmHg]		67.57	71.69	65.41	69.96	69.3	77.74	74.54	77.36	75.7	68.73	72.7	77.66	73.32	72.11
	64	HCO3std [mmol/l]		38.55	35.86	34.42	38.07	38.08	33.96	32.15	26.82	26.86	26.79	26.31	28.16	30.44	29.98
	64	Hb [g/dl]		10.83	9.42	8.94	9.4	9.58	9.62	9.59	9.55	9.02	9.76	9.02	9.27	9.87	9.53
	64	Chlorid [mmol/l]		109.17	111.13	110.08	108.46	108.62	111.92	106.91	109.31	108.08	111.4	109.82	107.09	108.2	105.8
	64	Laktat ø [mg/ml]		9.83	11.31	11.58	11.46	12.92	9.75	13.36	14.62	9.75	10.6	15	18.36	19.3	19.5
	64	BEvv [mmol/l]		10.45	9.87	9.01	13.29	13.49	9.59	8.18	2.84	2.95	2.51	2.5	4.27	6.62	5.93
	Number	Parameter	at admission	Day 1	Day 2	Day 3	Day 4	Day 5	Day 6	Day 7	Day 8	Day 9	Day 10	Day 11	Day 12	Day 13	Day 14
	65	SARS-CoV-2 [Cop./ml]		-1	-1	0	-1	-1	-1	-1
	65	pH		7.47	7.45	7.46	7.49	7.47	7.49	7.47
	65	paCO2 ø [mmHg]		26.58	28.44	35.69	39.66	42.4	41.72	43.9
	65	paO2 ø [mmHg]		61.78	60.62	60.52	68.52	98.45	69.17	77.93
	65	HCO3std [mmol/l]		19.25	19.55	25.23	29.81	30.73	31.7	32.13
	65	Hb [g/dl]		12.43	12.48	12.49	12.22	11.69	11.38	10.7
	65	Chlorid [mmol/l]		100.75	106.8	103.33	101.67	101.25	101.67	102.75
	65	Laktat ø [mg/ml]		7.25	8.8	13.56	17.88	17.5	18.89	12.75
	65	BEvv [mmol/l]		-2.88	-3.2	1.87	6.02	6.5	7.8	7.75
	Number	Parameter	at admission	Day 1	Day 2	Day 3	Day 4	Day 5	Day 6	Day 7	Day 8	Day 9	Day 10	Day 11	Day 12	Day 13	Day 14
	66	SARS-CoV-2 [Cop./ml]		0	0	-1	0	-1	-1	0	-1	-1	0	-1	-1	0	-1
	66	pH		7.55	7.41	7.36	7.35	7.35	7.35	7.32	7.37	7.4	7.41	7.41	7.4	7.39	7.41
	66	paCO2 ø [mmHg]		34.77	44.53	45.62	47.86	48.59	46.13	46.5	43.22	38.82	37.18	38.8	42.77	44.29	47.12
	66	paO2 ø [mmHg]		72.07	82.91	72.43	73.41	77.18	74.82	70.18	78.62	68.25	74.52	78.65	80.09	78.11	68.42
	66	HCO3std [mmol/l]		28.12	27.01	25.48	26	26.09	25.06	23.9	23.91	23.87	23.78	23.8	25.74	26.77	29.52
	66	Hb [g/dl]		9.17	8.23	8.8	8.58	8.23	7.54	8.43	8.37	8.05	8.73	8.98	9.24	9.28	10.04
	66	Chlorid [mmol/l]		111.83	112.9	120.63	123.33	122.5	120.63	117.17	114.78	114.31	114.38	115.33	111.82	109.73	105.11
	66	Laktat ø [mg/ml]		9.5	6.6	6.67	5	4.25	4.13	3.5	3.67	5.62	5.88	6.56	7.45	8.27	8
	66	BEvv [mmol/l]		5.72	2.48	0.37	0.45	0.55	-0.14	-1.9	-1.04	-0.4	-0.48	-0.12	1.16	1.75	4.54
	Number	Parameter	at admission	Day 1	Day 2	Day 3	Day 4	Day 5	Day 6	Day 7	Day 8	Day 9	Day 10	Day 11	Day 12	Day 13	Day 14
	67	SARS-CoV-2 [Cop./ml]		-1	4,9x10³	-1	-1	-1	-1	<3,0x10²	0	-1	-1	-1	-1	-1	0
	67	pH		7.42	7.42	7.4	7.45	7.48	7.45	7.45	7.43	7.42	7.45	7.46	7.49	7.48	7.45
	67	paCO2 ø [mmHg]		42.65	44.68	46.47	43.37	40.14	46.34	45.13	50.73	52.12	49.28	50.85	44.93	43.73	45.19
	67	paO2 ø [mmHg]		77.22	77.8	89.34	74.97	89.4	110.88	82.87	85.92	82.32	81.57	85.24	70.54	82.69	78
	67	HCO3std [mmol/l]		27.34	28.32	28.46	29.91	29.79	31.53	31.27	33.24	33.7	33.54	35.5	34.19	32.19	30.8
	67	Hb [g/dl]		9.41	8.72	8.49	8.76	9.17	9.21	9.51	9.34	8.71	8.93	9.34	9.81	9.89	9.72
	67	Chlorid [mmol/l]		111.38	113.2	114.13	112.64	112.55	114.1	112.5	108.67	104	102.5	101.13	99.78	98.75	97.56
	67	Laktat ø [mg/ml]		13.13	10.4	7.44	8.09	8.45	7.3	8.08	8	7.7	9.8	7.63	7.33	5.63	6.1
	67	BEvv [mmol/l]		2.6	3.57	3.34	5.4	5.85	6.78	6.68	7.88	8.21	8.75	10.46	9.92	7.94	6.86
	Number	Parameter	at admission	Day 1	Day 2	Day 3	Day 4	Day 5	Day 6	Day 7	Day 8	Day 9	Day 10	Day 11	Day 12	Day 13	Day 14
	68	SARS-CoV-2 [Cop./ml]		0	0	-1	3,0x10²	-1	0	-1	0	-1	0	0	-1	0	0
	68	pH		7.16	7.3	7.35	7.35	7.37	7.43	7.39	7.38	7.34	7.34	7.37	7.42	7.47	7.47
	68	paCO2 ø [mmHg]		93.4	68.55	50.96	49.55	46.73	38.4	40.56	42.14	45.98	49.22	48.43	42.92	38.02	36.97
	68	paO2 ø [mmHg]		91.75	85.18	95.59	85.15	92.17	83.39	143.96	98.08	97.7	86.46	106.63	76.86	105.77	86.97
	68	HCO3std [mmol/l]		32.16	32.75	27.59	26.09	25.77	25.77	24.4	24.38	24.94	25.98	27.61	27.33	27.79	27.1
	68	Hb [g/dl]		9.56	8.59	7.99	8.36	8.61	8.51	9.05	8.88	8.43	8.15	8.06	8.25	8.05	8.19
	68	Chlorid [mmol/l]		98.57	106.89	107.91	110.73	110.1	109.2	110.2	110.64	111	108.5	107.43	107.43	107.1	108.63
	68	Laktat ø [mg/ml]		18.14	8.33	8.18	7.6	6.1	7.64	6.7	6.18	6	6.22	7.14	7.88	9.7	9.25
	68	BEvv [mmol/l]		1.91	5.74	2.18	0.76	0.85	1.79	0.03	-0.16	-0.34	0.58	2.79	3.28	4.16	3.72
	Number	Parameter	at admission	Day 1	Day 2	Day 3	Day 4	Day 5	Day 6	Day 7	Day 8	Day 9	Day 10	Day 11	Day 12	Day 13	Day 14
	69	SARS-CoV-2 [Cop./ml]		-1	2,2x10³	5,7x10²	-1	-1	-1	2,4x10³	-1	-1	0	-1	-1	-1	0
	69	pH		7.52	7.42	7.49	7.49	7.49	7.47	7.44	7.44	7.48	7.46	7.44	7.5	7.47	7.47
	69	paCO2 ø [mmHg]		40.67	43.9	37.5	38.07	41.75	39.2	38.87	41.02	38.34	34.92	37.19	30.66	31.45	30.67
	69	paO2 ø [mmHg]		88.4	85.87	81.44	87.2	79.47	87.33	83.43	111.9	77.95	113.27	98.67	98.87	107.75	98.8
	69	HCO3std [mmol/l]		27.6	27.3	27.46	28.57	31.1	28.26	25.88	27.29	28.04	24.34	24.47	23.51	22.63	22.19
	69	Hb [g/dl]		9.68	8.32	8.35	8.75	9.43	10.31	10.79	10.59	10.93	10.54	10.1	9.89	9.53	9.3
	69	Chlorid [mmol/l]		114	113.09	115	114.9	111.67	113	113.56	111.67	108.63	111.63	112.14	111.86	113.83	114.86
	69	Laktat ø [mg/ml]		17.25	15.45	17.55	13.7	10.14	8	8.78	8.11	7.63	7	5.71	6.29	4.5	5.71
	69	BEvv [mmol/l]		4.93	3.11	4.32	5.17	7.32	4.65	2.1	3.43	4.64	1.5	0.87	1.07	-0.12	-0.54
	Number	Parameter	at admission	Day 1	Day 2	Day 3	Day 4	Day 5	Day 6	Day 7	Day 8	Day 9	Day 10	Day 11	Day 12	Day 13	Day 14
	70	SARS-CoV-2 [Cop./ml]		9,0x107	-1	-1	-1	0	-1	-1	-1	-1	-1	-1	-1	0	7,4x106
	70	pH		-1	7.48	7.49	7.46	7.47	7.47	7.43	7.48	7.49	7.55	7.48	7.53	7.5	7.46
	70	paCO2 ø [mmHg]		-1	49.08	47.44	47.09	48.03	50.1	49.12	46.11	47.46	41.44	46.68	47.19	50.11	46.83
	70	paO2 ø [mmHg]		-1	76.13	74.84	77.99	69.17	72.75	74.77	76.34	80.84	73.64	77.95	75.41	73.56	106.01
	70	HCO3std [mmol/l]		-1	33.17	35.44	32.28	34.65	36.68	33.24	33.44	36.34	36.22	35.15	39.18	38.47	34.02
	70	Hb [g/dl]		-1	10.77	9.57	9.18	9.03	9.77	9.79	9.73	9.44	8.36	8.35	9.35	9.46	8.73
	70	Chlorid [mmol/l]		-1	107.14	105.4	106.92	104.25	104.83	111.85	115.67	114.67	111.15	108.54	103.27	103.33	105.83
	70	Laktat ø [mg/ml]		-1	13.43	8.7	8.92	13.08	14.92	17.38	17.5	20.89	24	18.08	20	16.5	16.67
	70	BEvv [mmol/l]			8.81	10.97	7.77	9.9	11.69	8.08	9.11	11.72	12.58	10.58	14.9	13.69	9.22
	Number	Parameter	at admission	Day 1	Day 2	Day 3	Day 4	Day 5	Day 6	Day 7	Day 8	Day 9	Day 10	Day 11	Day 12	Day 13	Day 14
	71	SARS-CoV-2 [Cop./ml]		-1	<3,0x10²	-1	-1	-1	-1
	71	pH		7.38	7.37	7.42	7.42	7.43	7.33
	71	paCO2 ø [mmHg]		43.23	46.63	43.5	44.9	45.3	61.52
	71	paO2 ø [mmHg]		85.03	83.93	100.39	93.36	75.1	90.66
	71	HCO3std [mmol/l]		24.97	26.17	27.64	28.5	29.57	30.72
	71	Hb [g/dl]		14.83	14.26	14.27	14.79	14.41	14.18
	71	Chlorid [mmol/l]		110.17	111.86	112.14	112.17	116.29	116.6
	71	Laktat ø [mg/ml]		9.17	8.14	13	11.43	13.43	9.4
	71	BEvv [mmol/l]		0.13	0.94	3.17	3.81	4.9	3.48
	Number	Parameter	at admission	Day 1	Day 2	Day 3	Day 4	Day 5	Day 6	Day 7	Day 8	Day 9	Day 10	Day 11	Day 12	Day 13	Day 14
	72	SARS-CoV-2 [Cop./ml]		-1	1,2x107	-1	0	-1	-1	-1	-1	-1	-1	1,1x6	-1	-1	7,8x5
	72	pH		7.56	7.5	7.46	7.41	7.36	7.31	7.33	7.38	7.35	7.39	7.43	7.42	7.53	7.52
	72	paCO2 ø [mmHg]		37.73	38.16	41.48	43.14	40.98	42.5	39.53	42.38	46.65	34.9	32.71	39.04	26.02	25.25
	72	paO2 ø [mmHg]		81.3	75.56	82.02	76.53	97.16	79.9	89.35	98.58	92.54	86.05	85.19	97.49	91.39	90.33
	72	HCO3std [mmol/l]		28.03	29.74	29.43	27.53	24.22	23.78	20.19	23.88	26.07	20.6	21.66	24.29	21.59	22.26
	72	Hb [g/dl]		9.63	9.55	9.11	8.89	8.84	7.95	8.36	8.44	8.72	8.54	7.87	7.85	8.31	9.77
	72	Chlorid [mmol/l]		123.5	121.58	123.4	120.4	117.83	107	104.89	103.59	101.92	103.25	99.55	100.75	103.5	103.36
	72	Laktat ø [mg/ml]		16.88	24.83	15.8	13.33	10.83	7.17	5.67	6.15	6.42	8.75	8.73	5.88	9.56	11.73
	72	BEvv [mmol/l]		5.95	6.35	5.44	2.84	-0.92	-2.19	-4.92	-0.77	0.73	-3.45	-2.14	0.2	-0.46	0.18
	Number	Parameter	at admission	Day 1	Day 2	Day 3	Day 4	Day 5	Day 6	Day 7	Day 8	Day 9	Day 10	Day 11	Day 12	Day 13	Day 14
	73	SARS-CoV-2 [Cop./ml]		-1	1,7x107	8,1x10³	-1	-1	3,2x10²	-1	-1	-1	5,4x104	-1	-1	0	-1
	73	pH		7.52	7.5	7.5	7.52	7.48	7.42	7.37	7.43	7.41	7.45	7.44	7.42	7.43	7.46
	73	paCO2 ø [mmHg]		31.2	33.15	40.81	40.1	40.56	42.67	47.11	43.99	42.08	40.57	40.4	43.65	41.83	36.27
	73	paO2 ø [mmHg]		68.2	106.03	88.74	84.83	92.76	99.72	89.6	85.39	116.54	105.84	102.51	99.92	91.58	103.72
	73	HCO3std [mmol/l]		26.85	27.21	31.9	32.52	29.34	27.74	29.49	28.43	26	27.49	26.96	27.5	27.43	25.53
	73	Hb [g/dl]		10.48	10.35	11.22	11.66	12.04	12.92	11.01	10.4	9.84	9.22	8.57	7.77	7.4	7.94
	73	Chlorid [mmol/l]		107.17	108.95	106.13	103.3	105.45	107.45	110	108.25	111.38	111.43	112.43	113.83	110.43	109
	73	Laktat ø [mg/ml]		10.83	24.32	15.67	17.6	12.18	11.82	8.86	6.25	5.88	7.43	8.57	8.33	9.14	9.67
	73	BEvv [mmol/l]		4.4	4.31	8.14	8.99	5.67	3.32	3.78	4.06	1.7	3.85	3.06	3.17	3.24	2.06
	Number	Parameter	at admission	Day 1	Day 2	Day 3	Day 4	Day 5	Day 6	Day 7	Day 8	Day 9	Day 10	Day 11	Day 12	Day 13	Day 14
	74	SARS-CoV-2 [Cop./ml]		-1	6,6x105	-1	-1	1,2x106	-1	1,8x105	-1	-1	0	-1	0	-1	0
	74	pH		7.42	7.38	7.41	7.38	7.4	7.42	7.41	7.5	7.51	7.49	7.45	7.48	7.47	7.48
	74	paCO2 ø [mmHg]		43.7	47.07	46.01	46.16	43.33	40.64	43.66	39.1	37.2	36.59	37.04	36.24	37.54	37.99
	74	paO2 ø [mmHg]		66	99.13	82.81	77	90.42	91.2	99.3	93.67	83.12	114.24	97.48	90.29	100.4	88.31
	74	HCO3std [mmol/l]		28.35	27.65	28.62	27.79	26.39	26.15	27.28	30.06	29.51	27.78	25.42	26.93	26.71	28.13
	74	Hb [g/dl]		8.7	8.69	8.74	8.59	8.4	7.79	7.88	8.41	8.26	8.14	7.95	7.93	7.76	7.91
	74	Chlorid [mmol/l]		113	114.36	114.11	112.9	110.89	109.36	108.78	106	108.89	113	116.08	112.89	112.25	112.56
	74	Laktat ø [mg/ml]		6	8.45	7.44	6.5	8.22	16.73	9.78	14.89	8.67	9.78	7.58	10.22	11.75	10.11
	74	BEvv [mmol/l]		3.75	2.49	3.78	2.56	1.72	1.96	2.83	6.58	6.26	4.52	1.75	3.48	3.13	4.43
	Number	Parameter	at admission	Day 1	Day 2	Day 3	Day 4	Day 5	Day 6	Day 7	Day 8	Day 9	Day 10	Day 11	Day 12	Day 13	Day 14
	75	SARS-CoV-2 [Cop./ml]		-1	0	3,4x107	1,7x105	-1	-1	-1	-1	-1	-1	-1	0	-1	0
	75	pH		7.38	7.43	7.46	7.5	7.42	7.42	7.45	7.42	7.47	7.38	7.34	7.36	7.33	7.4
	75	paCO2 ø [mmHg]		37.3	36.32	35	34.05	37.11	38.17	34.92	35.58	31.73	34.17	36.71	39.11	40.21	38.71
	75	paO2 ø [mmHg]		112	81.08	80.42	84.95	88.96	81.41	76.45	98.48	78.29	136.59	94.07	93.74	78.8	79.36
	75	HCO3std [mmol/l]		19.32	20.71	25.21	26.35	23.73	24.77	23.97	22.59	23	20.04	19.75	21.69	20.94	23.79
	75	Hb [g/dl]		7.23	8.43	8.9	8.05	7.56	7.56	7.55	7.57	8.21	7.94	8.11	7.45	7.43	8.64
	75	Chlorid [mmol/l]		101.7	110.82	108.22	107.5	107.43	102.71	101.5	99.9	96.64	95.6	93.18	97	95.5	98.14
	75	Laktat ø [mg/ml]		5.8	4.36	5	5	15.86	7.29	6.67	3	4.64	5	3.18	5.17	5.5	5.86
	75	BEvv [mmol/l]		-5.11	-3.15	1.73	3.29	-0.2	0.69	0.47	-1.2	-0.1	-4.2	-5.27	-3.03	-4.09	-0.47
	Number	Parameter	at admission	Day 1	Day 2	Day 3	Day 4	Day 5	Day 6	Day 7	Day 8	Day 9	Day 10	Day 11	Day 12	Day 13	Day 14
	76	SARS-CoV-2 [Cop./ml]		<3,0x10²	3,6x104	-1	-1	-1	-1	3,6x10³	-1	-1	-1	-1	-1	-1	0
	76	pH		7.51	7.46	7.52	7.48	7.47	7.47	7.48	7.45	7.51	7.47	7.42	7.41	7.47	7.48
	76	paCO2 ø [mmHg]		33.53	41.1	40.04	43.91	42.53	40.71	42.9	48.99	37.3	39.06	40.99	44	38.04	34.04
	76	paO2 ø [mmHg]		67.23	70.39	80.47	73.16	68.19	70.16	87.36	76.57	69.73	71.59	73.2	83.93	81.83	77.84
	76	HCO3std [mmol/l]		24.9	29.36	32.58	31.99	30.66	29.82	32.27	35.71	31.51	28.03	28	27.03	27.81	25.25
	76	Hb [g/dl]		10.14	9.29	8.54	8.26	8.18	8.5	8.69	9.03	8.87	7.93	8.56	8.63	8.65	8.23
	76	Chlorid [mmol/l]		113.29	108.46	108.44	111.1	112.77	107.3	91.91	102.92	105.35	109.38	113.86	115.75	112.08	115.92
	76	Laktat ø [mg/ml]		29.57	19	10.22	8.8	9.62	9.7	12.36	13.25	24.45	11	11	9.92	9.58	8.25
	76	BEvv [mmol/l]		2.21	5.12	8.99	7.67	6.38	5.81	7.97	10.46	7.96	4.12	3.24	2.48	4.05	1.95
	Number	Parameter	at admission	Day 1	Day 2	Day 3	Day 4	Day 5	Day 6	Day 7	Day 8	Day 9	Day 10	Day 11	Day 12	Day 13	Day 14
	77	SARS-CoV-2 [Cop./ml]		-1	0	-1	-1	5,1x10²	0	-1	0	-1	-1	-1	<3,0x10²	-1	-1
	77	pH		7.42	7.42	7.31	7.43	7.45	7.48	7.51	7.42	7.39	7.38	7.41	7.38	7.36	7.44
	77	paCO2 ø [mmHg]		39.8	49.1	65.32	57.93	55.16	46.17	41.03	45.84	42.03	48.16	49.18	52.98	53.23	48.96
	77	paO2 ø [mmHg]		70.8	71.2	82.87	79.23	81.97	80.03	81.33	86.11	88.12	79.37	78.66	95.33	84.9	84.1
	77	HCO3std [mmol/l]		25.6	30.47	32.39	36.78	38.52	36.91	32.47	29.75	26.04	28.08	31.15	31.79	33.37	33.37
	77	Hb [g/dl]		11.4	10.13	9.28	9.2	9.61	9.75	10.23	10.08	9.88	9.75	9.53	9.09	8.68	8.59
	77	Chlorid [mmol/l]		104	107	108.31	105.09	95.89	94.3	96.56	102.4	106.5	104.73	104	106.22	105.07	102.9
	77	Laktat ø [mg/ml]		12	9.42	9.85	10.45	9.11	9.6	8.11	7.5	7	8	10.91	7.78	6.13	6.6
	77	BEvv [mmol/l]		1.7	5.5	5.18	11.12	12.99	12.04	8.81	4.81	1.32	2.75	5.66	5.91	6.96	8.36
	Number	Parameter	at admission	Day 1	Day 2	Day 3	Day 4	Day 5	Day 6	Day 7	Day 8	Day 9	Day 10	Day 11	Day 12	Day 13	Day 14
	78	SARS-CoV-2 [Cop./ml]		-1	0	-1	0	0	-1	-1	-1	0	-1	-1	-1	-1	-1
	78	pH		7.07	7.32	7.47	7.46	7.44	7.43	7.43	7.4	7.43	7.41	7.41	7.42	7.42	7.4
	78	paCO2 ø [mmHg]		96.64	75.93	45.78	45.04	42.14	41.03	40.5	45.5	43.76	44.5	46.04	47.73	47.57	49.43
	78	paO2 ø [mmHg]		68.14	67.36	70.81	77.09	75.9	76.03	75.6	77.06	78.29	76.19	81.74	80.71	79	75.08
	78	HCO3std [mmol/l]		26	32.41	35.47	31.99	28.16	26.44	26.67	27.98	28.01	28.28	28.8	31.8	30.46	30.23
	78	Hb [g/dl]		13.7	12.52	10.17	9.44	9.18	9.07	9.37	9.1	8.78	8.71	8.56	9.28	9.19	9.56
	78	Chlorid [mmol/l]		113.67	108.13	111.67	114.58	112.7	110.67	108	106.78	103.29	104.4	105.83	103.64	102.44	101.5
	78	Laktat ø [mg/ml]		7.2	13.28	8.67	8.5	8	7.89	8	8.5	10.4	10.27	10.36	11	12.11	11.36
	78	BEvv [mmol/l]		-7.2	4.23	10.71	7.69	3.91	2.31	2.71	3.24	3.71	3.63	3.91	6.22	5.69	5.11
	Number	Parameter	at admission	Day 1	Day 2	Day 3	Day 4	Day 5	Day 6	Day 7	Day 8	Day 9	Day 10	Day 11	Day 12	Day 13	Day 14
	79	SARS-CoV-2 [Cop./ml]		-1	0	-1	-1	0	-1	-1
	79	pH		7.46	7.46	7.47	7.44	7.44	7.44	7.43
	79	paCO2 ø [mmHg]		34.3	36.61	37.03	36.37
	79	paO2 ø [mmHg]		89.5	79.01	91.02	107.7
	79	HCO3std [mmol/l]		24.13	25.65	26.53	24.57	26.98	26.6	27.4
	79	Hb [g/dl]		15.03	14.94	14.78	14.37	14.88	13.73	13
	79	Chlorid [mmol/l]		105.25	104.29	105	109	104	103.67	103
	79	Laktat ø [mg/ml]		9.75	14.43	11.5	15.33	13	14	6
	79	BEvv [mmol/l]		1.2	2.18	3.03	1.27	3.02	2.67	2.7
	Number	Parameter	at admission	Day 1	Day 2	Day 3	Day 4	Day 5	Day 6	Day 7	Day 8	Day 9	Day 10	Day 11	Day 12	Day 13	Day 14
	80	SARS-CoV-2 [Cop./ml]		-1	0	0	-1	-1	0	-1	-1	-1	0	-1	-1	0	-1
	80	pH		7.41	7.46	7.48	7.44	7.45	7.44	7.38	7.39	7.4	7.4	7.46	7.42	7.41	7.47
	80	paCO2 ø [mmHg]		42.6	38.33	35.26	35.55	34.01	33.56	40.29	41.6	39.33	40	36.08	44.56	43.56	37.86
	80	paO2 ø [mmHg]		107	68.19	69.01	65.75	79.59	85.28	83.31	75.79	79.96	98.39	112.31	105.98	81.72	86.63
	80	HCO3std [mmol/l]		26.74	26.94	25.43	24.47	23.37	22.1	22.71	23.73	23.85	23.58	24.77	27.54	25.74	26.86
	80	Hb [g/dl]		9.04	8.74	9.65	9.34	8.99	9.06	8.9	9.31	9.65	9.84	9.59	8.58	8.77	8.09
	80	Chlorid [mmol/l]		118.33	116.25	114.73	115.46	119.78	122.3	123.27	124.8	125.38	124.5	114.79	109.71	110.28	107.71
	80	Laktat ø [mg/ml]		6.6	6.94	7.08	10	11	9.5	8.45	9	8.15	5.2	5	5.47	6.53	5.57
	80	BEvv [mmol/l]		2.32	3.39	2.41	0.88	0.17	-1.15	-1.73	-0.67	-0.34	-0.57	1.54	3.14	1.36	3.36
	Number	Parameter	at admission	Day 1	Day 2	Day 3	Day 4	Day 5	Day 6	Day 7	Day 8	Day 9	Day 10	Day 11	Day 12	Day 13	Day 14
	81	SARS-CoV-2 [Cop./ml]		-1	5,7x10³	-1	-1	1,4x104	-1	5,6x10³	-1	-1	-1	-1	-1	-1	3,2x10²
	81	pH		7.59	7.53	7.46	7.45	7.4	7.42	7.46	7.44	7.44	7.45	7.42	7.45	7.42	7.44
	81	paCO2 ø [mmHg]		30.87	36.7	42.63	43.1	52.36	48.51	40.58	43.7	43.6	45.06	47.33	48.17	49.14	50.46
	81	paO2 ø [mmHg]		146.23	88.28	71.89	66.68	63.97	62.09	65.35	71.52	77.94	74.94	69.61	70.43	62.03	63.96
	81	HCO3std [mmol/l]		29.63	30.87	30.49	30.56	32.56	30.89	29.82	28.22	29.34	29.67	31.36	32.68	32.39	33.95
	81	Hb [g/dl]		10.8	10.25	9.1	9.06	8.82	8.56	9.85	9.19	8.23	8.56	8.34	8.44	8.35	8.88
	81	Chlorid [mmol/l]		97.33	103	107.25	100.18	93.77	101.4	105.09	112.55	113.09	111.08	105.33	102.3	101.6	98.91
	81	Laktat ø [mg/ml]		42.67	21.5	10.42	10.27	11.15	14.4	14	10.91	10.09	10.31	12.08	10.9	10.5	10.27
	81	BEvv [mmol/l]		7.87	7.76	5.99	5.94	6.76	5.71	5.47	3.75	4.68	5.12	6.2	7.74	7.05	8.77
	Number	Parameter	at admission	Day 1	Day 2	Day 3	Day 4	Day 5	Day 6	Day 7	Day 8	Day 9	Day 10	Day 11	Day 12	Day 13	Day 14
	82	SARS-CoV-2 [Cop./ml]		-1	<3,0x10²	5,9x107	0	-1	-1	-1	2,8x105	-1	-1	3,1x105	-1
	82	pH		7.52	7.42	7.43	7.5	7.48	7.46	7.41	7.41	7.43	7.42	7.46	-1
	82	paCO2 ø [mmHg]		42	52.81	52.16	45.25	41.91	47.48	51.23	55.17	55.82	55.86	48.9	-1
	82	paO2 ø [mmHg]		64.2	69.03	64.27	63.92	67.19	72.08	66.66	69.13	60.1	58.71	62.25	-1
	82	HCO3std [mmol/l]		35.74	33.64	33.86	34.59	30.71	33.05	31.22	33.73	36.45	35.82	34.18	-1
	82	Hb [g/dl]		9.92	8.69	8.27	8.69	8.45	8.72	8.9	8.54	8.16	8.06	8.32	-1
	82	Chlorid [mmol/l]		109.6	111.38	113.21	111.14	111.5	105.75	106.2	101.2	97	103.5	102.91	-1
	82	Laktat ø [mg/ml]		12.2	9.54	9.79	9.6	10	10.4	8.5	9.1	8.55	9	10.46	-1
	82	BEvv [mmol/l]		11.76	8.49	8.79	10.31	6.88	8.55	6.17	8.41	10.99	10.41	9.45
	Number	Parameter	at admission	Day 1	Day 2	Day 3	Day 4	Day 5	Day 6	Day 7	Day 8	Day 9	Day 10	Day 11	Day 12	Day 13	Day 14
	83	SARS-CoV-2 [Cop./ml]		2,9x104	-1	-1	-1	9,2x10²	-1	-1	0	-1	0	-1	0	-1
	83	pH		7.43	7.43	7.46	7.45	7.48	7.46	7.43	7.44	7.48	7.48	7.5	7.5	7.51
	83	paCO2 ø [mmHg]		35.48	37.72	36.51	38.31	37.66	39.5	40.39	40.1	36	33.43	29.87	29.04	29.73
	83	paO2 ø [mmHg]		147.13	111.67	84.51	83.76	99.39	88.57	106.83	91.57	98.95	92.13	86.31	72.15	80.8
	83	HCO3std [mmol/l]		22.78	24.29	25.71	26.09	27.47	26.89	26.36	26.84	26.21	24.3	22.85	22.65	23.47
	83	Hb [g/dl]		12.23	11.93	12.29	12.11	12.86	12.68	12.09	11.2	10.78	10.54	10.34	10.55	11.1
	83	Chlorid [mmol/l]		116.8	122.38	120.29	117	115.17	112.89	109.57	106.57	110.25	113.43	115.25	111.63	111.33
	83	Laktat ø [mg/ml]		11	7.75	10.14	7	6	6.78	6.29	6.86	7.63	9.29	9.38	10.13	7
	83	BEvv [mmol/l]		-0.65	0.58	2.47	2.5	4.21	3.27	2.43	3	3.06	1.44	0.51	0.54	1.33
	Number	Parameter	at admission	Day 1	Day 2	Day 3	Day 4	Day 5	Day 6	Day 7	Day 8	Day 9	Day 10	Day 11	Day 12	Day 13	Day 14
	84	SARS-CoV-2 [Cop./ml]		-1	3,5x105	-1	0
	84	pH		7.54	7.51	7.52	7.52
	84	paCO2 ø [mmHg]		31.77	33.72	32.26	31.6
	84	paO2 ø [mmHg]		127.33	110.88	101.37	68.6
	84	HCO3std [mmol/l]		26.7	26.47	26.41	25.14
	84	Hb [g/dl]		13.17	13.46	14.63	14.38
	84	Chlorid [mmol/l]		109.67	108.89	108.14	106.2
	84	Laktat ø [mg/ml]		17	30.78	14.29	12.6
	84	BEvv [mmol/l]		4.7	3.98	4.39	3.14
	Number	Parameter	at admission	Day 1	Day 2	Day 3	Day 4	Day 5	Day 6	Day 7	Day 8	Day 9	Day 10	Day 11	Day 12	Day 13	Day 14
	85	SARS-CoV-2 [Cop./ml]		1,9x105	-1	-1	-1	0	-1	-1	-1	0	-1	-1	4,0x106	-1	-1
	85	pH		7.42	7.43	7.42	7.44	7.46	7.45	7.48	7.42	7.37	7.4	7.42	7.4	7.44	7.42
	85	paCO2 ø [mmHg]		39.77	43.86	43.63	44.83	44.26	44.64	36.38	38.4	43.4	40.94	37.9	38.1	39.94	41.47
	85	paO2 ø [mmHg]		67.1	70.26	80.28	76.74	70.88	65.64	92.68	87.87	72.28	69.69	71.73	81.05	65.09	64.17
	85	HCO3std [mmol/l]		23.43	28.95	29.18	29.79	30.49	30.75	27.45	25.32	24.44	23.86	24.04	23.78	25.88	26.91
	85	Hb [g/dl]		12.87	10.06	9.53	9.22	9.01	9.22	8.07	8.39	8.62	8.14	7.65	7.89	8.66	8.71
	85	Chlorid [mmol/l]		113.9	112.27	114.11	115.91	120.2	121.2	121.58	122.11	122.23	120	116.53	117.09	117.14	115.9
	85	Laktat ø [mg/ml]		13.6	7.91	6.33	6.73	7.18	7.75	10.43	6.78	6.31	8	12.29	13.62	5.9	5.36
	85	BEvv [mmol/l]		-0.3	4.53	4.68	5.49	6.33	6.43	3.96	1.29	-0.37	-0.35	0.11	-0.58	2.02	2.59
	Number	Parameter	at admission	Day 1	Day 2	Day 3	Day 4	Day 5	Day 6	Day 7	Day 8	Day 9	Day 10	Day 11	Day 12	Day 13	Day 14
	86	SARS-CoV-2 [Cop./ml]		-1	-1	0	-1	-1	0	-1	-1	-1	-1	-1	-1	0	0
	86	pH		7.47	7.4	7.43	7.44	7.47	7.51	7.45	7.46	7.49	7.55	7.56	7.5	7.49	7.45
	86	paCO2 ø [mmHg]		38.1	48.48	49.33	44.99	43.67	43.23	46.88	46.33	47.11	40.74	38.83	44.74	44.36	42.39
	86	paO2 ø [mmHg]		79.75	77.68	89.8	75.51	69.51	98.7	94.65	67.39	63.39	77.91	70.43	75.07	85.54	73.54
	86	HCO3std [mmol/l]		28.73	29.61	30.97	31.26	32.08	34.74	31.12	33.11	34.58	36.55	35	31.74	34.89	30.42
	86	Hb [g/dl]		11.23	10.81	9.5	8.81	9.35	8.81	8.22	8.23	8.79	9.2	9.23	9.22	8.8	8.62
	86	Chlorid [mmol/l]		102.75	105.21	110.08	108.43	107.18	107	112.1	110.1	108	104.2	104	106.3	101.3	105.54
	86	Laktat ø [mg/ml]		13	13.86	12.25	10.57	13.09	16.2	17.2	20.7	19.09	19.5	20.67	14.3	17.5	14.54
	86	BEvv [mmol/l]		4.77	4.16	5.87	6.41	7.8	10.63	6.58	8.62	10.26	12.97	11.72	7.91	10.52	5.97
	Number	Parameter	at admission	Day 1	Day 2	Day 3	Day 4	Day 5	Day 6	Day 7	Day 8	Day 9	Day 10	Day 11	Day 12	Day 13	Day 14
	87	SARS-CoV-2 [Cop./ml]		-1	6,1x10²	-1	-1	-1	-1	-1	-1	4,6x105	-1	-1	-1	-1	-1
	87	pH		7.45	7.44	7.46	7.45	7.46	7.44	7.42	7.41	7.39	7.38	7.48	7.46	7.42	7.39
	87	paCO2 ø [mmHg]		35.6	38.67	39.11	40.77	40.54	38.83	40.95	40.21	46.57	50.07	40.75	41.2	45.97	51.82
	87	paO2 ø [mmHg]		68.7	65.74	67.22	60.22	59.06	56.16	67.61	58.99	77.26	68.8	73.32	72.01	70.57	73.22
	87	HCO3std [mmol/l]		24.1	26.28	27.86	28.23	28.64	26.97	26.45	24.91	27.96	29.09	30.08	29.71	29.53	30.83
	87	Hb [g/dl]		12.3	11.44	10.93	11.18	11.11	10.56	9.93	9.93	9.67	10.36	10.65	10.56	10.33	10.28
	87	Chlorid [mmol/l]		110	112.56	115.44	112.5	110.13	111.88	113.25	114.93	116	112.73	113.2	117.4	119	116.5
	87	Laktat ø [mg/ml]		12	10.78	10.89	10.88	11.88	11.63	10.63	17.36	8.83	8.64	10.6	11	8.5	8.67
	87	BEvv [mmol/l]		0.8	2.18	3.81	3.86	4.48	2.83	2.1	0.46	2.69	3.51	5.99	5.56	4.51	5.07
	Number	Parameter	at admission	Day 1	Day 2	Day 3	Day 4	Day 5	Day 6	Day 7	Day 8	Day 9	Day 10	Day 11	Day 12	Day 13	Day 14
	88	SARS-CoV-2 [Cop./ml]		2,7x105	-1	-1	0	-1	-1	-1	4,2x104	-1	-1	-1	-1	-1	-1
	88	pH		7.57	7.54	7.52	7.48	7.47	7.46	7.48	7.43	7.45	7.46	7.47	7.48	7.48	7.5
	88	paCO2 ø [mmHg]		45.9	46.38	47.54	48.88	49.09	46.14	41.54	50.45	46.76	47.46	45.5	42.34	38.31	37.04
	88	paO2 ø [mmHg]		61.9	68.11	66.24	68.98	75.21	79.72	81.68	81.85	77.36	79	77.86	78.5	89.89	84.58
	88	HCO3std [mmol/l]		34.5	39.38	38.9	36.48	35.31	33.54	30.5	32.38	32.28	33.79	33.95	31.24	28.56	28.59
	88	Hb [g/dl]		7.87	8.33	8.16	8.3	8.76	8.8	8.91	9.85	9.89	10.11	10.31	10.68	9.74	10.6
	88	Chlorid [mmol/l]		100.6	99.42	102	109.46	106.15	102.09	104.67	104	101.4	100.1	99.46	99.78	101.86	98.88
	88	Laktat ø [mg/ml]		11.9	11.67	10.21	8.54	5.46	6.27	8.75	8.9	15.73	14.4	10.62	8.78	9.14	13.38
	88	BEvv [mmol/l]		11.5	15.32	14.58	11.65	10.44	8.71	6.44	7.02	7.48	8.86	9.09	6.99	4.76	5.16
	Number	Parameter	at admission	Day 1	Day 2	Day 3	Day 4	Day 5	Day 6	Day 7	Day 8	Day 9	Day 10	Day 11	Day 12	Day 13	Day 14
	89	SARS-CoV-2 [Cop./ml]		-1	0	-1	0	1,1x104	-1	-1	0	-1	-1	0	-1	-1	-1
	89	pH		7.31	6.95	7.37	7.39	7.41	7.4	7.38	7.29	7.34	7.42	7.41	7.29	7.32	7.35
	89	paCO2 ø [mmHg]		67.05	62.02	59.32	55.91	56.14	52.8	49.72	79.79	79.09	63.07	55.55	73.15	70.33	67.96
	89	paO2 ø [mmHg]		67.8	86.59	84.78	79.97	84.02	83.69	71.37	98.55	76.44	72.32	73.47	87.45	80.81	87.22
	89	HCO3std [mmol/l]		32.95	35.13	33.52	33.01	35.64	32.09	29.08	37.67	42.02	39.79	34.41	34.33	35.39	36.85
	89	Hb [g/dl]		14.45	13.46	11.89	11.86	11.42	10.96	10.55	10.08	9.35	9.12	9.98	9.28	7.54	8.12
	89	Chlorid [mmol/l]		100.5	102.08	105.88	105.89	101.33	105.73	97.25	104	100.8	101.08	101	101.17	96.31	100.69
	89	Laktat ø [mg/ml]		7.5	8.85	7	4.56	4.78	7.09	11	5.6	6.5	9.15	7.64	6.25	7.38	8.23
	89	BEvv [mmol/l]		4.85	7.8	7.01	6.9	9.43	6.35	3.67	9.49	14.12	13.52	8.45	6.64	8.48	10.08
	Number	Parameter	at admission	Day 1	Day 2	Day 3	Day 4	Day 5	Day 6	Day 7	Day 8	Day 9	Day 10	Day 11	Day 12	Day 13	Day 14
	90	SARS-CoV-2 [Cop./ml]		-1	0	-1	-1	0	-1	2,4x105	-1	1,1x104	-1	-1	0	-1	4,6x104
	90	pH		7.51	7.5	7.49	7.48	7.46	7.45	7.45	7.51	7.48	7.45	7.43	7.47	7.46	7.41
	90	paCO2 ø [mmHg]		30.9	32	36.74	34.44	34.74	37.84	40.09	38.46	38.11	39.88	43.15	42.63	43.65	45.08
	90	paO2 ø [mmHg]		61.1	64.33	96.59	80.79	89.36	87.8	75.96	88.46	81.01	88.26	82.55	77.05	86.3	74.66
	90	HCO3std [mmol/l]		28.18	25.92	25.49	25.99	25.48	25.53	27.11	29.67	27.99	27.32	28.62	31.63	30.83	27.46
	90	Hb [g/dl]		11.2	9.18	7.93	7.9	8.41	8.21	8.35	8.63	8.45	9.26	8.47	8.73	8.58	8.17
	90	Chlorid [mmol/l]		114.6	117.2	118.38	121.33	118.2	114.45	113.27	117.67	123.08	117.8	115	110.55	112.38	120.45
	90	Laktat ø [mg/ml]		16.2	19.85	20.88	12.36	13.5	12.27	13.55	15.33	11.08	12	13	12.91	15.46	11.09
	90	BEvv [mmol/l]		5.38	2.82	2.49	2.86	2.11	2.01	3.27	6.43	4.6	3.2	4.35	7.58	6.72	2.95
	Number	Parameter	at admission	Day 1	Day 2	Day 3	Day 4	Day 5	Day 6	Day 7	Day 8	Day 9	Day 10	Day 11	Day 12	Day 13	Day 14
	91	SARS-CoV-2 [Cop./ml]		-1	7,0x105	-1	3,8x104	-1	1,2x107	-1	-1	>1,0x108	-1	-1	-1	1,1x10³	-1
	91	pH		-1	7.39	7.37	7.29	7.33	7.37	7.4	7.44	7.43	7.46	7.42	7.37	7.33	7.33
	91	paCO2 ø [mmHg]		24.9	27.16	32.72	43.82	42.14	42.34	40.17	41.88	43.47	43	46.9	50.53	53.82	51.96
	91	paO2 ø [mmHg]		63.9	65.28	63.81	90.84	78.76	82.64	75.4	72.45	76.52	71.16	92.05	75.69	73.89	75.95
	91	HCO3std [mmol/l]		-1	15.69	19.47	20.25	21.45	23.39	24.5	28.07	29.03	30.03	29.35	28.68	27.21	26.45
	91	Hb [g/dl]		13.4	13.07	12.69	12.81	12.81	12.75	11.86	11.91	11.43	10.74	10.33	9.76	9.63	8.97
	91	Chlorid [mmol/l]		110	110.55	111.2	113.6	114.58	112.64	113.17	115.33	116.82	120	112.92	118.88	113.22	109.91
	91	Laktat ø [mg/ml]		12	11.64	12.2	7.1	8.58	11.71	11	11.67	13.45	12.55	7.85	8.2	6.67	8.18
	91	BEvv [mmol/l]			-5.44	-4.7	-5.72	-3.79	-1.35	0.3	3.94	4.65	5.93	4.66	3.35	1.16	0.69
	Number	Parameter	at admission	Day 1	Day 2	Day 3	Day 4	Day 5	Day 6	Day 7	Day 8	Day 9	Day 10	Day 11	Day 12	Day 13	Day 14
	92	SARS-CoV-2 [Cop./ml]		-1	1,0x10³	>1,0x108	-1	2,0x105	-1	-1	7,5x10²	5,2x107	-1	-1	-1	6,2x106	-1
	92	pH		7.44	7.43	7.41	7.39	7.4	7.43	7.39	7.42	7.46	7.46	7.5	7.54	7.49	7.49
	92	paCO2 ø [mmHg]		37.9	38.94	38.41	37.11	39.88	40.34	43.6	42.64	43.46	41.17	36.9	31.68	33.66	31.54
	92	paO2 ø [mmHg]		80.33	78.98	99.38	86.53	81.62	91.49	74.75	85.33	90.14	83.9	71.79	69.57	76	67.89
	92	HCO3std [mmol/l]		25.58	25.79	24.4	22.42	24.49	26.66	25.77	27.88	30.61	29.43	28.45	27.27	25.6	24.03
	92	Hb [g/dl]		12.73	12.32	12.12	10.91	10.24	9.96	9.43	10.04	9.91	9.54	9.21	9.01	8.28	8.54
	92	Chlorid [mmol/l]		103.25	106	105.79	111.4	114.62	113.22	111.82	109.5	106.86	104.78	105	106.67	110	108.5
	92	Laktat ø [mg/ml]		5.5	7.86	15.5	28.4	17.54	12.44	20.45	13.5	6	8.67	8.13	6	4.5	5.13
	92	BEvv [mmol/l]		1.45	1.62	0.18	-2.1	-0.27	2.26	0.71	3.11	6.07	5.2	4.95	4.76	2.33	1.03
	Number	Parameter	at admission	Day 1	Day 2	Day 3	Day 4	Day 5	Day 6	Day 7	Day 8	Day 9	Day 10	Day 11	Day 12	Day 13	Day 14
	93	SARS-CoV-2 [Cop./ml]		-1	0	4,6x10²	-1	<3,0x10²	-1	-1	-1	0	-1	-1	-1	-1	-1
	93	pH		7.52	7.51	7.45	7.48	7.4	7.45	7.47	7.45	7.48	7.49	7.48	7.48	7.46	7.46
	93	paCO2 ø [mmHg]		38.7	46.44	52.82	53.63	55.48	55.3	54.23	59.11	51.44	48.8	47.7	47.58	49.3	50.3
	93	paO2 ø [mmHg]		63.9	67.96	67.92	65.27	66.18	65.52	72.34	71.88	71.57	68.33	75.27	70.68	70.18	75.19
	93	HCO3std [mmol/l]		39.66	36.88	36.36	37.4	33.51	37.73	39.13	40.66	39.03	37.91	36.23	35.33	35.66	35.35
	93	Hb [g/dl]		10.7	9.65	9.5	9.16	9.19	8.86	8.97	9.38	9.09	9.38	9.48	9.53	9.39	8.98
	93	Chlorid [mmol/l]		98.56	99.82	99.36	96.25	102	98.3	101.18	102.64	104.5	102.17	99.7	98.56	99.38	104.27
	93	Laktat ø [mg/ml]		8.22	7.55	4.55	5.25	3.45	5.9	6.36	6.18	7	9.25	9.6	8.89	10	10.27
	93	BEvv [mmol/l]		14.96	12.53	10.95	12.4	7.65	12.21	13.77	14.64	13.78	13.06	11.43	10.67	10.53	10.24
	Number	Parameter	at admission	Day 1	Day 2	Day 3	Day 4	Day 5	Day 6	Day 7	Day 8	Day 9	Day 10	Day 11	Day 12	Day 13	Day 14
	94	SARS-CoV-2 [Cop./ml]		-1	0	0	0	-1	-1	0	-1	-1	0	-1	-1	-1	0
	94	pH		7.34	7.42	7.49	7.44	7.42	7.41	7.42	7.42	7.41	7.39	7.43	7.42	7.38	7.35
	94	paCO2 ø [mmHg]		73.9	60.64	48.49	52.23	53.34	50.59	47.27	49.4	50.48	49.19	42.7	41.2	46.55	46.91
	94	paO2 ø [mmHg]		71.2	72.35	65.97	68.57	63.04	60.6	63.97	76.25	71.88	69.16	81.77	77.46	75.49	74.84
	94	HCO3std [mmol/l]		38.26	38.44	35.65	35.52	33.88	31.99	31.04	32.17	31.78	29.49	28.03	27.22	27.46	26.05
	94	Hb [g/dl]		7.66	7.95	8.61	8.55	8.38	8.94	8.91	8.66	8.21	8.85	9.28	9.08	8.73	8.19
	94	Chlorid [mmol/l]		99.13	100	103.4	102.63	102.56	104.5	106	105.33	105.82	108.55	115.7	116.67	114.33	117.58
	94	Laktat ø [mg/ml]		7.9	8	6	5.82	4.1	3.7	3.71	5	6.64	8.27	10.6	10.25	10	8.33
	94	BEvv [mmol/l]		11.33	12.61	11.2	10.35	8.74	6.81	6.26	7.28	6.71	4.38	3.89	3.02	2.5	0.81
	Number	Parameter	at admission	Day 1	Day 2	Day 3	Day 4	Day 5	Day 6	Day 7	Day 8	Day 9	Day 10	Day 11	Day 12	Day 13	Day 14
	95	SARS-CoV-2 [Cop./ml]		0	-1	-1	0	-1
	95	pH		7.41	7.46	7.44	7.41	7.41
	95	paCO2 ø [mmHg]		-1	-1	-1	-1	-1
	95	paO2 ø [mmHg]		-1	-1	-1	-1	-1
	95	HCO3std [mmol/l]		24.5	23.6	25.6	25.8	25.6
	95	Hb [g/dl]		14.5	14.1	13.3	13.2	13.5
	95	Chlorid [mmol/l]		110	112	116	115	115
	95	Laktat ø [mg/ml]		8	7	8	12	8
	95	BEvv [mmol/l]		0.5	0.9	2	1.4	1.4
	Number	Parameter	at admission	Day 1	Day 2	Day 3	Day 4	Day 5	Day 6	Day 7	Day 8	Day 9	Day 10	Day 11	Day 12	Day 13	Day 14
	96	SARS-CoV-2 [Cop./ml]		-1	0	-1	0	-1	-1	-1	0	-1	-1	-1	-1	-1	-1
	96	pH		7.56	7.53	7.46	7.44	7.46	7.49	7.42	7.47	7.49	7.49	7.46	7.44	7.45	7.5
	96	paCO2 ø [mmHg]		41.2	39.8	42.45	41.43	39.4	37.1	47.65	41.68	37.5	41.27	44.01	49.05	49.8	42.48
	96	paO2 ø [mmHg]		65.8	72.04	80.85	70.99	68.57	71.63	76.24	74.75	69.79	76.76	81.66	69.08	66.41	65.1
	96	HCO3std [mmol/l]		33.59	32.63	28.76	27.55	28.37	27.37	28.34	30.74	28.98	29.99	31.71	33.36	34.34	32.51
	96	Hb [g/dl]		9	9.01	8.59	8.79	8.92	8.34	8.79	8.59	8.97	8.66	8.95	8.59	8.57	8.54
	96	Chlorid [mmol/l]		99.14	104.21	109.1	110.5	109	109.27	106.22	103.67	105.5	103.83	102.23	101.09	100.5	103.4
	96	Laktat ø [mg/ml]		16.43	11.64	11.6	11.7	12.69	11.55	12	13.08	11.42	10.58	10.54	11.18	11.3	13.5
	96	BEvv [mmol/l]		10.59	9.21	4.8	3.38	4.55	4.13	3.71	6.67	5.46	6.26	7.09	8.32	9.19	8.46
	Number	Parameter	at admission	Day 1	Day 2	Day 3	Day 4	Day 5	Day 6	Day 7	Day 8	Day 9	Day 10	Day 11	Day 12	Day 13	Day 14
	97	SARS-CoV-2 [Cop./ml]		-1	0	-1	-1	2,3x104	-1	0	-1	-1	-1	0
	97	pH		7.47	7.45	7.45	7.4	7.38	7.42	7.41	7.41	7.43	7.41	7.34
	97	paCO2 ø [mmHg]		32.55	33.81	34.05	38.06	39.82	32.81	32.43	33.06	32.5	33.03	-1
	97	paO2 ø [mmHg]		85.05	70.06	90.07	75.63	82.47	96.04	82.77	98.91	73.23	88.23	-1
	97	HCO3std [mmol/l]		23.6	23.47	23.53	22.84	23.22	21.26	20.33	20.64	21.17	20.6	19.95
	97	Hb [g/dl]		9.35	9.73	9.28	7.94	10.19	9.65	9.22	8.58	8.24	7.82	8.05
	97	Chlorid [mmol/l]		99.75	102.44	106.67	107.14	102.7	102.3	102.33	106.6	106	108.33	109.25
	97	Laktat ø [mg/ml]		9	9	9.17	8.86	8.5	7.6	8.89	8.2	9.33	9.5	7.25
	97	BEvv [mmol/l]		0.33	0.17	0.27	-1.41	-1.15	-2.27	-3.33	-3.07	-2.38	-3.33	-4.93
	Number	Parameter	at admission	Day 1	Day 2	Day 3	Day 4	Day 5	Day 6	Day 7	Day 8	Day 9	Day 10	Day 11	Day 12	Day 13	Day 14
	98	SARS-CoV-2 [Cop./ml]		1,1x107	0	<3,0x10²	-1	-1	4,5x105	0	-1	5,8x105	-1	-1	2,3x106	1,8x106	-1
	98	pH		7.51	7.49	7.48	7.48	7.45	7.44	7.4	7.39	7.41	7.43	7.5	7.49	7.51	7.5
	98	paCO2 ø [mmHg]		38.67	37.96	39.92	41.14	44.31	45.26	47.35	48.02	46.25	41.61	37.7	34.52	39.75	43.79
	98	paO2 ø [mmHg]		62.52	76.75	71.24	75.08	106.53	89.5	83.49	80.5	87.99	88.09	77.07	94.15	100.87	83.79
	98	HCO3std [mmol/l]		30.73	29.22	30.14	30.54	31.61	30.06	28.66	28.66	29.37	27.31	27.53	27.61	32.01	33.8
	98	Hb [g/dl]		10	10.58	10.23	9.39	9.18	9.89	10.23	9.67	9.46	9.02	8.36	7.64	6.98	7.69
	98	Chlorid [mmol/l]		96.83	98.08	98.08	101.36	104.75	109.13	110.63	112.89	111.4	112.36	111.6	109.25	107.58	109.27
	98	Laktat ø [mg/ml]		22.67	18.45	16.67	16	14.75	17	16.75	15.67	17.2	12.77	12.89	18.55	17.2	9.64
	98	BEvv [mmol/l]		7.23	5.78	6.24	6.55	6.94	5.49	3.64	3.56	4.37	2.86	4.2	4.25	8.38	9.71

## Sheet: Laboratory diagnostics 2
	Number	Parameter	at admission	Day 1	Day 2	Day 3	Day 4	Day 5	Day 6	Day 7	Day 8	Day 9	Day 10	Day 11	Day 12	Day 13	Day 14
	1	Troponin [ng/L]		8.9	12				17.8			25.7				37.1
	1	GFR [mL/min/KOF]		66	51	42	41	42	47	35	37	50	58	36	30	24	20
	1	Creatinine [mg/dL]		1.13	1.41	1.66	1.68	1.66	1.5	1.92	1.83	1.44	1.26	1.88	2.17	2.64	3.07
	1	Urea [mg/dL]		60	70	92	103	112	124	148	146	102	85	121	157	215	247
	1	GOT (AST) [U/L]		25	27				97		83	54				28
	1	GPT (ALAT) [U/L]		35	33	58			178	252	248	175	125	94	72	60	54
	1	INR		1.08	1.18	1.18	1.04	1.01	0.99	0.93	1	0.99	1.01	0.99	1.05	1.04	1.07
	1	LDH [U/L]		472	363	371	385	382	323	310	301	284	259	268	226	202	222
	1	CRP [mg/L]		42.7	40.8	41.1	27.8	17.6	9	9.8	83.2	330	364	384	407	278	133
	1	Ferritin [ng/mL]		1016	1057		1781	4001	3381	3280	2900	1770	3702	3536	3664	4301	1878
	1	PCT [ng/mL]		0.11	0.11	0.14	0.17	0.13	0.1		0.3	0.52	0.5	0.95	1.15	1	0.74
	1	D-Dimere [mg/L]		4	2.59			0.59	0.67			1.6				1.84
	1	WBC [/nL]		8.24	7.51	12.9	16.1	11.03	9	11.83	11.97	10.47	9.05	10.06	8.33	11.55	9.05
	1	Platelets [/nl]		170	166	187	161	91	79	87	83	75	75	91	100	102	114
	1	Lymphoctes [x10ᶾ/μL]		0.31	0.29				0.58			0.58				0.71
	1	IL-6 [pg/mL]		35.7	17.6		10.8		8.2	26	302	332	292	236		18.6
	Number	Parameter	at admission	Day 1	Day 2	Day 3	Day 4	Day 5	Day 6	Day 7	Day 8	Day 9	Day 10	Day 11	Day 12	Day 13	Day 14
	2	Troponin [ng/L]		57.4	296	81.9	59.2			15.3
	2	GFR [mL/min/KOF]		100	64	33	35	41	44	54
	2	Creatinine [mg/dL]		0.8	1.25	2.16	2.04	1.81	1.69	1.43
	2	Urea [mg/dL]		21	36	84	113	113	131	127
	2	GOT (AST) [U/L]		100	5901	10816	2348	507	229	132
	2	GPT (ALAT) [U/L]		73	3217	2771	685	277	240	199
	2	INR		1.41	2.82	1.57	1.56	1.51	1.65	1.5
	2	LDH [U/L]		744	11902	9502	1915	815	721	641
	2	CRP [mg/L]		358	288	163	69.9	41	42.5	50.8
	2	Ferritin [ng/mL]		2894	57928	61228	16391	6146	4582	3868
	2	PCT [ng/mL]		0.52	6.97	16.9	10.9	6.84	3.7	1.76
	2	D-Dimere [mg/L]		>35	>35	>35	>35	>35	30.93	22.04
	2	WBC [/nL]		29.91	30.21	20.21	15.47	14.96	12.24	12.8
	2	Platelets [/nl]		288	99	90	70	81	105	92
	2	Lymphoctes [x10ᶾ/μL]		1.83	0.9		0.6	0.78	0.77	0.7
	2	IL-6 [pg/mL]		798	1033	69.6	44.7	41.3	37.9	108
	Number	Parameter	at admission	Day 1	Day 2	Day 3	Day 4	Day 5	Day 6	Day 7	Day 8	Day 9	Day 10	Day 11	Day 12	Day 13	Day 14
	3	Troponin [ng/L]		40.6	25.9		11.1		8.6	7.9				8.3			9.5
	3	GFR [mL/min/KOF]		96	97	101	92	104	105	110	107	102	102	108	110	116	119
	3	Creatinine [mg/dL]		0.89	0.87	0.79	0.93	0.73	0.72	0.65	0.69	0.77	0.77	0.67	0.64	0.57	0.53
	3	Urea [mg/dL]		35	30	32	54	58	62	56	59	63	63	57	52	47	38
	3	GOT (AST) [U/L]		44	36	63	59	84	52	35	36	26	23	17	19	19	20
	3	GPT (ALAT) [U/L]		45	42	63	70	106	95	86	85	71	62	50	45	38	35
	3	INR		1.15	109	1.05	1.06	1.09	1.14	1.11	1.15	1.16	1.2	1.13	1.22	1.23	1.2
	3	LDH [U/L]		543	474	406	401	477	383	352	354	328	314	275	284	253	286
	3	CRP [mg/L]		210	184	138	73.4	38.6	18.5	9.2	6.5	6.8	9.7	20.7	117	140	165
	3	Ferritin [ng/mL]		788			1268		943	875	874	779	794	721	830	887	1044
	3	PCT [ng/mL]		0.76	1.1	0.81	0.4	0.18	0.1	0.07	0.07	0.08	0.11	0.08	0.1	0.13	0.12
	3	D-Dimere [mg/L]		23.16	13.13	4.01	3.81	3.68	4.56	5.8	8.67	9.88	17.59	25.31	20.27	27.08	>35
	3	WBC [/nL]		25.29	16.69	9.99	11.84	10.47	10.34	10.98	13.28	10.64	8.44	11.04	9.69	6.91	7.7
	3	Platelets [/nl]		381	324	225	260	275	258	222	210	171	133	125	118	92	87
	3	Lymphoctes [x10ᶾ/μL]		1.28	1.2	0.63	0.71	0.62	0.56	0.55	0.4	0.48	0.57	0.57	0.42	0.75	0.62
	3	IL-6 [pg/mL]		63.7	46.5		13.4	9.5	6.4	4.3	14.9	8.6	10	87.7	55.4	71.6	136
	Number	Parameter	at admission	Day 1	Day 2	Day 3	Day 4	Day 5	Day 6	Day 7	Day 8	Day 9	Day 10	Day 11	Day 12	Day 13	Day 14
	4	Troponin [ng/L]		31.7	46.3			52.2	40.9			15.2		11.5	10.3
	4	GFR [mL/min/KOF]		101	99	98	99	101	101	102	98	106	107	108	108	113	119
	4	Creatinine [mg/dL]		0.76	0.78	0.8	0.79	0.75	0.76	0.73	0.81	0.67	0.65	0.64	0.64	0.57	0.5
	4	Urea [mg/dL]		35	39	42	36	32	36	38	98	67	64	67	68	65	65
	4	GOT (AST) [U/L]		81	66	57	47	47	46	50	49	35	59	59	48	42	58
	4	GPT (ALAT) [U/L]		55	48	40	33	32	27	32	39	38	74	77	72	72	95
	4	INR		1.05	1.09	0.99	1.03	1.17	1.12	1.09	1.08	1.2	1.24	1.73	1.13	1.2	1.19
	4	LDH [U/L]		513	447	364	368	350		366	371	325	337	332	306	270	246
	4	CRP [mg/L]		297	320	245	217	171	137	100	52.4	28.4	17	11.6	8.5	7	4.6
	4	Ferritin [ng/mL]		1057	1005	1229	1193	1124		809	792	663	720	664	580	508	512
	4	PCT [ng/mL]		0.68	0.74	0.59	0.47	0.4	0.32	0.19	0.14	0.09	0.09	0.08	0.09	0.08	0.07
	4	D-Dimere [mg/L]		27.78	23.35	>35	>35	>35	>35	33.7	18.4	18.11	30.24	>35	26.02	7.7	4.15
	4	WBC [/nL]		16.65	13.42	7.91	7.95	8.66	9.72	8.26	13.3	10	12.98	18.85	22.22	18.16	13.24
	4	Platelets [/nl]		217	196	113	96	71	84	129	244	240	225	261	262	258	268
	4	Lymphoctes [x10ᶾ/μL]		1.21	1.81	0.99	1.37	1.69	1.66	1.3	1.96	1.56	1.86	1.75	2.79	2.51	2.04
	4	IL-6 [pg/mL]		693	76.8	484	200	235	92.4	10.1	6.3	5.7	8.2	11.1	12	10.3	13.5
	Number	Parameter	at admission	Day 1	Day 2	Day 3	Day 4	Day 5	Day 6	Day 7	Day 8	Day 9	Day 10	Day 11	Day 12	Day 13	Day 14
	5	Troponin [ng/L]		45.5	26.5		22.2	20.1	18.8	16.3	17.2	16.4		17.5	18.5	19.6	18.1
	5	GFR [mL/min/KOF]		49	55	40	58	45	36	41	39	36	37	31	29	41	45
	5	Creatinine [mg/dL]		1.15	1.08	1.34	0.99	1.22	1.48	1.32	1.38	1.46	1.43	1.68	1.75	1.31	1.23
	5	Urea [mg/dL]		66	73	91	78	92	112	107	112	129	128	143	170	153	149
	5	GOT (AST) [U/L]		338	206	150	132	79	61	54	42	55		56	65		44
	5	GPT (ALAT) [U/L]		190	194	145	154		97	74	58		63	57		60
	5	INR		1.1	1.03	1.08	0.97	0.98	1.05	1.04	1.12	1.11	1.11	1.06	1.07	1.16	1.08
	5	LDH [U/L]		570	460	336	340	289	290	278	213	250	281	302	253		280
	5	CRP [mg/L]		160	194	241	235	165	104	65.8	48.6	54.4	61.7	74.9	62.6	56.3	117
	5	Ferritin [ng/mL]			84.3	90.3	96.2	105	105	106	91.8	94.6		106	107	101	152
	5	PCT [ng/mL]		0.41	0.71	1.71	0.91	0.75	0.56	0.38	0.39	0.5	0.8	0.85	0.83	0.82	0.74
	5	D-Dimere [mg/L]			6.01	3.6	4.57		2.55	2.01	1.78			1.4	1.66	1.28
	5	WBC [/nL]		12.9	19.79	10.97	10.11	7.99	7.37	8.17	10.73	12.1	13.75	13.85	17.03	17.43	15.12
	5	Platelets [/nl]		308	292	219	217	240	303	393	479	550	570	597	608	584	570
	5	Lymphoctes [x10ᶾ/μL]		1.25	0.89	0.57	0.48		1.01	0.99	1.05			1.35		1.28
	5	IL-6 [pg/mL]		85.7	323	320	91.6	45.1	44.3	34.4	38.1	47.7		41.7	25.6	93.9	53.5
	Number	Parameter	at admission	Day 1	Day 2	Day 3	Day 4	Day 5	Day 6	Day 7	Day 8	Day 9	Day 10	Day 11	Day 12	Day 13	Day 14
	6	Troponin [ng/L]		11	14.7		7.4	8.1	8.6	8.4	7.5	7.1		10.2	9.7	10.5	9.9
	6	GFR [mL/min/KOF]		101	108	109	104	101	107	101	104	103	105	107	105	106	113
	6	Creatinine [mg/dL]		0.87	0.73	0.71	0.8	0.86	0.75	0.86	0.8	0.83	0.78	0.75	0.79	0.76	0.66
	6	Urea [mg/dL]		19	19	25	34	40	46	54	49	60	64	65	64	66	61
	6	GOT (AST) [U/L]		35	33	38	28	31		24	39	56		47	46	66	51
	6	GPT (ALAT) [U/L]		32	29	24	23		28	24	42		73	86		115
	6	INR		0.91	0.92	0.98	1.01	0.99	1.05	1.06	1.08	1.13	1.09	1.04	1.07	1.07	1.17
	6	LDH [U/L]		410	376	280	239	230		224	221	207	187	191	204	255	244
	6	CRP [mg/L]		131	116	69.2	30.6	25.6	44.6	41.7	25.4	14.6	10.1	9.5	5.9	4	2.6
	6	Ferritin [ng/mL]		622	638	557	550	527	513	482	540	561		460	432	450	413
	6	PCT [ng/mL]		0.18	0.24		0.15	0.11	0.08	0.08	0.07	0.08	0.07	0.09	0.09	0.11	0.11
	6	D-Dimere [mg/L]		2.46	5.43	2.32			1.17	1.21	1.07			0.93		1.06
	6	WBC [/nL]		16.41	13.4	11.24	15.39	15.91	15.64	14.19	12.6	11.7	12.18	10.39	11.91	12.45	13.79
	6	Platelets [/nl]		500	434	371	402	422	398	395	379	368	338	316	300	305	307
	6	Lymphoctes [x10ᶾ/μL]		3.69	1.27	0.9	1.08		1		1.02			1.32		1.64
	6	IL-6 [pg/mL]		45.3	39.5	6.7	9.6	31.1	28.5	16.4	12	9		9.9	8.6	5.3	3.3
	Number	Parameter	at admission	Day 1	Day 2	Day 3	Day 4	Day 5	Day 6	Day 7	Day 8	Day 9	Day 10	Day 11	Day 12	Day 13	Day 14
	7	Troponin [ng/L]		87.4	83.6		64.8	56.3	60.1	68.6	67.2	64.2		59.5	66.3	52	48.8
	7	GFR [mL/min/KOF]		18	16	42	54	62	88	88	91	65	69	86	71	88
	7	Creatinine [mg/dL]		3.22	3.71	1.63	1.32	1.19	0.85	0.85	0.78	1.13	1.08	0.9	1.06	0.85
	7	Urea [mg/dL]		80	117	50	56	69	59	68	69	115	113	102	138	106	100
	7	GOT (AST) [U/L]		44	37	49	63	100	88	74	75	72	117	213	203	231	210
	7	GPT (ALAT) [U/L]		31		28	34	59	80	87	93	100	175	275	280	288	248
	7	INR		0.94	1.06	1	0.97	0.89	0.87	0.89	0.88	0.93	1.17	1.05	107	1.02	0.99
	7	LDH [U/L]		475	416	459	491	621	599	542	549	564	533	578	563	576	584
	7	CRP [mg/L]		348	255	252	137	81.5	49.4	40.6	41.1	60.5	91.4	143	147	123	76.6
	7	Ferritin [ng/mL]		1558	1451	2769	1964	3249	3265	2574	2425	2352			4590	4712	4356
	7	PCT [ng/mL]		0.81	1.26	1.32	1.07	0.89	0.74	0.61	0.48	0.39	0.47	0.72	1.22	1.23	1.13
	7	D-Dimere [mg/L]		13.15		9.12	4.48	3.73	7.41	8.56	8.39	6.85	3.87	2.18	1.74	1.87	2.27
	7	WBC [/nL]		16.77	10.12	10.96	7.47	6.81	7.51		9.84	11.16	12.8	15.14	13.12	11.09	10.73
	7	Platelets [/nl]		158	127	112	101	100	93		109	134	171	207	180	155	135
	7	Lymphoctes [x10ᶾ/μL]		0.74		0.57	0.67	0.7	0.93		1.18	1.48	2.01	2.84	1.93	1.46	1.17
	7	IL-6 [pg/mL]		112	291	56.2	36.2	25.4	30.5	32.1	40.2	62.2		132	83.5	46.3	53
	Number	Parameter	at admission	Day 1	Day 2	Day 3	Day 4	Day 5	Day 6	Day 7	Day 8	Day 9	Day 10	Day 11	Day 12	Day 13	Day 14
	8	Troponin [ng/L]		113
	8	GFR [mL/min/KOF]		62	62
	8	Creatinine [mg/dL]		1.12	1.11
	8	Urea [mg/dL]		42	45
	8	GOT (AST) [U/L]		37
	8	GPT (ALAT) [U/L]		19	17
	8	INR		0.99	1.07
	8	LDH [U/L]		284
	8	CRP [mg/L]		78.7	72.3
	8	Ferritin [ng/mL]
	8	PCT [ng/mL]		0.12	4.77
	8	D-Dimere [mg/L]
	8	WBC [/nL]		4.24	5.33
	8	Platelets [/nl]		111	95
	8	Lymphoctes [x10ᶾ/μL]		0.57
	8	IL-6 [pg/mL]		212
	Number	Parameter	at admission	Day 1	Day 2	Day 3	Day 4	Day 5	Day 6	Day 7	Day 8	Day 9	Day 10	Day 11	Day 12	Day 13	Day 14
	9	Troponin [ng/L]		10.3	8.4	7.4				7.4			7.3
	9	GFR [mL/min/KOF]		126	122	121	126	127	129	126	122	119	130		128
	9	Creatinine [mg/dL]		0.42	0.46	0.47	0.42	0.41	0.39	0.42	0.46	0.49	0.38		0.4
	9	Urea [mg/dL]		21	25	32	39	33	32	48	51	45	130		20
	9	GOT (AST) [U/L]		37	28	30				15	21		16
	9	GPT (ALAT) [U/L]		30	27	31	93	87	71	58	58	70	49	43	39
	9	INR		1.08	1.09	1.09	1	1	0.98	0.99	0.98	1.02	0.99	1.05	1.01
	9	LDH [U/L]		736	566	434	396	351	314	258	264	237	240	201	187
	9	CRP [mg/L]		296	219	108	62.5	40	22.5	13.7	9.4	15.4	12.2	8.5	9.2
	9	Ferritin [ng/mL]		1011	930	746	589	470	367	314	307	371	476
	9	PCT [ng/mL]		2.17	2.32	1.2	0.43	0.17	0.1	0.08	0.07	0.06	<0,06	<0,06	0.06
	9	D-Dimere [mg/L]		0.85	0.97	0.59				0.64			0.62
	9	WBC [/nL]		6.59	4.94	6.77	7.65	8.3	12.73	11.98	14.81	15.14	9.86	9.39	6.25
	9	Platelets [/nl]		330	327	423	482	607	647	639	643	626	534	509	469
	9	Lymphoctes [x10ᶾ/μL]		0.37	0.25	0.41				0.88			1.32
	9	IL-6 [pg/mL]		16.1	9.9	7.2	8.4	9.9	10.3	4.2	13.4	12.6	<2,5
	Number	Parameter	at admission	Day 1	Day 2	Day 3	Day 4	Day 5	Day 6	Day 7	Day 8	Day 9	Day 10	Day 11	Day 12	Day 13	Day 14
	10	Troponin [ng/L]		29			17.4							60.9
	10	GFR [mL/min/KOF]		81	87	91	78	80	98	83	92	79	87	100	101	99	102
	10	Creatinine [mg/dL]		1.05	0.99	0.96	1.09	1.06	0.9	1.03	0.95	1.07	0.99	0.86	0.84	0.88	0.81
	10	Urea [mg/dL]		60	56	50	66	63	69	76	84	102		87	80	82	81
	10	GOT (AST) [U/L]		46	37	43	77	38	36	50		43		47	43	49
	10	GPT (ALAT) [U/L]		22			115			68				111	107	132	105
	10	INR		1.06	1.03	1.01	1.09	1.19	1.13	1.12	1.11	1.05	1.04	1.07	1.07	1.05	1.05
	10	LDH [U/L]		308	274	288	372	358	301	294	319	343	320	373	360	412	363
	10	CRP [mg/L]		6.9	4.6	4.3	69.5	101	68.8		16.5	6.1		2.9	2.2	1.7
	10	Ferritin [ng/mL]		658			726		719	757				785
	10	PCT [ng/mL]		1.43		0.48	2.32							0.1
	10	D-Dimere [mg/L]		2.95			3.06							3.5
	10	WBC [/nL]		18.9	13.61	13.03	12.75	14.05	9.11	10.59	12.37	14.67	15.86	22.75	16.47	15.93	12.1
	10	Platelets [/nl]		110	93	81	81	138	173	252	295	340	334	322	299	246	186
	10	Lymphoctes [x10ᶾ/μL]		0.5			0.62		0.86					0.64
	10	IL-6 [pg/mL]		6.4			18.3							<2,5
	Number	Parameter	at admission	Day 1	Day 2	Day 3	Day 4	Day 5	Day 6	Day 7	Day 8	Day 9	Day 10	Day 11	Day 12	Day 13	Day 14
	11	Troponin [ng/L]		5.1				3			5.1
	11	GFR [mL/min/KOF]		90	100	106	106	109	108	103	107	104	103
	11	Creatinine [mg/dL]		0.94	0.79	0.69	0.69	0.65	0.66	0.74	0.68	0.72	0.75
	11	Urea [mg/dL]		35	40	49	42	40	38	39	41	36	38
	11	GOT (AST) [U/L]		41		28	26	24
	11	GPT (ALAT) [U/L]		33	29	30	28	29	42	46	53	50	47
	11	INR		1	1.06	1.08	1.12	1.15	1.13	1.17	1.09	1	1.05
	11	LDH [U/L]		332	286	255	246	232	229	218		184	192
	11	CRP [mg/L]		93.9	90.9	47.6	24	14.6	8.6	4.3	2	1.1	0.8
	11	Ferritin [ng/mL]		443	413	421	377	350	337		295
	11	PCT [ng/mL]		0.08	0.09	0.08	<0,06	<0,06	0.06	0.06	<0,06	<0,06	<0,06
	11	D-Dimere [mg/L]		0.71	1.64	1041	0.95	1.05	0.78		0.57
	11	WBC [/nL]		8.6	5.57	12.89	13.31	10.88	9.92	10.65	9.63	11.02	9.78
	11	Platelets [/nl]		237	220	297	334	335	351	351	350	335	332
	11	Lymphoctes [x10ᶾ/μL]		0.87	0.5	0.67	0.59	0.6	0.53		1.45
	11	IL-6 [pg/mL]		63.1	4.3	2.5	11.6	8.2	<2,5		3.9
	Number	Parameter	at admission	Day 1	Day 2	Day 3	Day 4	Day 5	Day 6	Day 7	Day 8	Day 9	Day 10	Day 11	Day 12	Day 13	Day 14
	12	Troponin [ng/L]		9.9	15.1			19.3				30.4			18.1
	12	GFR [mL/min/KOF]		80	74	104	118	66	107	125	128	117	64		136		143
	12	Creatinine [mg/dL]		1.21	1.29	0.97	0.83	1.41	0.95	0.72	0.68	0.84	1.46		0.59		0.52
	12	Urea [mg/dL]		80	52	44	39	77	99	67	63	71	98		58		39
	12	GOT (AST) [U/L]		52	36			25	29	33		75	73		93		41
	12	GPT (ALAT) [U/L]		119	78			34		34		68	74		67
	12	INR		0.87	0.92	0.95	0.97	0.96	0.97	0.92	0.91	0.88	0.93		0.94		0.89
	12	LDH [U/L]		499	416		293	241		314	309	297			314		274
	12	CRP [mg/L]		93.2	96.1			56.4	49	39.8	22.5	14.8	19.5		57.5		88.8
	12	Ferritin [ng/mL]			626		614	453	463	457	487	456			514
	12	PCT [ng/mL]		0.64					0.46	0.31		0.3			0.79
	12	D-Dimere [mg/L]			1.4			0.82		1.11		1.33			1.29
	12	WBC [/nL]		14.94	15.06	15.29	12.41	13.07	12.2	13.36	14.44	15.24	18.49	12.83	9.74	7.25	5.93
	12	Platelets [/nl]		216	216	216	173	178	206	256	287	308	347	307	273	255	274
	12	Lymphoctes [x10ᶾ/μL]		1.37	0.96	1.22		2.62		2.76	3.64	3.96			2.22
	12	IL-6 [pg/mL]		83.8	4	15.7	105	86.9		33.3	38	59			63.2
	Number	Parameter	at admission	Day 1	Day 2	Day 3	Day 4	Day 5	Day 6	Day 7	Day 8	Day 9	Day 10	Day 11	Day 12	Day 13	Day 14
	13	Troponin [ng/L]		30.8	31.7	45.6			44.8	65.2	77	78.6	19
	13	GFR [mL/min/KOF]		28	27	27	24	33	41
	13	Creatinine [mg/dL]		2.63	2.65	2.7	2.93	2.29	1.92
	13	Urea [mg/dL]		204	221	278	320	230	187	191	167	164	162	162
	13	GOT (AST) [U/L]		252	199		191	154	130	139	111	79	78	103
	13	GPT (ALAT) [U/L]		226	172	180	165	153	152	155	160	129	115	83
	13	INR		1.1	1.18	1.21	1.19	1.12	1.08	1.08	1.09	1.09	1.15	1.37
	13	LDH [U/L]		958	756		1574	1190	954	782	653	565	728	789
	13	CRP [mg/L]		27.5	28.2	32.4	31.9	25.4	33.2	40	37.6	95.1	222	345
	13	Ferritin [ng/mL]		4731				1603	1542	1488	1636	1548	3020
	13	PCT [ng/mL]		10.8	9.48	5.33	3.7	2.33	1.82	2.2	2.27	2.91	5.01	29.4
	13	D-Dimere [mg/L]		5.65	2.72	<35	<35	<35	<35	<35	31.79	25.64	16.64	11.71
	13	WBC [/nL]		13.83	12.21	12.29	20.36	19.68	15.14	10.84	9.12	8.99	11.87	12.74
	13	Platelets [/nl]		95	84	74	70	78	82	75	82	92	101	89
	13	Lymphoctes [x10ᶾ/μL]		1.89	1.84	1.3	1.98	0.96	0.54	0.41	0.3	0.28	0.53	0.98
	13	IL-6 [pg/mL]		115	89.3	94.8		136	164	94.1	166	285	1360
	Number	Parameter	at admission	Day 1	Day 2	Day 3	Day 4	Day 5	Day 6	Day 7	Day 8	Day 9	Day 10	Day 11	Day 12	Day 13	Day 14
	14	Troponin [ng/L]		4984		1984	1192	842	723	712			701	770	746	751	643
	14	GFR [mL/min/KOF]		11	19	22	21	49	43	43	42	38	49	44	48	47	57
	14	Creatinine [mg/dL]		5.34	3.39	2.98	3.18	1.55	1.72	1.73	1.75	1.93	1.54	1.69	1.57	1.61	1.36
	14	Urea [mg/dL]		297	187	148	167	75	87	102	110	139	110	113	106	112	104
	14	GOT (AST) [U/L]		5007	8445	2723	817	241	99	100	89	80	82	104	96	116	103
	14	GPT (ALAT) [U/L]		1421	1268	519	253	115	61	71	75	74	76	88	84	97	96
	14	INR		3.06	1.82	1.21	1.16	1.14	1.14	1.18	1.15	1.18	1.13	1.13	1.11	1.07	1.09
	14	LDH [U/L]		7326	7269	2520	1089	457	292	308	281	291	317	321	355	400	508
	14	CRP [mg/L]		260	258	153	79.4	44.9	62.4	103	94.9	75.5	58.9	57.8	72.2	78.1	76.4
	14	Ferritin [ng/mL]		38482	36650	16331	6599	2302	871	1063	1144	1141	1309	1446	2529	2832	3148
	14	PCT [ng/mL]		10	23.4	31.8	25.5	17	9.91	7.5	5.34	4.28	3.63	3.16	3.74	4.14	5.11
	14	D-Dimere [mg/L]		10.76	12.04	3.95	2.26	3.44	5.57	7.73	6.58	10.93	15.56	23.62	27.31	27.06	29.27
	14	WBC [/nL]		16.71	17.54	24.88	28.54	28.81	27.32	22.6	19.15	17.01	15.03	15.12	11.87	11.32	11.65
	14	Platelets [/nl]		192	144	141	140	134	122	134	136	146	151	150	115	103	92
	14	Lymphoctes [x10ᶾ/μL]		0.73	0.76	1.3	1.42	1.5	1.62	1.33	1.29	1.44	1.11	1.16	0.7	0.64	0.5
	14	IL-6 [pg/mL]		948	283	76.3	45.1	110	143	71.4	47		44.2	57.3	56.5	44.3	42.8
	Number	Parameter	at admission	Day 1	Day 2	Day 3	Day 4	Day 5	Day 6	Day 7	Day 8	Day 9	Day 10	Day 11	Day 12	Day 13	Day 14
	15	Troponin [ng/L]		7.3			9.5				54.2			16
	15	GFR [mL/min/KOF]		49	47	51	51	60	68	22	65	84	107	108	112	110	109
	15	Creatinine [mg/dL]		1.63	1.67	1.56	1.56	1.38	1.24	3.17	1.29	1.04	0.77	0.75	0.68	0.72	0.73
	15	Urea [mg/dL]		102	114	119	129	122	141	68	190	155	102	76	62	63	53
	15	GOT (AST) [U/L]		52			45		47	22	41			104			44
	15	GPT (ALAT) [U/L]		43	41	40	51	47	61	32	62	53	69	156	132	108	97
	15	INR		0.99	0.97	1.06	1.1	1.11	1.11	0.92	1.05	1	0.91	0.9	0.97	1	1.01
	15	LDH [U/L]		525	475	418	379	310	310	194	299	250	274	303	341	349	280
	15	CRP [mg/L]		48.3	39.1	32.2	52.7	71.2	92.1	51.8	164	120	77.8	51.1	95	159	204
	15	Ferritin [ng/mL]		863			705		1023		7404			4092
	15	PCT [ng/mL]		0.17	0.15	0.13	0.24	0.4	0.37		0.8	0.55	0.27	0.25	0.2	0.24
	15	D-Dimere [mg/L]		1.16			1.02		0.97	8.89	1.08			2.39			1.16
	15	WBC [/nL]		12.83	11.71	12.29	15.75	20.39	23.53	8.71	29.03	20.75	16.58	13.28	14.11	11.78	10.06
	15	Platelets [/nl]		325	318	312	347	300	314	155	268	258	242	224	209	215	210
	15	Lymphoctes [x10ᶾ/μL]		0.79	0.47	0.54			1.27	0.27	1.28			1.31			0.83
	15	IL-6 [pg/mL]		9.2	10.5	12.2	158		410		51.4			65.7
	Number	Parameter	at admission	Day 1	Day 2	Day 3	Day 4	Day 5	Day 6	Day 7	Day 8	Day 9	Day 10	Day 11	Day 12	Day 13	Day 14
	16	Troponin [ng/L]		14.5		8.9				19.6			18.9
	16	GFR [mL/min/KOF]		86	82	75	63	60	66	79	95	94	94	33
	16	Creatinine [mg/dL]		0.96	1	1.08	1.25	1.3	1.2	1.03	0.86	0.87	0.89	2.15
	16	Urea [mg/dL]		52	53	53	67	85	96	106	109	110	94	133
	16	GOT (AST) [U/L]		66	55	38	58	91	70	64	49	48	48	12809
	16	GPT (ALAT) [U/L]		17	16	13	24	35	31	35	31	33	36	5952
	16	INR		1.35	1.25	1.21	1.23	1.3	1.27	1.36	1.49	1.33	1.27	2.43
	16	LDH [U/L]		543	433	339	395	417	394	430	382	433	420	14973
	16	CRP [mg/L]		399	473	463	459	459	319	262	227	280	272	202
	16	Ferritin [ng/mL]		806	744	835				935			853
	16	PCT [ng/mL]		1.81	2.48	2.28	2.18	1.45	0.79	0.52	0.39	0.44	0.51	2.73
	16	D-Dimere [mg/L]		>35	>35	12.81	9.84	16.29	28.94	>35	>35	>35	>35	>35
	16	WBC [/nL]		6.96	9.76	10.54	10.8	11.31	11.71	13.28	11.81	12.65	13.31	25.21
	16	Platelets [/nl]		180	206	213	195	184	163	171	136	141	116	126
	16	Lymphoctes [x10ᶾ/μL]		1.16		0.97	1.44	1.5	1.42	1.89	1.52	2.11	2.52	3.7
	16	IL-6 [pg/mL]		3236	4600	3285			111	138			232
	Number	Parameter	at admission	Day 1	Day 2	Day 3	Day 4	Day 5	Day 6	Day 7	Day 8	Day 9	Day 10	Day 11	Day 12	Day 13	Day 14
	17	Troponin [ng/L]		7				7.9							11.6
	17	GFR [mL/min/KOF]		52		52	64	52	76	85	89	88	90		97	97	97
	17	Creatinine [mg/dL]		1.08		1.08	0.91	1.08	0.79	0.72	0.69	0.7	0.66		0.52	0.52	0.52
	17	Urea [mg/dL]		68		112	114	125	109	104	94	79	68		62	69	56
	17	GOT (AST) [U/L]				23		34			51	42	46		38		48
	17	GPT (ALAT) [U/L]		22		20		28				69	70		55		63
	17	INR		0.92		1.05	1.14	1.07	1.17	1.24		1.03	1.04		1	1.06	1.1
	17	LDH [U/L]				325	265	267	230	243	210	225		178	242	256	274
	17	CRP [mg/L]		343	320	184		156		76.8	107	95	111	83.4	70.1	77.4	89.8
	17	Ferritin [ng/mL]		927				794			891	840	780		600
	17	PCT [ng/mL]		0.18	0.21			0.2							0.14
	17	D-Dimere [mg/L]		10.25				8.09				5.71		7.35	8.05		9.24
	17	WBC [/nL]		19.33	17.45	15.99	19.24	20.66	15.77	14.57	13.54		15.74	10.34	11.19	10.36	9.74
	17	Platelets [/nl]		213	226	256	266	331	352	306	313		349	283	292	280	213
	17	Lymphoctes [x10ᶾ/μL]		0.99		1.15		1.84							1.33
	17	IL-6 [pg/mL]		32.8				55.8			72.1	86.2	63	34	61.2
	Number	Parameter	at admission	Day 1	Day 2	Day 3	Day 4	Day 5	Day 6	Day 7	Day 8	Day 9	Day 10	Day 11	Day 12	Day 13	Day 14
	18	Troponin [ng/L]		157	143		143				117			284
	18	GFR [mL/min/KOF]		41	46	43	42	42	47	57	55	53	50	41	38	48	116
	18	Creatinine [mg/dL]		1.33	1.21	1.29	1.32	1.31	1.19	1.02	1.05	1.08	1.14	1.34	1.43	1.17	0.32
	18	Urea [mg/dL]		87	85	102	136	163	185	187	210	235	256	297	297	187	38
	18	GOT (AST) [U/L]		49	58		43				112			260		1125
	18	GPT (ALAT) [U/L]		32	35	34	33	38	43	57	72	94	120	139	154	377	436
	18	INR		1.18	1.15	1.07	1.11	1.12	1.16	1.14	1.17	1.14	1.13	1.1	1.1	1.26	1.04
	18	LDH [U/L]		291	309	284	269	322	344	397	417		484	499	563	1401	832
	18	CRP [mg/L]		393	459	246	135	89.6	58.7	35.4	22.3	14.6	12.7	10.6	12.3	54.9	89.4
	18	Ferritin [ng/mL]		687	1286	1231	1025	725	732	680	809	803	898	1519	1731	7740	7242
	18	PCT [ng/mL]		2.18	1.92	1.23	0.77	0.47	0.46	0.44	0.38	0.3		0.54	0.54	2.02	1.49
	18	D-Dimere [mg/L]		6.92	6.05	2.94	2.59		2.89		2.69			2.65
	18	WBC [/nL]		9.82	9.76	11.17	9.99	14.27	14.16	13.43	13.58	14.43	15.7	18.7	25.6	37.84	37.71
	18	Platelets [/nl]		206	211	189	193	255	279	322	355	365	386	343	397	309	194
	18	Lymphoctes [x10ᶾ/μL]		0.68	0.79		0.57				0.42			0.49			0.65
	18	IL-6 [pg/mL]		1161	35.9	12.5	5.3	4.5	4.3	4.2	6	5.9	7.9	13	78.4	143	31.5
	Number	Parameter	at admission	Day 1	Day 2	Day 3	Day 4	Day 5	Day 6	Day 7	Day 8	Day 9	Day 10	Day 11	Day 12	Day 13	Day 14
	19	Troponin [ng/L]					7.4
	19	GFR [mL/min/KOF]		94	80	97	97	97
	19	Creatinine [mg/dL]			0.81	0.66	0.66	0.66
	19	Urea [mg/dL]			44	41	40	41
	19	GOT (AST) [U/L]			30		31
	19	GPT (ALAT) [U/L]				51	47	38
	19	INR		1.08	1.09	1.12	1.07	1.09
	19	LDH [U/L]			263	270	270	243
	19	CRP [mg/L]			46.9	28.2	17.6	12.4
	19	Ferritin [ng/mL]					94
	19	PCT [ng/mL]				0.06	<0,06	<0,06
	19	D-Dimere [mg/L]		1.68			1.49
	19	WBC [/nL]		13.31	11.9	12.28	13.4	14.38
	19	Platelets [/nl]		709	690	666	717	753
	19	Lymphoctes [x10ᶾ/μL]		1.05			1.5
	19	IL-6 [pg/mL]					2.8
	Number	Parameter	at admission	Day 1	Day 2	Day 3	Day 4	Day 5	Day 6	Day 7	Day 8	Day 9	Day 10	Day 11	Day 12	Day 13	Day 14
	20	Troponin [ng/L]		14.3					17.1			33.3				40.1
	20	GFR [mL/min/KOF]		102	100	97	104	97	96	98	98	95		95	95	97
	20	Creatinine [mg/dL]		0.71	0.75	0.81	0.67	0.8	0.82	0.79	0.79	0.84		0.84	0.85	0.81
	20	Urea [mg/dL]		21	23	31	30	38	41	33	32	33		29	32	33
	20	GOT (AST) [U/L]		130					48			36				69
	20	GPT (ALAT) [U/L]		54	49	52	64	63	63	70	74	65		80	116	124
	20	INR		0.93	0.95	0.98	93	1	0.99	0.96	0.99	0.95	0.99	0.99	1	0.99	1.04
	20	LDH [U/L]		666	622	528	463	423	352	332		275		228	215	216
	20	CRP [mg/L]		189	178	109	44.4	23.7	21.4	30.6	34.9	18.5	12.3	5.9	6.7	13.8	31.2
	20	Ferritin [ng/mL]		1200					424	380		328				265
	20	PCT [ng/mL]		0.07	0.07	<0,06	<0,06	<0,06	<0,06	<0,06	<0,06	<0,06	<0,06	<0,06	<0,06	<0,06	<0,06
	20	D-Dimere [mg/L]		1.05					0.8			0.48				0.31
	20	WBC [/nL]		5.4	5.86	4.94	7.83	8.09	7.27	7.91	8.34	9.55	11.01	10.14	9.26	10.27	10.36
	20	Platelets [/nl]		138	156	188	217	246	260	287	328	323	320	302	276	260	228
	20	Lymphoctes [x10ᶾ/μL]		0.62					1.61			2.67				3.05
	20	IL-6 [pg/mL]		29.6					20.8	17.6		7.2				28
	Number	Parameter	at admission	Day 1	Day 2	Day 3	Day 4	Day 5	Day 6	Day 7	Day 8	Day 9	Day 10	Day 11	Day 12	Day 13	Day 14
	21	Troponin [ng/L]		70.2				44.8
	21	GFR [mL/min/KOF]		23	26	34	43	55	70	70	51		60	78	66	65	67
	21	Creatinine [mg/dL]		2.92	2.61	2.13	1.75	1.42	1.16	1.17	1.52		1.32	1.07	1.23	1.24	1.21
	21	Urea [mg/dL]		168	140	115	92	79	75	80	122		87	71	85	70	67
	21	GOT (AST) [U/L]		79	64	109	74	58	46	49	62		66	84	82	80	68
	21	GPT (ALAT) [U/L]		42	37	56	46	41			43
	21	INR		1.05	1.09	1.09	1.14	1.1	1.09	1.19	1.17		1.17	1.16	1.14	1.14	1.12
	21	LDH [U/L]		595	474	429	321	322	279	249	241		232	230	264	270
	21	CRP [mg/L]		156	212	252	158	107	89.8	79.1	79.3		78.3	80.4	103	84.4	82.2
	21	Ferritin [ng/mL]		1056	1011		1285	1177
	21	PCT [ng/mL]		2.83				8.15
	21	D-Dimere [mg/L]		9.92				8.81
	21	WBC [/nL]		2.78	4.57	5.23	2.17	7.54	7.92	7.64	8.62		6.5	4.51	7.05	4.95	4.27
	21	Platelets [/nl]		45	68	81	43	56	55	59	70		69	71	81	76	61
	21	Lymphoctes [x10ᶾ/μL]		0.3				0.52
	21	IL-6 [pg/mL]		8679			60.6	137
	Number	Parameter	at admission	Day 1	Day 2	Day 3	Day 4	Day 5	Day 6	Day 7	Day 8	Day 9	Day 10	Day 11	Day 12	Day 13	Day 14
	22	Troponin [ng/L]		39.4	8.5		66.3	45.7		34.9	28.4	32.7	28.6	27.7	19.4
	22	GFR [mL/min/KOF]		114	109	110	104	100	108	115	109	118	119	115	123	130	118
	22	Creatinine [mg/dL]		0.5	0.55	0.54	0.62	0.69	0.57	0.49	0.56	0.46	0.45	0.49	0.41	0.36	0.46
	22	Urea [mg/dL]		51	50	59	71	93	97	97	103	81	68	7	76	58	65
	22	GOT (AST) [U/L]		38	25	24	56	114	61	89	94	38	178	74	34	200	114
	22	GPT (ALAT) [U/L]		38	33	32	64	148	129	162	201	134	242	221	163	258	239
	22	INR		1.28	1.16	1.23	1.15	1.28	1.28	1.24	1.13	1.2	1.23	1.26	1.1	0.98	1.12
	22	LDH [U/L]		246	216	218	272	313	307	366	419	302	371	279	278	405	312
	22	CRP [mg/L]		135	108	68	42.3	30.2	21.7	14.3	10.3	6.7	12.6	69.6	55	59.5	154
	22	Ferritin [ng/mL]		1588		1235	1345	1640			1846	1221	2676	1558	1429
	22	PCT [ng/mL]		0.24	0.2	0.13	0.12	0.38	0.31	0.18	0.14	0.11	0.25	0.49	0.52	0.53
	22	D-Dimere [mg/L]		2.21	6.57	2.99	2.92	2.43	2.98	2.71	4.04	3.16	2.79	1.69	3.04	8.15	5.96
	22	WBC [/nL]		8.56	8.46	7.85	10.4	14.57	12.69	7.91	16.06	9.62	15.61	10.24	7.97	10.57	9.97
	22	Platelets [/nl]		220	219	229	250	270	250	176	298	233	223	218	235	206	171
	22	Lymphoctes [x10ᶾ/μL]		1.24	0.99	1.14	1.02	2.51	1.37	0.48	1.73	1.02	0.76	1.05	1.08	1.17	0.9
	22	IL-6 [pg/mL]		17	7.5	4.1	<2,5	3.9		5.2	6.1	4.6	170	16.4	21		63.1
	Number	Parameter	at admission	Day 1	Day 2	Day 3	Day 4	Day 5	Day 6	Day 7	Day 8	Day 9	Day 10	Day 11	Day 12	Day 13	Day 14
	23	Troponin [ng/L]		14.1						23.3		25.4	28.3	27.3			31.4
	23	GFR [mL/min/KOF]		71	62	59	63	67	70	40	38	47	55	53	74		83
	23	Creatinine [mg/dL]		1.1	1.23	1.28	1.21	1.15	1.11	1.76	1.83	1.55	1.37	1.41	1.06		0.97
	23	Urea [mg/dL]		49	59	89	116	124	139	190	223	198	136	115	86		62
	23	GOT (AST) [U/L]		39				69		95	110	137	203	157	142		132
	23	GPT (ALAT) [U/L]		45	36			45		69		87	109	106			93
	23	INR		1.63	1.36	1.37	1.53	1.27	1.09	1.05	1.03	1.01	1.04	1.1	1.18	1.28	1.2
	23	LDH [U/L]		527	416	417	329	307		364		388	396	367	415		411
	23	CRP [mg/L]		352	344	287		184		181	175	161	130	121	147		118
	23	Ferritin [ng/mL]		757			970	1035	1172	1528	1886	2436	2828	2819			1798
	23	PCT [ng/mL]		0.73	0.53					1.17		3.27	3.05	3.16			2.73
	23	D-Dimere [mg/L]		2.92						5.92		3.19		2.91			2.39
	23	WBC [/nL]		17.81	13.26	14.38	11.42	11.04	10.06	13.65	11.31	11.87	11.49	9.34	8.84	7.8	8.23
	23	Platelets [/nl]		185	172	178	176	172	168	206	173	187	161	125	140	122	127
	23	Lymphoctes [x10ᶾ/μL]		0.66		0.58				1.98		1.92	2.21	1.51			2.33
	23	IL-6 [pg/mL]		153		46	72.9	167		72		67.7	107	257			66.8
	Number	Parameter	at admission	Day 1	Day 2	Day 3	Day 4	Day 5	Day 6	Day 7	Day 8	Day 9	Day 10	Day 11	Day 12	Day 13	Day 14
	24	Troponin [ng/L]		25.2	16.4		13.4			20.9				31.9			165
	24	GFR [mL/min/KOF]		21	21	17	18	25	29	30		43	45	48	52	23	16
	24	Creatinine [mg/dL]		3.09	3.08	3.64	3.54	2.73	2.39	2.3		1.71	1.65	1.56	1.46	2.84	3.87
	24	Urea [mg/dL]		137	148	172	192	189	185	176		121	121	113	117	177	213
	24	GOT (AST) [U/L]		79	78	75	64			96				57			75
	24	GPT (ALAT) [U/L]		41	44	52	52	71	76	111	144	173	146	122	151	142	108
	24	INR		1.09	1.05	1.02	1.06	1.13	1.09	1.11	1.11	1.09	1.06	0.99	1.03	1.1	1.37
	24	LDH [U/L]			484		395	363	363	395	344	320	324	339	354	334	369
	24	CRP [mg/L]		188	203	111	61.2	37.2	25.7	23	24.5	57.2	87.2	84.9	121	194	195
	24	Ferritin [ng/mL]		225	291		253	215	205	231	331	397	448	473			773
	24	PCT [ng/mL]		2.69	3.58	3.66	2	0.99	0.7	0.39	0.35	0.49	0.69	0.62	0.96	2.91	7.85
	24	D-Dimere [mg/L]		4.38	2.58		1.33	2.03	2.77	1.73		1.82		1.29			2.43
	24	WBC [/nL]		13.91	10.03	10.08	11.32	9.77	12.71	13.97	14.5	16.37	15.84	18.6	18.44	16.89	15.96
	24	Platelets [/nl]		201	195	219	244	252	314	325	290	267	219	202	193	162	147
	24	Lymphoctes [x10ᶾ/μL]		0.64	0.51		0.38			0.38				1.08			1.34
	24	IL-6 [pg/mL]		160	35.6		14	19	42.4	32.5	79.6	130	97	73.3			184
	Number	Parameter	at admission	Day 1	Day 2	Day 3	Day 4	Day 5	Day 6	Day 7	Day 8	Day 9	Day 10	Day 11	Day 12	Day 13	Day 14
	25	Troponin [ng/L]		16.5	13.4		9.9	11	19.4		24	4	34.4	58	84.9	137
	25	GFR [mL/min/KOF]		42	48	53	50	48	52	65	57	45	39	31		46	46
	25	Creatinine [mg/dL]		1.64	1.47	1.35	1.42	1.47	1.38	1.15	1.27	1.56	1.76	2.13		1.51	1.52
	25	Urea [mg/dL]		57	58	63	84	115	137	124	138	155	171	209		120	102
	25	GOT (AST) [U/L]		81	77		67	105	135	150	152	159	202	195		204	187
	25	GPT (ALAT) [U/L]		34	32	42	50	82		143	170	213	264	257		241	242
	25	INR		1.1	1.15	1.05	1.08	1.1	1.16	1.28	1.2	1.18	1.23	1.41		1.44	1.49
	25	LDH [U/L]		555	440	387	331	318	353	410	471	429	484	515		685	569
	25	CRP [mg/L]		267	254	166	77.4	47	30.9	28.4	29.9	30.8	29.1	31		43.8	35
	25	Ferritin [ng/mL]		4056	3544		3450	3876	3013	2861	3065	3414	4171	3666		4004
	25	PCT [ng/mL]		7.55	5.15	3.5	2.35	1.64	1	0.65	0.5	0.47	0.55	0.85		1.6	1.48
	25	D-Dimere [mg/L]		2.27	1.68		1.29	0.86		1.13	1.44	1.64	1.69	1.82		3.79	3.64
	25	WBC [/nL]		15.51	8.23	10.42	5.52	6.34	7.83	9.33	10.42	9.45	13.1	13.96		11.92	12.83
	25	Platelets [/nl]		210	186	254	207	198	190	184	174	144	208	218		181	211
	25	Lymphoctes [x10ᶾ/μL]		2.12	1.29		1.52	1.87		2.99	3.05	2.4	3.18	4.27		4.74	5.72
	25	IL-6 [pg/mL]		2132	424		48.6	39.6	49	56.3	64.7	46.5	46.7	61.3		47.4
	Number	Parameter	at admission	Day 1	Day 2	Day 3	Day 4	Day 5	Day 6	Day 7	Day 8	Day 9	Day 10	Day 11	Day 12	Day 13	Day 14
	26	Troponin [ng/L]		11.2	10.7			12.4	12.8		22.1			20.8	18.8
	26	GFR [mL/min/KOF]		119	113	114	116	115	114	116	113	111	125	118	118	119	122
	26	Creatinine [mg/dL]		0.48	0.53	0.51	0.49	0.5	0.51	0.49	0.52	0.55	0.41	0.47	0.47	0.46	0.44
	26	Urea [mg/dL]		31	40	48	36	30	26	26	47	61	40	54	50	58	54
	26	GOT (AST) [U/L]		31	28	30	59	44	35	35	25	29	24	90	83	82	69
	26	GPT (ALAT) [U/L]		24	22	23	38	38	36	37	31	37	28	66	94	106	114
	26	INR		0.99	0.99	1.02	1.03	1.02	0.99	1.06	1.07	1.08	1.12	113	1.15	1.08	1.07
	26	LDH [U/L]		360	324	286	335	369	348	388	362	384	260	356	338	326	321
	26	CRP [mg/L]		286	288	180	143	216	223	228	128	65.7	33.3	20.7	17.2	17	17.4
	26	Ferritin [ng/mL]		442				475			524				323
	26	PCT [ng/mL]		2.19	2.14	1.29	0.75	0.61	0.42	0.3	0.22	0.14	0.11	0.11	0.14	0.14	0.15
	26	D-Dimere [mg/L]		1.74	1.64	1.42	4.06	7.61	10.08	18.76	17.81	29.21	>35	32.56	29.5	26.62	31.63
	26	WBC [/nL]		7.3	5.46	5.08	4.42	5.45	5.22	5.8	5.2	6.74	7.13	6.83	5.95	4.4	4.35
	26	Platelets [/nl]		225	223	226	208	183	205	218	218	221	218	223	205	210	189
	26	Lymphoctes [x10ᶾ/μL]		0.24	0.4	0.54	0.72	0.59	0.61	0.42	0.93	0.92	1.22	1.17	0.92	0.74	0.92
	26	IL-6 [pg/mL]		183	53.7			248	162		7.4			11	8.4
	Number	Parameter	at admission	Day 1	Day 2	Day 3	Day 4	Day 5	Day 6	Day 7	Day 8	Day 9	Day 10	Day 11	Day 12	Day 13	Day 14
	27	Troponin [ng/L]		6.3	6.8	12.3		13.2		9.8		15.3			38.8
	27	GFR [mL/min/KOF]		109	107	100	105	104	106	113	115	113	114	126	110	89	76
	27	Creatinine [mg/dL]		0.57	0.6	0.7	0.63	0.64	0.62	0.53	0.5	0.52	0.51	0.4	0.56	0.9	1.04
	27	Urea [mg/dL]		84	84	93	80	75	68	65	67	69	72	58	77	92	115
	27	GOT (AST) [U/L]		63	59	71	104	122	159	122	150	205	142	87	122	123	133
	27	GPT (ALAT) [U/L]		41	40	49	82	115	144	141	165	247	225	153	197	213	221
	27	INR		1.18	1.32	1.38	1.31	1.15	1.13	1.18	1.17	1.16	1.15	1.15	1.15	1.23	1.18
	27	LDH [U/L]		444	398	407	395	371	399	340	359	369	353	254	360	369	391
	27	CRP [mg/L]		130	112	84.9	122	104	83.2	59.4	35.9	20.1	13.2	6.3	6	4.6	16
	27	Ferritin [ng/mL]		1856	1894			1861				1862			833
	27	PCT [ng/mL]		0.14	0.16	0.22	0.28	0.33	0.24	0.18	0.12	0.12	0.15	0.14	0.22	0.25	0.32
	27	D-Dimere [mg/L]		6.54	5.49	5.16	7.98	4.07	3.63	3.02	3.65	4.35	6.67	9.02	11.61	11.15	11.1
	27	WBC [/nL]		3.78	3.62	5.23	4.85	7.54	7.18	6.61	6.12	6.53	7.13	7.57	8.05	8.63	7.38
	27	Platelets [/nl]		249	235	221	196	198	193	193	193	169	161	142	134	104	85
	27	Lymphoctes [x10ᶾ/μL]		0.15	0.23	0.81	0.62	0.57	0.86	0.55	0.82	0.73	0.78	0.85	0.9	0.93	2.25
	27	IL-6 [pg/mL]		48.9	18.1	110		25.4		5.8		12.1			7.8
	Number	Parameter	at admission	Day 1	Day 2	Day 3	Day 4	Day 5	Day 6	Day 7	Day 8	Day 9	Day 10	Day 11	Day 12	Day 13	Day 14
	28	Troponin [ng/L]
	28	GFR [mL/min/KOF]		36	36	34
	28	Creatinine [mg/dL]		1.94	1.95	2.04
	28	Urea [mg/dL]		68	66	70
	28	GOT (AST) [U/L]		32	22
	28	GPT (ALAT) [U/L]		20
	28	INR		1.03	1.08	1.23
	28	LDH [U/L]		391	357	392
	28	CRP [mg/L]		112	140	101
	28	Ferritin [ng/mL]		1068
	28	PCT [ng/mL]
	28	D-Dimere [mg/L]
	28	WBC [/nL]		7.02	3.04	3.16
	28	Platelets [/nl]		128	93	106
	28	Lymphoctes [x10ᶾ/μL]		0.94
	28	IL-6 [pg/mL]		264
	Number	Parameter	at admission	Day 1	Day 2	Day 3	Day 4	Day 5	Day 6	Day 7	Day 8	Day 9	Day 10	Day 11	Day 12	Day 13	Day 14
	29	Troponin [ng/L]		165	186
	29	GFR [mL/min/KOF]		14	17
	29	Creatinine [mg/dL]		4.69	4.03
	29	Urea [mg/dL]		113	107
	29	GOT (AST) [U/L]		52	45
	29	GPT (ALAT) [U/L]		59	45
	29	INR		1.15	1.13
	29	LDH [U/L]		282	246
	29	CRP [mg/L]		124	149
	29	Ferritin [ng/mL]		1726	2813
	29	PCT [ng/mL]		3.74	3.09
	29	D-Dimere [mg/L]		2.49	3.83
	29	WBC [/nL]		5.81	3.89
	29	Platelets [/nl]		67	52
	29	Lymphoctes [x10ᶾ/μL]		0.5	0.36
	29	IL-6 [pg/mL]		138	92
	Number	Parameter	at admission	Day 1	Day 2	Day 3	Day 4	Day 5	Day 6	Day 7	Day 8	Day 9	Day 10	Day 11	Day 12	Day 13	Day 14
	30	Troponin [ng/L]		66.6	44		28.2		39.1	33		14.3		12.5			12.2
	30	GFR [mL/min/KOF]		78	82	78	76	70	67	64	96	77	88	89	65	57	47
	30	Creatinine [mg/dL]		0.83	0.8	0.83	0.85	0.91	0.94	0.97	0.68	0.84	0.75	0.74	0.96	1.08	1.25
	30	Urea [mg/dL]		32	35	34	44	52	65	59	54	67	58	46	56	65	68
	30	GOT (AST) [U/L]		33	30	23	23	23	21	22	22	21	19	20			14
	30	GPT (ALAT) [U/L]		25	25	25	26	25	22	23	24	22	20	21	22	21	16
	30	INR		1.22	1.26	1.47	1.3	1.23	1.16	1.08	1.12	1.12	1.13	1.2	1.14	1.03	1.16
	30	LDH [U/L]		202	212	232	253	262	285	271	216	260	231	186	186	207	189
	30	CRP [mg/L]		9.4	15	12.7	8.4	6.1	19.5	61.3	56.4	43.9	23.2	11	11.4	22.4	48
	30	Ferritin [ng/mL]		438	512	485	468			490		401	377	363	315	304	282
	30	PCT [ng/mL]		0.17	0.27	0.25	0.16	0.14	0.23	0.3	0.21	0.14	0.09	0.06	0.07	0.08	0.1
	30	D-Dimere [mg/L]		5.62	6.68	8.08	7.04	8.49	10.66	>35	>35	>35	13.89	4.72			2.27
	30	WBC [/nL]		18.75	16.03	18.02	17.25	12.48	10.07	10.27	10.66	12.96	10.01	8.53	10.14	13.36	11.31
	30	Platelets [/nl]		280	197	220	221	181	139	99	67	85	130	177	259	372	404
	30	Lymphoctes [x10ᶾ/μL]		1.92	1.5	1.88	2.83	2.98	2.1	1.78	1.55	1.87	1.88	2.26			2.56
	30	IL-6 [pg/mL]		15.7	11.4	7.7	6.7		45	69.7	41	25.2	10.8	9	15.8	30.4	14.9
	Number	Parameter	at admission	Day 1	Day 2	Day 3	Day 4	Day 5	Day 6	Day 7	Day 8	Day 9	Day 10	Day 11	Day 12	Day 13	Day 14
	31	Troponin [ng/L]		39.4	22.1				15.4			12.6		11.6		11.5
	31	GFR [mL/min/KOF]		133	118	117	121	124	120	121	128	130	130	129	131	136	134
	31	Creatinine [mg/dL]		0.46	0.61	0.62	0.58	0.54	0.59	0.57	0.5	0.48	0.48	0.49	0.47	0.43	0.45
	31	Urea [mg/dL]		27	36	55	51	37	33	28	27	31	42	49	52	53	54
	31	GOT (AST) [U/L]		25	20	18	73	83	61	67	54	48	40	33	29	53	23
	31	GPT (ALAT) [U/L]		75	66	47	94	166	158	152	129	111	104	90	85	145	101
	31	INR		1.3	1.11	1.21	1.14	1.04	1.07	98	0.99	1	0.98	1.05	1.08	1.15	1.08
	31	LDH [U/L]		447	443	396	413	419	417	396	360	341	349	299	386	392	365
	31	CRP [mg/L]		34.7	37.9	21.5	22.4	45.3	66.8	71.2	91.7	109	55.1	19.8	10	6.6	6.1
	31	Ferritin [ng/mL]		1142	1051		965	969	1014	982	907	747	672	579	547	566
	31	PCT [ng/mL]		0.16	0.13	0.1	0.1	0.15	0.18	0.16	0.16	0.12	0.07	<0,06	0.06	0.07	0.06
	31	D-Dimere [mg/L]		3.89	3.18	2.48	3.78	3.9	3.8	4.06	5.83	10.43	7.86	9.94	10.25	8.68	7.6
	31	WBC [/nL]		16.32	17.34	12.21	12.82	10.81	10.9	10.44	9.43	9.19	8.51	8.27	9.62	10.78	9.68
	31	Platelets [/nl]		279	301	204	196	168	161	157	141	123	138	153	173	184	171
	31	Lymphoctes [x10ᶾ/μL]		0.46	0.83	1.48	1.7	1.51	1.65	1.71	1.63	0.9	1.11	1.06	1.04	1.17	1.32
	31	IL-6 [pg/mL]		6.1	4.2		29.2	42.8	40.6	47.6	65.5	7.6	5.2	4	4.3	5.8
	Number	Parameter	at admission	Day 1	Day 2	Day 3	Day 4	Day 5	Day 6	Day 7	Day 8	Day 9	Day 10	Day 11	Day 12	Day 13	Day 14
	32	Troponin [ng/L]		471	521		642	605	703	594	427		275		302
	32	GFR [mL/min/KOF]		88	85	49	56	57	60	64	74	87	90	70	62	85	91
	32	Creatinine [mg/dL]		0.8	0.88	1.41	1.26	1.23	1.18	1.13	1	0.82	0.75	1.04	1.16	0.88	0.73
	32	Urea [mg/dL]		86	79	74	68	68	60	74	72	69	67	113	166	150	137
	32	GOT (AST) [U/L]		70	54		31	49			738	416	269	115	65
	32	GPT (ALAT) [U/L]		80	105	80	67	73	460	2229	2018	1732	1501	1056	744	481	328
	32	INR		1.14	1.15	1.02	1.04	1.07	1.33	1.57	1.31	1.23	1.23	1.22	1.27	1.19	1.21
	32	LDH [U/L]		892	887		546	507	753	662	650	571	607	508	556	502	475
	32	CRP [mg/L]		52	74.7	52.4	28.2	24.9	35.8	46.2	40.3	24.3	14.9	10.2	29	22.2	11.4
	32	Ferritin [ng/mL]		2283	2890		1723	1348	8350	21976	15488	10590	7668	4839	4396	3270	2778
	32	PCT [ng/mL]		0.3	0.7	1.81	1.19	0.84	1.25	2.87	1.66	1.16	0.69	0.4	0.65	0.48	0.31
	32	D-Dimere [mg/L]		14.31	25.78		4.08	2.61			4.26				5.42
	32	WBC [/nL]		21.48	29.67	28.45	25.96	24.89	21.68	23.55	26.37	25.74	25.84	20.05	19.4		14.31
	32	Platelets [/nl]		104	111	121	115	109	89	89	106	89	87	65	66		63
	32	Lymphoctes [x10ᶾ/μL]		0.88	0.66		0.57	0.66	0.76		1.11				0.6
	32	IL-6 [pg/mL]		33.8	19.3		20.6	54.5		33.5	25.8			25.3	36	9.7	22.6
	Number	Parameter	at admission	Day 1	Day 2	Day 3	Day 4	Day 5	Day 6	Day 7	Day 8	Day 9	Day 10	Day 11	Day 12	Day 13	Day 14
	33	Troponin [ng/L]		19.1	21.3	16.1			13.8			18.9		16.2		14.6
	33	GFR [mL/min/KOF]		116	116	112	118	117	111	114	115	115	116	116	112	115	117
	33	Creatinine [mg/dL]		0.4	0.4	0.44	0.38	0.39	0.45	0.42	0.41	0.41	0.4	0.4	0.44	0.41	0.39
	33	Urea [mg/dL]		37	51	57		57	57	58	59	65	61	52	59	55	47
	33	GOT (AST) [U/L]		40	42	54	54	40	39	32	34	39	217	148	139	89	65
	33	GPT (ALAT) [U/L]		45	45	58	62	47	46	40	37	35	153	166	197	169	150
	33	INR		1.05	1.06	1.03	1.03	1.05	1.11	1.22	1.21	1.14	1.11	1.13	1.08	1.24	1.14
	33	LDH [U/L]		195	247	254	249	239	275	262	290	353	418	336	363	313	331
	33	CRP [mg/L]		119	136	135	108	75.8	63.7	57.4	68.7	69.2	61.1	61.3	38.6	24.1	18
	33	Ferritin [ng/mL]		848	823		763	613	568	468	407	527	1283	1079	984	868
	33	PCT [ng/mL]		0.13	0.25	0.19	0.14	0.1	0.09	0.08	0.11	0.12	0.14	0.12	0.1	0.1	0.08
	33	D-Dimere [mg/L]		2.25	2.12	24.35	>35	>35	>35	>35	>35	>35	26.86	34.74	>35	>35	18.81
	33	WBC [/nL]		4.66	8.4	6.56	6.76	7.81	9.25	9.66	10.11	8.9	7.46	6.97	8.07	6.77	7.22
	33	Platelets [/nl]		139	180	170	132	127	131	127	134	151	161	212	243	212	218
	33	Lymphoctes [x10ᶾ/μL]		0.69	1.5	0.97	0.91	1.15	1.35	1.46	1.64	1.93	0.8	1.29	1.6	1.47	1.49
	33	IL-6 [pg/mL]		477	116	113	103	88.8	66.2	71.6	62.1	544	68	7.1	11.2	7.3	43.7
	Number	Parameter	at admission	Day 1	Day 2	Day 3	Day 4	Day 5	Day 6	Day 7	Day 8	Day 9	Day 10	Day 11	Day 12	Day 13	Day 14
	34	Troponin [ng/L]		17.8	12.6			8.7	7.4		10			1.6	7.9
	34	GFR [mL/min/KOF]		82	93	105	108	97	100	102	97	95	94	93	102	104	111
	34	Creatinine [mg/dL]		10.7	0.97	0.83	0.77	0.93	0.91	0.89	0.93	0.95	0.95	0.96	0.88	0.84	0.71
	34	Urea [mg/dL]		51	46	43	39	48	59	65	58	69	66	56	59	61	55
	34	GOT (AST) [U/L]		55	49	29	33	50	34	61	28	37	43	48	58	49	45
	34	GPT (ALAT) [U/L]		85	80	66	61	77	76	70	55	55	61	60	77	72	73
	34	INR		1.01	0.97	0.95	0.9	0.93	0.93	1	0.98	0.99	1.11	1.24	1.29	1.46	1.74
	34	LDH [U/L]		573	543	499	501	471	482	823	614	631	523	508	456	403	311
	34	CRP [mg/L]		81.4	75.7	49.1	62.4	109	184	191	256	180	119	108	81.2	33.2	14.3
	34	Ferritin [ng/mL]		1543		1178	1141	1332	1488	1757	2382	2975	2504	1844	1736	1235	953
	34	PCT [ng/mL]		0.43	0.38	0.22	0.14	0.19	0.23	0.86	0.98	1.28	0.81	0.56	0.53	0.36	0.22
	34	D-Dimere [mg/L]		23.28	21.86	6.97	3.53	3.53	3.19	17.07	>35	>35	>35	>35	>35	>35	>35
	34	WBC [/nL]		9.5	7.14	8.82	11.63	16.08	18.72	17.86	20.05	18.95	16.07	12.35	11.44	7.7	8.05
	34	Platelets [/nl]		292	290	304	308	307	342	229	205	202	170	164	100	63	52
	34	Lymphoctes [x10ᶾ/μL]		0.48	0.53	0.55	1.01	1.48		1.13		1.85	1.62	1.43	1.06	0.88	1.29
	34	IL-6 [pg/mL]		17.1	16	40.3	54.6	176	62.9	298	86.6	48.2	54.2	36.4	6.4	5.4	4
	Number	Parameter	at admission	Day 1	Day 2	Day 3	Day 4	Day 5	Day 6	Day 7	Day 8	Day 9	Day 10	Day 11	Day 12	Day 13	Day 14
	35	Troponin [ng/L]		50.9	33.1				8.9			6.2					21
	35	GFR [mL/min/KOF]		46	44	47	54	46	49	60	73	71	77	70	86	91	93
	35	Creatinine [mg/dL]		1.22	1.27	1.2	1.07	1.22	1.17	0.98	0.83	0.85	0.8	0.86	0.73	0.69	0.64
	35	Urea [mg/dL]		43	51	61	78	104	1221	121	115	111	117	120	103	96	80
	35	GOT (AST) [U/L]		54	53	40		63	58			34				58	44
	35	GPT (ALAT) [U/L]		27	28	24	22	51	78			65		62	59	88	100
	35	INR		0.92	1	0.95	0.96	0.95	0.96	0.99	0.96	0.96	0.92	0.96	0.93	0.94	0.92
	35	LDH [U/L]		595	624	531	451	386	318			262		231	247	233	208
	35	CRP [mg/L]		175	207	269	125	57.8	26.2	23.8	24.4	43.1	54.2	33.3	53.8	58.4	86.3
	35	Ferritin [ng/mL]		1416	1661	1515	1743	1488	1231			830		737	730	898	1103
	35	PCT [ng/mL]		2.92	3.08	1.75	1.11	0.61	0.4			0.17	0.14	0.14	0.13	0.12	0.11
	35	D-Dimere [mg/L]		3.59	3.26	3.12	1.92	0.24	1.16			0.94				0.56	0.68
	35	WBC [/nL]		6.41	5.13	8.63	6.73	7.33	7.38	6.96	5.86	6.74	6.55	8.38	10.67	9.56	8.31
	35	Platelets [/nl]		142	140	171	208	222	243	267	240	273	295	312	302	269	254
	35	Lymphoctes [x10ᶾ/μL]		1.06	0.7				0.68			0.81				0.92
	35	IL-6 [pg/mL]		117	1599	42	6.4	4.8	11.4			108		30.9		43.1	18.1
	Number	Parameter	at admission	Day 1	Day 2	Day 3	Day 4	Day 5	Day 6	Day 7	Day 8	Day 9	Day 10	Day 11	Day 12	Day 13	Day 14
	36	Troponin [ng/L]		106	165		97.5				41.2			46.8
	36	GFR [mL/min/KOF]		33	24	13	21	27	31	18	24	36	32	38	51	31	19
	36	Creatinine [mg/dL]		2.11	2.71	4.42	3.08	2.43	2.2	3.46	2.69	1.95	2.16	1.85	1.46	2.22	3.29
	36	Urea [mg/dL]		152	164	203	94	86	90	164	144	105	119	92	84	131	209
	36	GOT (AST) [U/L]		176	114	77	111				190		228	174		193	188
	36	GPT (ALAT) [U/L]		66	50	39	52	62	66	60	90	102	137	130	121	125	134
	36	INR		1.44	1.42	1.53	1.28	1.31	1.22	1.29	1.22		1.23	1.26	1.25	1.31	1.34
	36	LDH [U/L]		884	653	508	513	430	350		376	387		412	414	400	407
	36	CRP [mg/L]		61.5	66.4	76.6	148	162	121	76.6	45.7	36.5	49.7	73.7	74.4	70.3	61.1
	36	Ferritin [ng/mL]		1165	1157	1004	1146	1262	1384	1130	1590	1531	1663	1395	1421	1317	1400
	36	PCT [ng/mL]		0.9	2.17	2.98	4.18	6.55	5.14	3.53	2.4	2.68	2.38	3.29	2.6	2.5	3.02
	36	D-Dimere [mg/L]		9.41	7.38		1.77				0.44		0.48	0.48	0.59	0.83	1.26
	36	WBC [/nL]		13.14	10.33	6.1	9.62	12.22	13.02	17.55	22.29	27.95	28.14	18.22	13.08	7.18	4.36
	36	Platelets [/nl]		357	364	263	337	355	313	275	285	298	276	230	207	181	149
	36	Lymphoctes [x10ᶾ/μL]		0.45	0.51		0.7				1.03			1.45
	36	IL-6 [pg/mL]		174	57.6	453	389	119			35.2	50.6		45.3
	Number	Parameter	at admission	Day 1	Day 2	Day 3	Day 4	Day 5	Day 6	Day 7	Day 8	Day 9	Day 10	Day 11	Day 12	Day 13	Day 14
	37	Troponin [ng/L]		542	650		161	136	146			139				64.9
	37	GFR [mL/min/KOF]		35	23	24	30	20	14	12	15	17	43	29	25	24	26
	37	Creatinine [mg/dL]		2.06	2.92	2.8	2.39	3.34	4.37	5.05	4.24	3.85	1.74	2.41	2.73	2.81	2.68
	37	Urea [mg/dL]		78	98	97	83	118	178	237	228	223	113	151	182	188	193
	37	GOT (AST) [U/L]		79	102	96	83	71	83		65	59				60
	37	GPT (ALAT) [U/L]		41	44	53	59	59	74	67	68	64	61	75	75	74	63
	37	INR		1.25	1.12	1.06	0.95	0.92	0.94	1.1	1.05	1.01	0.99	0.93	0.96	0.97	0.98
	37	LDH [U/L]		545	620	639	593	501	646	577	543	524	462	467	484	537	498
	37	CRP [mg/L]		145	190	129	70.8	34	20.1	11.7	7	5	2.7	7.1	6.1	3.5	2.8
	37	Ferritin [ng/mL]		1113	1188	1167	1172	955	1073	1049	989	935				844
	37	PCT [ng/mL]		22.2	569	48.3	28.7	17.1	8.98	5.28	2.66	1.57	0.78	0.65	0.55	0.38	0.34
	37	D-Dimere [mg/L]		12.07	10.95	>35	13.91	11.27	11.87	12.79		12.28				7.17
	37	WBC [/nL]		8.78	9.05	15.58	18.17	17.92	18.38	14.44	11.4	9.42	10.16	11.37	14.47	17.8	18.27
	37	Platelets [/nl]		258	269	297	301	306	372	389	398	360	322	323	335	352	345
	37	Lymphoctes [x10ᶾ/μL]		0.59	0.6	0.5	0.65	0.99	0.84			0.86				1.45
	37	IL-6 [pg/mL]		140	34.5	16.6	11.9	10.3	7.4	6.3	14.4	15.2				19.8
	Number	Parameter	at admission	Day 1	Day 2	Day 3	Day 4	Day 5	Day 6	Day 7	Day 8	Day 9	Day 10	Day 11	Day 12	Day 13	Day 14
	38	Troponin [ng/L]		517	795	688	603	-1	-1	-1	738	705	-1	658	-1	-1	-1
	38	GFR [mL/min/KOF]		53	57	59	54	53	59	69	74	69	62	63	65	73	72
	38	Creatinine [mg/dL]		1.27	1.19	1.15	1.25	1.27	1.16	1.01	0.96	1.01	1.11	1.09	1.07	0.97	0.98
	38	Urea [mg/dL]		84	85	92	100	116	123	120	117	111	127	123	116	96	85
	38	GOT (AST) [U/L]		85	97	68	43				31			26
	38	GPT (ALAT) [U/L]		37	37	32	25	21	21	23	25	26	26	24	20	18	17
	38	INR		1.08	1.04	0.98	1.05	1.38	1.18	1.16		1.2	1.14	1.15	1.17	1.11	1.16
	38	LDH [U/L]		756	807	766	669	537	509	431	404	376	368	357	322		310
	38	CRP [mg/L]		137	135	69.1	58.2	125	106	63.7	47.2	29.6	18.4	11.6	12.2	9.8	9.8
	38	Ferritin [ng/mL]		981	858	748	535				491			624		696
	38	PCT [ng/mL]		0.28	0.24	0.18	0.14	0.22	0.16	0.12	0.08	0	0.07	0.07	0.11	0.07	0.06
	38	D-Dimere [mg/L]		12.76	19.89		4.53							1.7
	38	WBC [/nL]		10.34	8.44	14.64	12.1	9.94	10.91	12.26	12.42	12.32	16.59	13.02	12.24	12.79	10.25
	38	Platelets [/nl]		165	168	167	163	114	104	85	146	144	218	212	213	216	187
	38	Lymphoctes [x10ᶾ/μL]		0.65	0.6		0.47				0.54			0.98
	38	IL-6 [pg/mL]		86.7	34.6		495				35			40.1		33.5
	Number	Parameter	at admission	Day 1	Day 2	Day 3	Day 4	Day 5	Day 6	Day 7	Day 8	Day 9	Day 10	Day 11	Day 12	Day 13	Day 14
	39	Troponin [ng/L]		-1	-1	-1	-1	-1	-1	-1	-1	-1	-1	-1	-1
	39	GFR [mL/min/KOF]		68	79	89	89	93	89	92	101	103		107	108
	39	Creatinine [mg/dL]		0.84	0.74	0.6	0.59	0.51	0.6	0.54	0.4	0.38		0.34	0.33
	39	Urea [mg/dL]		54	50	46	5	50	83	69	57	67		75	77
	39	GOT (AST) [U/L]			34		43	155	99		49				44
	39	GPT (ALAT) [U/L]			32						63				50
	39	INR			1.12	1.33	1.33	1.66	1.39	1.3	1.29	1.23	1.27	1.23	1.11
	39	LDH [U/L]			429	432	459	426	347	295			316	326	284
	39	CRP [mg/L]		40.7	75.2	90	143	172	170		202	172	159	136	131
	39	Ferritin [ng/mL]			1763						6602
	39	PCT [ng/mL]								0.16	0.09
	39	D-Dimere [mg/L]			8.47						4.48
	39	WBC [/nL]		16.97	6.3	1.59	0.55	0.51	0.39	0.36	0.32	0.26	0.34	0.29	0.55
	39	Platelets [/nl]		147	90	85	67	33	23	11	6	27	12	30	22
	39	Lymphoctes [x10ᶾ/μL]					0.3		2.69	0.34	0.29	0.23		0.26	0.44
	39	IL-6 [pg/mL]			26.9						126
	Number	Parameter	at admission	Day 1	Day 2	Day 3	Day 4	Day 5	Day 6	Day 7	Day 8	Day 9	Day 10	Day 11	Day 12	Day 13	Day 14
	40	Troponin [ng/L]		-1	38.5	62.8	-1	-1	-1	45.9	-1	-1	49.1	-1	-1	-1
	40	GFR [mL/min/KOF]		-1	90	67	79	73	69	66	67	69	82	78	85	88
	40	Creatinine [mg/dL]		-1	0.84	1.12	0.98	1.05	1.09	1.13	1.12	1.1	0.95	0.99	0.92	0.89
	40	Urea [mg/dL]		-1	93	109	96	96	112	120	132	142	135	137	135	127
	40	GOT (AST) [U/L]		-1	55	29							35
	40	GPT (ALAT) [U/L]		-1	78	59	44	35	28	27	26	25	25	36	42	42
	40	INR		-1	1.16	1.29	1.09	1.08	1.05	1	1.06	1.09	1.08	1.01	1	1.06
	40	LDH [U/L]		-1	281	232	232	227	203		232	244	255	287	271	295
	40	CRP [mg/L]		-1	109	225	284	285	323	200	111	145	113	76.2	50.7	45.5
	40	Ferritin [ng/mL]		-1	899	848				817			767	757
	40	PCT [ng/mL]		-1	0.25	0.66	0.55	0.57	0.71	0.39	0.33	1.01	0.66	0.44	0.27	0.29
	40	D-Dimere [mg/L]		-1	1.22	1.44				3.57			2.95
	40	WBC [/nL]		-1	16.16	14.05	8.45	4.89	3.19	2.77	2.33	3.1	3.36	5.37	7.31	7.84
	40	Platelets [/nl]		-1	149	161	139	139	132	148	138	149	141	160	161	155
	40	Lymphoctes [x10ᶾ/μL]		-1	0.47	0.68				0.87			0.84
	40	IL-6 [pg/mL]		-1	59.7	577				27.8			34.6
	Number	Parameter	at admission	Day 1	Day 2	Day 3	Day 4	Day 5	Day 6	Day 7	Day 8	Day 9	Day 10	Day 11	Day 12	Day 13	Day 14
	41	Troponin [ng/L]		1046	1171	795	-1	-1	174	-1	-1	-1	98.7	96	-1	-1	120
	41	GFR [mL/min/KOF]		33	22	11	13	20	23	15	21	26	28	14	18	20	22
	41	Creatinine [mg/dL]		2.15	2.96	5.41	4.61	3.19	2.89	4.09	3.07	2.61	2.44	4.22	3.5	3.26	3.01
	41	Urea [mg/dL]		57	74	100	82	60	47	64	49	47	52	93	88	88	94
	41	GOT (AST) [U/L]		4733	6390	3158	2299	1189	552	247	159	115	96	116	103	92	99
	41	GPT (ALAT) [U/L]		2602	2741	2022	1741	1171	785	455	282	190	126	102	85	70	66
	41	INR		2.07	1.91	1.42	1.13	0.97	0.9	0.92	0.92	0.86	0.9	0.94	0.97	0.99	1.02
	41	LDH [U/L]		5772	5282	1743	1051	579	532	504	524	513	481	496	498	553	6118
	41	CRP [mg/L]		169	185	169	193	191	208	206	174	169	103	72.4	119	300	315
	41	Ferritin [ng/mL]		39600		32932	22807	10531					1674				2260
	41	PCT [ng/mL]		23.4	97.6	>100	>100	48.2	24.3	15	9.09	6.71	4.59	3.37	2.86	4.71	5.22
	41	D-Dimere [mg/L]		>35	>35	>35	25.65	10.38	5.24	8.86	24.2	31.02	>35	>35	>35	>35	>35
	41	WBC [/nL]		33.91	19.25	14.45	17.35	15.82	16.67	13.83	13.53	11.17	8.98	10.01	13.72	19.23	20.14
	41	Platelets [/nl]		382	304	220	222	165	171	142	134	115	109	127	151	261	407
	41	Lymphoctes [x10ᶾ/μL]		1.16	1.47	1.04	1.06	1.37	1.45	1.23	1.47	1.56	1.42	1.33	1.49	2.4	2.83
	41	IL-6 [pg/mL]		1459	327	237			447				59	154			75.2
	Number	Parameter	at admission	Day 1	Day 2	Day 3	Day 4	Day 5	Day 6	Day 7	Day 8	Day 9	Day 10	Day 11	Day 12	Day 13	Day 14
	42	Troponin [ng/L]		47.1	-1	-1	-1	-1	44.4	-1	-1	31.5	-1	-1	-1	40.8	39.4
	42	GFR [mL/min/KOF]		96	96	98	105	103	105	113	114	115	116	120	121	118	113
	42	Creatinine [mg/dL]		0.91	0.91	0.89	0.74	0.79	0.75	0.63	0.61	0.6	0.59	0.54	0.53	0.56	0.62
	42	Urea [mg/dL]		112	108	100	88	83	65	65	71	77	80	61	47	58	67
	42	GOT (AST) [U/L]		56					37			28				28	33
	42	GPT (ALAT) [U/L]		31	33	34	43	45	34	28	30	29	28	23	21	20	21
	42	INR		1.2	1.17	1.39	1.35	1.28	1.29	1.18	1.17	1.24	1.3	1.25	1.33	1.3	1.4
	42	LDH [U/L]		394	354	312	341	341	318	360	272	291	257	252	236	219	255
	42	CRP [mg/L]		23.6	19.8	11.3	11.7	47.7	184	143	81.1	46.4	50	161	216	217	233
	42	Ferritin [ng/mL]		245		242			265			226				280
	42	PCT [ng/mL]		0.21	0.2	0.19	0.17	0.51	0.67	0.41	0.33	0.25	0.29	0.66	0.78	0.69	0.63
	42	D-Dimere [mg/L]		1.44					1.64			1.76				3.42	1.75
	42	WBC [/nL]		10.42	11.19	12.78	15.54	25.3	23.69	23.01	20.65	18.54	19.13	19.65	20.39	15.09	18.7
	42	Platelets [/nl]		128	123	126	133	131	101	105	114	118	115	105	115	102	107
	42	Lymphoctes [x10ᶾ/μL]		3.25					3.69			4.75				1.75	2.9
	42	IL-6 [pg/mL]		6.3		15.9			286			15				594	160
	Number	Parameter	at admission	Day 1	Day 2	Day 3	Day 4	Day 5	Day 6	Day 7	Day 8	Day 9	Day 10	Day 11	Day 12	Day 13	Day 14
	43	Troponin [ng/L]		29.7	26	19.6	15.3	-1	-1	-1	-1	12.2	11.5	-1	11.2	13.5	-1
	43	GFR [mL/min/KOF]		90	99	90	92	97	94	101	106	110	110	114	117	121	123
	43	Creatinine [mg/dL]		0.84	0.67	0.84	0.79	0.7	0.75	0.64	0.57	0.52	0.51	0.47	0.44	0.41	0.39
	43	Urea [mg/dL]		49	56	56	62	70	88	95	91	99	88	85	79	73	65
	43	GOT (AST) [U/L]		45	45	33	25	25	31	37	41	53	44	43	52	66	91
	43	GPT (ALAT) [U/L]		54	45	42	36	32		47	55	73	68	73	92	113	167
	43	INR		1.22	1.33	1.24	1.21	1.34	1.35	1.42	1.44	1.47	1.53	1.66	1.51	1.38	1.16
	43	LDH [U/L]		356	233	233	262	256	270	282	316	365	334	302	313	280	308
	43	CRP [mg/L]		319	234	125	66.3	25.8	12.1	8.1	6.4	5.6	4.4	4.2	7	19.7	59.5
	43	Ferritin [ng/mL]		1628		1625	1431					1867	1953	1851	1850	1721
	43	PCT [ng/mL]		2.9	1.99	1.36	0.69	0.4				0.1	0.07	0.07	0.06	0.08	0.08
	43	D-Dimere [mg/L]		2.31	1.52	5.39	14.91	20.49	19.51	22.47	27.87	33.56	22.38	14.56	12.01	7.91	4.51
	43	WBC [/nL]		8.42	4.3	4.02	5.23	6.04	6.36	5.83	6.07	7.25	6.44	7.17	8.3	7.57	8.06
	43	Platelets [/nl]		388	265	262	280	243	200	167	164	171	159	151	125	122	156
	43	Lymphoctes [x10ᶾ/μL]		0.94	0.29	0.33	0.3	0.37		0.72	0.34	0.41	0.27	0.55	0.56	0.68	0.88
	43	IL-6 [pg/mL]		367	21	6.6	9.1		10			4	1.9	7.6	12.1	38.5
	Number	Parameter	at admission	Day 1	Day 2	Day 3	Day 4	Day 5	Day 6	Day 7	Day 8	Day 9	Day 10	Day 11	Day 12	Day 13	Day 14
	44	Troponin [ng/L]		74.8	-1	-1	-1	-1	-1	79.8	-1	-1	-1	59.4	-1	-1	63.6
	44	GFR [mL/min/KOF]		56	56	56	53	59	62	58	54	52	57	62	65	69	69
	44	Creatinine [mg/dL]		1.43	1.42	1.41	1.48	1.36	1.31	1.37	1.47	1.5	1.4	1.31	1.26	1.2	1.19
	44	Urea [mg/dL]		57	56	52	47	44	42	40	39	40	37	34	33	32	29
	44	GOT (AST) [U/L]		51			30			40				58			73
	44	GPT (ALAT) [U/L]		51	40	33	31	30	30	37	39	44	50	55	62	70	77
	44	INR		1.06	1.05	1.08	1.03	1.03	1.01	1.01	1.09	1.06	1.25	1.1	1.08	1.02	1.04
	44	LDH [U/L]		310	262	238		249	242	280	264	268	271	273	287	266
	44	CRP [mg/L]		60.1	47.1	53.3	61.2	52.3	35.8	27.1	25.3	25	23.3	23.3	38.9	57.6	99.9
	44	Ferritin [ng/mL]		351						300				291			357
	44	PCT [ng/mL]		0.37	0.3	0.29	0.25	0.19	0.18	0.23	0.26	0.29	0.3	0.33	0.4	0.48	0.65
	44	D-Dimere [mg/L]		5.63						5.9				3.79			2.9
	44	WBC [/nL]		7.85	8.16	6.56	6.54	6.71	6.36	7.74	6.51	6.7	7.01	7.35	8.07	7.08	7.22
	44	Platelets [/nl]		218	225	209	212	221	238	295	307	293	312	299	284	267	283
	44	Lymphoctes [x10ᶾ/μL]		1.25						1.64				1.59			1.28
	44	IL-6 [pg/mL]		22.2						11.7				17.4			37.5
	Number	Parameter	at admission	Day 1	Day 2	Day 3	Day 4	Day 5	Day 6	Day 7	Day 8	Day 9	Day 10	Day 11	Day 12	Day 13	Day 14
	45	Troponin [ng/L]		160	46.4	-1	37.5	-1	-1	42.1	-1	-1	-1	-1	-1	-1	-1
	45	GFR [mL/min/KOF]		14	38	77	67	66	61	55	63	66		69
	45	Creatinine [mg/dL]		4.37	1.91	1.06	1.19	1.21	1.28	1.39	1.25	1.2		1.16
	45	Urea [mg/dL]		153	95	43	44	46	53	48	43	43
	45	GOT (AST) [U/L]		64			46	169	120	68	46
	45	GPT (ALAT) [U/L]		41	32	28	35	12	149	155	127
	45	INR		1.09	1.25	1.18	0.98	1.03		0.97				1.07	1.03
	45	LDH [U/L]		479	389	473	415	444	410	352	367	329	298	287
	45	CRP [mg/L]		167	137	66.5	31.3	15.4		4.4		2.3
	45	Ferritin [ng/mL]		3286	3369		1433			922
	45	PCT [ng/mL]		4.57						0.14
	45	D-Dimere [mg/L]		1.34			0.83			1.03
	45	WBC [/nL]		12.87	11.4	7.67	7.72	8.13	10.4	11.46	11.71	9.45	9.93	11.76	8.6	6.54	6.34
	45	Platelets [/nl]		249	217	180	215	251	294	317	326	323	316	300	241	154	171
	45	Lymphoctes [x10ᶾ/μL]		0.98			0.57			1.19
	45	IL-6 [pg/mL]		82.9			3			2.5
	Number	Parameter	at admission	Day 1	Day 2	Day 3	Day 4	Day 5	Day 6	Day 7	Day 8	Day 9	Day 10	Day 11	Day 12	Day 13	Day 14
	46	Troponin [ng/L]		5.7	-1	-1	-1	-1	7.1	-1	-1	15.1	-1	-1	-1	18.2	-1
	46	GFR [mL/min/KOF]		129	115	112	109	109	116	111	119	122	126	118	118	122	116
	46	Creatinine [mg/dL]		0.55	0.72	0.77	0.82	0.83	0.7	0.78	0.67	0.63	0.58	0.68	0.68	0.63	0.7
	46	Urea [mg/dL]		26	32	49	51	51	59	61	46	39	39	42	47	42	46
	46	GOT (AST) [U/L]		108					67			83				52
	46	GPT (ALAT) [U/L]		80	182	310	254	205	195	148	114	120	176	123	201	136	305
	46	INR		1.04	1.06	1.09	1.09	1.05	1.01	0.97	1.03	1.06	1.06	1.2	1.47	1.73	1.54
	46	LDH [U/L]		506	602	552	443	384	436	427	455	446	468	320	402	305	359
	46	CRP [mg/L]		73	66.6	51.1	52.4	43.1	37.9	48.4	145	154	154	184	185	109	65
	46	Ferritin [ng/mL]		982					890			870				694
	46	PCT [ng/mL]		0.18	0.17	0.14	0.12	0.11	0.11	0.13	0.1	0.08	0.07	0.07	3.02	3.1	1.95
	46	D-Dimere [mg/L]		3.06					7.78			7.86				7.01
	46	WBC [/nL]		3.63	4.8	6.1	9.5	12.18	11.22	12	11.94	9.46	10.15	7.44	9.33	6.5	6.39
	46	Platelets [/nl]		262	300	299	348	349	376	339	320	286	362	298	351	281	351
	46	Lymphoctes [x10ᶾ/μL]		0.91					2.18			1.91				1.28
	46	IL-6 [pg/mL]		17.4					22.1			48.7				15.9
	Number	Parameter	at admission	Day 1	Day 2	Day 3	Day 4	Day 5	Day 6	Day 7	Day 8	Day 9	Day 10	Day 11	Day 12	Day 13	Day 14
	47	Troponin [ng/L]		9.2	-1	-1	-1	8.3	-1	-1	-1	6.8	5.8	-1	7.7	-1	-1
	47	GFR [mL/min/KOF]		101	105	105	104	104	103	101	105	108	112	108	110	113	116
	47	Creatinine [mg/dL]		0.81	0.74	0.74	0.76	0.77	0.79	0.82	0.75	0.69	0.64	0.69	0.66	0.62	0.59
	47	Urea [mg/dL]		20	18	28	35	39	41	41	43	45	42	44	43	47	45
	47	GOT (AST) [U/L]		85	101	227	271	161	118	113	113	77	64	100	179	128	107
	47	GPT (ALAT) [U/L]		93	108	213	319	296	229	208	195	146	114	132	212	196	174
	47	INR		1.09	1.06	1	1.01	1	0.99	0.98	1	1.07	1.1	1.17	1.15	1.14	1.17
	47	LDH [U/L]		239	243	301	308	253	254	321	298	246	230	258	280	259	247
	47	CRP [mg/L]		128	84.4	56.2	30.4	50.6	76.1	95.4	86.6	60	38.5	35.8	46.8	85.7	46.2
	47	Ferritin [ng/mL]			1936		3477	2343	1771	1763	2484	1762	1583	1818	2940	2371	1615
	47	PCT [ng/mL]		0.19	0.15	0.12	0.09	0.16	0.14	0.15	0.14	0.12	0.11	0.12	0.13	0.1	0.06
	47	D-Dimere [mg/L]		0.78	0.59	0.49	0.84	1.06	1.39	5.15	23.44	>35	>35	>35	>35	>35	>35
	47	WBC [/nL]		8.39	9	6.58	9.63	14.45	14.01	13.32	9.46	8.74	7.96	7.84	9.07	7.03	6.66
	47	Platelets [/nl]		259	247	197	199	246	230	235	229	177	147	133	129	112	94
	47	Lymphoctes [x10ᶾ/μL]		0.57	1.79	1.33	1.7	1.68	1.92	1.81	1.39	1.33	1.37	1.31	1.57	0.68	0.88
	47	IL-6 [pg/mL]		13.1	28		28	46.5	49.8	37.9	22.7	19.1	25.9	33.8	80	6.5	3.4
	Number	Parameter	at admission	Day 1	Day 2	Day 3	Day 4	Day 5	Day 6	Day 7	Day 8	Day 9	Day 10	Day 11	Day 12	Day 13	Day 14
	48	Troponin [ng/L]		7.5	5.8	-1	6.1	-1	-1	-1	6.3	-1	-1	9.4	-1	-1	-1
	48	GFR [mL/min/KOF]		84	93	86	87	86	96	94	84	92	71	62	71	80	92
	48	Creatinine [mg/dL]		0.75	0.66	0.74	0.73	0.74		0.64	0.75	0.7	0.86	0.97	0.86	0.78	0.69
	48	Urea [mg/dL]		29	26	37	45	44		44	48	57	59	72	65	66	56
	48	GOT (AST) [U/L]		40	41		43		32		33			39
	48	GPT (ALAT) [U/L]		19	19	22	20	24		12	11	12	14	18	20	33	52
	48	INR		1.02	1.01	0.99	1.1	1.25	1.26	1.38	1.3	1.25	1.32	1.13	1.17	1.21	1.16
	48	LDH [U/L]		449	489	629	630	592		558	582	595	622	461	322	303	283
	48	CRP [mg/L]		70	70.7	45.1	25.7	13.8		69	77	105	91.2	62.3	30.4	26.3	31.6
	48	Ferritin [ng/mL]			655		926				439			538
	48	PCT [ng/mL]		0.09	0.08	0.07	0.06	<0,06		0.09	0.09	0.09	0.09	0.15	0.08	0.09	0.11
	48	D-Dimere [mg/L]		0.63	0.65		1.37				4.79			1.32
	48	WBC [/nL]		5.74	5.72	9.71	8.33	13.57	15.92	13.98	18.18	17.5	27.98	26.74	21.69	18.44	22.01
	48	Platelets [/nl]		200	195	257	291	363	394	333	400	479	606	581	492	392	360
	48	Lymphoctes [x10ᶾ/μL]		1.21	0.95		1.08				0.89			1.9
	48	IL-6 [pg/mL]		68.8	16.7		11.1	49.6	180		118			14.6
	Number	Parameter	at admission	Day 1	Day 2	Day 3	Day 4	Day 5	Day 6	Day 7	Day 8	Day 9	Day 10	Day 11	Day 12	Day 13	Day 14
	49	Troponin [ng/L]		41	34.4	-1	-1	21.3	18.4	-1	17.6	18.7	-1	-1	29.2	35.4	34.9
	49	GFR [mL/min/KOF]		35	26	32	39	41	34	37	39	36	48	46	19	13	28
	49	Creatinine [mg/dL]		2.04	2.63	2.2	1.86	1.78	2.1	1.993	1.86	2	1.58	1.61	3.4	4.65	2.47
	49	Urea [mg/dL]		111	141	111	92	88	99	87	83	86	71	72	160	238	138
	49	GOT (AST) [U/L]		60	52	51	56	56	82	122	132	115	121	105	98	92	104
	49	GPT (ALAT) [U/L]		62	50	43	49	58	83	135	191	201	212	211	211	192	199
	49	INR		0.98	1.06	0.99	1.06	1.13	1.24	1.38	1.03	1.02	1.08	1.05	1.04	1.09	1.04
	49	LDH [U/L]		359	327	369	379	343	335	380	380	366	345	348	350	389	404
	49	CRP [mg/L]		191	182	144	123	88.7	64.1	46	30.2	19.6	14.8	11.7	8.3	6.2	4.9
	49	Ferritin [ng/mL]		1188	1131			856	931	1235	1607	1906			1951	1663	1872
	49	PCT [ng/mL]		2.72	4.27			3.12	1.92	1.16	0.91	0.91	0.8	0.89	0.98	1.19	1.25
	49	D-Dimere [mg/L]		12.94	8.13	13.83	15.15	13.3	12.91	12.09	12.36	13.25	12.45	13	14.84	19.83	27.97
	49	WBC [/nL]		8.61	8.37	9.4	10.13	9	10.19	11.4	9.85	10.91	8.03	7.86	6.22	4.81	4.41
	49	Platelets [/nl]		147	152	165	188	148	149	162	172	208	170	178	146	133	138
	49	Lymphoctes [x10ᶾ/μL]		0.49	0.4	0.42	0.61	0.65	0.64	0.71	0.6	0.63	0.43	0.49	0.46	0.39	0.37
	49	IL-6 [pg/mL]		49.8	51			59.9	49.7	31.2	33.9	46.3		25.9	23.7	23.5	26
	Number	Parameter	at admission	Day 1	Day 2	Day 3	Day 4	Day 5	Day 6	Day 7	Day 8	Day 9	Day 10	Day 11	Day 12	Day 13	Day 14
	50	Troponin [ng/L]		39.5	-1	-1	-1	17.4	-1	-1	-1	25.5	-1	-1	-1	-1	-1
	50	GFR [mL/min/KOF]		59		58	49	38	39	38	40	39	51	57	48	51	47
	50	Creatinine [mg/dL]		1.17		1.18	1.36	1.66	1.65	1.67	1.61	1.64	1.32	1.2	1.38	1.32	1.41
	50	Urea [mg/dL]		39		45	59	91	109	134	179	214	209	195	189	154	144
	50	GOT (AST) [U/L]		64		43	37	36			49				77		110
	50	GPT (ALAT) [U/L]		32				29			41				92		168
	50	INR		1.34		1.31	1.21	1.17	1.15	1.12	1.11	1.13	1.14	1.16	1.1	1.08	1.07
	50	LDH [U/L]		550		426	374	317	303	318	298	302		288	316	292	289
	50	CRP [mg/L]		268		216	119	73	52.4	33.4		18.4		94.3	162	156	131
	50	Ferritin [ng/mL]		1461	1534			1503
	50	PCT [ng/mL]		0.57				0.23								0.24
	50	D-Dimere [mg/L]		0.9				0.76				0.95
	50	WBC [/nL]		5.98	5.85	8.14	8.99	8.2	8.69	7.49	8.76	11	8.22	9.45	11.57	7.39	7.83
	50	Platelets [/nl]		278	285	413	463	472	433	361	332	327	237	189	164	141	141
	50	Lymphoctes [x10ᶾ/μL]		0.72				0.45				0.76
	50	IL-6 [pg/mL]		83.9				<2,5
	Number	Parameter	at admission	Day 1	Day 2	Day 3	Day 4	Day 5	Day 6	Day 7	Day 8	Day 9	Day 10	Day 11	Day 12	Day 13	Day 14
	51	Troponin [ng/L]		17.5	20.4	-1	-1	-1	12.1	-1	-1	-1	9.2	8.5	-1	8.8	-1
	51	GFR [mL/min/KOF]		93	88	97	101	99	102	103	108	106	114	112	111	118	115
	51	Creatinine [mg/dL]		0.89	0.94	0.8	0.73	0.76	0.71	0.7	0.62	0.64	0.54	0.56	0.58	0.5	0.53
	51	Urea [mg/dL]		47	46	34	28	25	20	22	26	40	51	72	72	64	67
	51	GOT (AST) [U/L]		37	32	30	42	85	233	88	44	46	32	27	23	29	27
	51	GPT (ALAT) [U/L]		64	56	49	58	106	259	191	122	105	84	54	42	53	57
	51	INR		1.25	1.26	1.28	1.16	1.09	1.07	1.03	1.06	1.1	1.22	1.4	1.22	1.22	1.29
	51	LDH [U/L]		537	458	397	363	321	398	291	282	261	241	316	278	265	283
	51	CRP [mg/L]		133	136	149	130	89.7	90.4	106	76.1	35	13.7	5.3	2.2	1.3	1.1
	51	Ferritin [ng/mL]		756	799	966		883	1175	778	582		389	268	271	285
	51	PCT [ng/mL]		0.21	0.27	0.18	0.16	0.13	0.26	0.15	0.09	<0,06	<0,06	<0,06	0.06	<0,06	<0,06
	51	D-Dimere [mg/L]		3.05	2.16	2.76	3.42	4.89	8.97	22.98	>35	>35	>35	>35	20.62	11.35	8.5
	51	WBC [/nL]		21.56	13.37	11.35	10.27	9.48	12.38	10.12	10.44	12.22	11.76	10.59	12.05	10.76	13.78
	51	Platelets [/nl]		476	455	356	314	277	265	162	132	115	106	86	123	175	254
	51	Lymphoctes [x10ᶾ/μL]		1.89	1.69	1.6	1.69	1.48	1.37	1.57	1.36	1.72	1.6	1.58	1.68	1.7	1.75
	51	IL-6 [pg/mL]		71	68.6	73		57	173	59.9	7.1		<2,5	2.5	<2,5	<2,5
	Number	Parameter	at admission	Day 1	Day 2	Day 3	Day 4	Day 5	Day 6	Day 7	Day 8	Day 9	Day 10	Day 11	Day 12	Day 13	Day 14
	52	Troponin [ng/L]		-1	60.9	57.8	-1	34.3	-1	24.1	-1	-1	-1	-1	12.7	-1	-1
	52	GFR [mL/min/KOF]		-1	71	85	98	101	100	105	108	113	116	118	118	119	119
	52	Creatinine [mg/dL]		-1	1.16	1.01	0.89	0.82	0.84	0.74	0.7	0.62	0.58	0.56	0.56	0.55	0.55
	52	Urea [mg/dL]		-1	86	89	85	93	101	91	87	85	75	65	56	64	67
	52	GOT (AST) [U/L]		-1	85	84	97	96	117	110	102	102	78	66	62	85	94
	52	GPT (ALAT) [U/L]		-1	34	34	52	56	75	76	78	86	77	66	60	80	94
	52	INR		-1	1.04	1.12	1.13	1.09	1.05	1.05	1.1	1.09	1.16	1.07	1.03	0.99	1.11
	52	LDH [U/L]		-1	719	474	451	420	391	356	315	384	412	340	294	331	286
	52	CRP [mg/L]		-1	84.9	60.8	71.3	73.9	64.8	57.7	53.2	48	49	55.3	54.7	51.9	18.5
	52	Ferritin [ng/mL]		-1	397	501	497	486	509	501	496				603		689
	52	PCT [ng/mL]		-1	0.59	0.42	0.35	0.36	0.39	0.35	0.31	0.48	0.52	0.53	0.37	0.31	0.28
	52	D-Dimere [mg/L]		-1	14.33	6.88	7.78	5.53	4.95	7.86	8.81	10.08	9.57	11.93	17.31	>35	>35
	52	WBC [/nL]		-1	15.78	9.41	12.85	15.58	17.37	16.9	14.34	17.97	18.47	17.26	12.67	14.43	9.14
	52	Platelets [/nl]		-1	112	130	179	204	223	227	241	262	271	219	211	233	240
	52	Lymphoctes [x10ᶾ/μL]		-1	0.56	1.03	1.8	1.9	1.94	1.97	1.85	1.69	2.63	3.17	2.24	1.38	1.09
	52	IL-6 [pg/mL]		-1	98.3	153	96	61.2	92.7	105	77.6	86.7			103		5.2
	Number	Parameter	at admission	Day 1	Day 2	Day 3	Day 4	Day 5	Day 6	Day 7	Day 8	Day 9	Day 10	Day 11	Day 12	Day 13	Day 14
	53	Troponin [ng/L]		-1	-1	30.4	-1	-1	-1	39	-1	-1	-1	-1	-1	-1	47
	53	GFR [mL/min/KOF]		27	46	36		36	39	44	57	71	69	71	59	62	75
	53	Creatinine [mg/dL]		2.4	1.56	1.91		1.9	1.78	1.64	1.31	1.09	1.12	1.1	1.27	1.22	1.05
	53	Urea [mg/dL]		126	102	90		150	198	200	174	151	151	145	160	173	159
	53	GOT (AST) [U/L]		121	104	89		53		66			34	24			16
	53	GPT (ALAT) [U/L]		145	119	117		73		65				39			21
	53	INR		1	1.02	1.03		1.05	1.04	1.08	1.07	1.03	0.94		1.02	0.97	1.01
	53	LDH [U/L]		295	388	382		251	261	235		201	203	185	151	140	140
	53	CRP [mg/L]		274	237	129		38.6		37.5		11.9	773	97.7	79.7	65.8	56.1
	53	Ferritin [ng/mL]		19892		17846				8494			6484	6886	6147		4992
	53	PCT [ng/mL]		19.7		8.05		2.12		0.89				0.88			0.98
	53	D-Dimere [mg/L]			2.69	1.58				0.71						0.84	0.76
	53	WBC [/nL]		11.25	15.47	17.56	8.89	5.02	7	6.39	4.99	5.01	7.57		4.67	5.7	5.54
	53	Platelets [/nl]		52	55	63	52	45	61	52	51	40	51		50	62	63
	53	Lymphoctes [x10ᶾ/μL]		0.22		0.6		0.42		0.41							0.5
	53	IL-6 [pg/mL]				39.2				123			350	230	144	101	69.7
	Number	Parameter	at admission	Day 1	Day 2	Day 3	Day 4	Day 5	Day 6	Day 7	Day 8	Day 9	Day 10	Day 11	Day 12	Day 13	Day 14
	54	Troponin [ng/L]		23	19.6	16.8	14.9	13.3	11.9	11.3	13.1	15	-1	16.8	15.4	13.5	15.1
	54	GFR [mL/min/KOF]		115	117	118	119	113	115	116	109	109	110	113	116	104	91
	54	Creatinine [mg/dL]		0.51	0.49	0.48	0.47	0.53	0.51	0.5	0.59	0.58	0.57	0.54	0.5	0.65	0.9
	54	Urea [mg/dL]		58	49	50	49	51	57	45	64	73	71	68	75	91	118
	54	GOT (AST) [U/L]		28	20	18		45	30	29	41	29	37	39	32	35	39
	54	GPT (ALAT) [U/L]		45	39	32	56	109	89	81	92	70	68	64	50	44	42
	54	INR		0.99	1.03	1.02	1.21	1.29	1.32	1.37	1.36	1.04	1.04	0.96	1.01	1.02	0.97
	54	LDH [U/L]		456	369	317		332	304	317	346	323	342	330	281	304	284
	54	CRP [mg/L]		153	144	94.4	44.2	23.4	16.1	11.4	12.4	19.6	40.6	79.2	96.9	81.2	62.7
	54	Ferritin [ng/mL]		1524			1390	1337	1017	897	929	811	857	938	830	727	697
	54	PCT [ng/mL]		0.16	0.14	0.08	<0,06	0.06	0.07	0.06	0.09	0.14	0.23	0.3	0.36	0.56	1.34
	54	D-Dimere [mg/L]		4.07	4.65	6.47	8.92	12.03	23.17	10.45	10.65	10.7	14.29	18.65	13.39	8.91	7.06
	54	WBC [/nL]		12.4	8.55	5.88	5.72	6.49	6.82	5.62	7.98	6.61	8.11	7.84	7.8	9.01	10.82
	54	Platelets [/nl]		521	495	373	310	366	284	237	258	197	175	183	209	205	202
	54	Lymphoctes [x10ᶾ/μL]		1.06	0.32	0.36	0.62	0.7	0.66	0.6	1.49	1.68	1.85	1.65	1.61	1.57	2.24
	54	IL-6 [pg/mL]		94.4	18.2	7.2	8.3	13.8	9.2	11.7	17.7	18.7	46.9	70.7	28.9	22.3	29.3
	Number	Parameter	at admission	Day 1	Day 2	Day 3	Day 4	Day 5	Day 6	Day 7	Day 8	Day 9	Day 10	Day 11	Day 12	Day 13	Day 14
	55	Troponin [ng/L]		-1	10.8	12.6	-1	-1	-1	9.2	-1	-1	-1	9.2	-1	-1	14.4
	55	GFR [mL/min/KOF]		38	49	68	67	58	65	57	84	102	117	119	112		149
	55	Creatinine [mg/dL]		2.24	1.82	1.39	1.41	1.59	1.44	1.62	1.17	0.99	0.86	0.82	0.92		0.48
	55	Urea [mg/dL]		99	98	81	79	72	74	121	122	114	92	78	79		38
	55	GOT (AST) [U/L]		34			25			62	125	173	269	278	204
	55	GPT (ALAT) [U/L]		17	16		13			30		110	204	237	199		240
	55	INR		1.11	1.1	1.23	1.31	1.36	1.37	1.49	1.3	1.15	1.11	1.06	1		1.03
	55	LDH [U/L]		603	497	525	451	499	438	360	344	307	347	357	292
	55	CRP [mg/L]		132	142	82.5	118	178	157	90.2	62.5	42.2	30.1	26	33.9		70.3
	55	Ferritin [ng/mL]		843			559	703		597	683	924	1333	1314			939
	55	PCT [ng/mL]		0.09	0.08						1.09	0.61		0.26			0.09
	55	D-Dimere [mg/L]		0.37		0.72	1.13		0.89	0.43		0.21		0.28			0.81
	55	WBC [/nL]		9.15	4.83	10.43	7.66	10.62	10.03	12.05	9.62	7.91	10.9	8.77	10.27	9.38	8.39
	55	Platelets [/nl]		297	258	297	319	377	259	246	214	170	129	100	86	105	114
	55	Lymphoctes [x10ᶾ/μL]		0.79		0.76				0.83		1.26	1.94	2.21			2.3
	55	IL-6 [pg/mL]				72.5	23.8	69.5		38.1		16	25.7	37.3			67.8
	Number	Parameter	at admission	Day 1	Day 2	Day 3	Day 4	Day 5	Day 6	Day 7	Day 8	Day 9	Day 10	Day 11	Day 12	Day 13	Day 14
	56	Troponin [ng/L]		111	-1	-1	54	-1	51.2	55.4
	56	GFR [mL/min/KOF]		24	30	28	28	28	21	28
	56	Creatinine [mg/dL]		2.92	2.42	2.53	2.57	2.57	3.18	2.57
	56	Urea [mg/dL]		135	112	139	148	145	177	127
	56	GOT (AST) [U/L]		72	69	51	82	110	115	136
	56	GPT (ALAT) [U/L]		68	65	49	58	84	92	117
	56	INR		1.04	1.03	1.06	1.07	1.04	1.07	1.09
	56	LDH [U/L]		442	440	381	381	384	408	456
	56	CRP [mg/L]		245	214	165	166	128	129	121
	56	Ferritin [ng/mL]		3985			3312			3822
	56	PCT [ng/mL]		17.2	17.3	12	5.42	2.91	2.06	1.84
	56	D-Dimere [mg/L]		14.75	19.6	24.9	18.73	22.31	32.88	>35
	56	WBC [/nL]		7.37	10.65	6.31	5.59	7.96	7.58	8.38
	56	Platelets [/nl]		185	172	159	148	147	152	186
	56	Lymphoctes [x10ᶾ/μL]		0.84		0.82	0.74	0.89	1.09	1.23
	56	IL-6 [pg/mL]		62	217		107		105	346
	Number	Parameter	at admission	Day 1	Day 2	Day 3	Day 4	Day 5	Day 6	Day 7	Day 8	Day 9	Day 10	Day 11	Day 12	Day 13	Day 14
	57	Troponin [ng/L]		132	-1	122	88.7	74.2	-1	-1	70	80.1	121	95.2	69.8	-1	50.5
	57	GFR [mL/min/KOF]		41	33	22	18	39	76	94	67	53	53	50	53	53	57
	57	Creatinine [mg/dL]		1.35	1.61	2.26	2.68	1.41	0.81	0.63	0.9	1.09	1.1	1.14	1.09	1.09	1.03
	57	Urea [mg/dL]		87	95	132	152	75	50	46	91	147	163	170	189	223	236
	57	GOT (AST) [U/L]		9797	6669	2753	1073	516	231	129	98	105	122	101	87	109	144
	57	GPT (ALAT) [U/L]		3660	2445	1484	974	647	435	282	211	164	133	121	105	117	165
	57	INR		1.8	1.94	1.64	1.44	1.43	1.33	1.25	1.17	1.13	1.13	1.2		1.22	1.36
	57	LDH [U/L]		4525	2898	1137	644	554	476	451	573	704	635	558	429	391	400
	57	CRP [mg/L]		179	144	141	145	129	134	101	92.4	72.5	66.4	82.5	84.4	53.4	34.9
	57	Ferritin [ng/mL]		70695	52214	37078	20908	11776		2672	2483	2413	1396	1232	1056		1121
	57	PCT [ng/mL]		0.56	0.77	1.33	1.22	0.97	0.88	0.71	0.9	0.94	0.81	0.61	0.42	0.33	0.26
	57	D-Dimere [mg/L]		27.88	>35	>35	18.21	19.73	>35	>35	>35	>35	>35	>35		>35	>35
	57	WBC [/nL]		8.14	11.04	12.44	11.91	10.54	11.89	12.04	14.85	12.89	9.85	9.14	6.17	5.89	6.92
	57	Platelets [/nl]		84	68	44	47	24	47	52	66	64	55	54	67	93	116
	57	Lymphoctes [x10ᶾ/μL]		1.18	1.27	0.91	0.87	0.84	0.89	1.3	1.49	1.78	0.99	1.01	0.8	0.89	0.83
	57	IL-6 [pg/mL]		83.5	393	545	199	570		172	53.5	49.4	127	115	14		7.7
	Number	Parameter	at admission	Day 1	Day 2	Day 3	Day 4	Day 5	Day 6	Day 7	Day 8	Day 9	Day 10	Day 11	Day 12	Day 13	Day 14
	58	Troponin [ng/L]		30.9	25.7	-1	-1	-1	6.3	-1	-1	-1	14.3	-1	-1	-1	-1
	58	GFR [mL/min/KOF]		115	99	88	90		115	121	120	124	129	128	132	131	123
	58	Creatinine [mg/dL]		0.82	0.98	1.08	1.06		0.82	0.72	0.73	0.68	0.61	0.63	0.58		0.69
	58	Urea [mg/dL]		30	32	48	64	67	58	49	45	56	50	45	46		39
	58	GOT (AST) [U/L]		120	105	80	69	60	57	35	27	46	98
	58	GPT (ALAT) [U/L]		72	61	56	56	59	69	84	64	76	147	120	117		96
	58	INR		0.88	0.92	0.93	1.03	1.06	0.93	0.99	0.98	0.99	1	0.95	0.94	1.02	1.07
	58	LDH [U/L]		1017	896	858	772	712	605	459	380	407	360	292	303		592
	58	CRP [mg/L]		84.7	79.3	48.1	23.9	10.9	8.6	27.1	54.4	74	51.8	51.4	47.6		288
	58	Ferritin [ng/mL]		2776		3770	3636	3018	2631	1722	1450	1580	1508	1318
	58	PCT [ng/mL]		0.19	0.21	0.18	0.19	0.15	0.11	0.14	0.17	0.16	0.16	0.19	0.16		0.89
	58	D-Dimere [mg/L]		0.57	0.54	0.88	0.85	0.76	0.72	4.51	0.85	1.36	1.19			1.23
	58	WBC [/nL]		6.21	4.11	6.54	8.39	13.27	14.32	14.46	12.26	16.43	10.96	9.67	9.09	11.01	17.13
	58	Platelets [/nl]		241	226	328	351	455	447	424	409	407	409	398	387	410	496
	58	Lymphoctes [x10ᶾ/μL]		1.52	0.95	1.24	1.88	2.66	2.35	2.19	2.28	1.98	1.98			1.18
	58	IL-6 [pg/mL]		22.6	25.3	19.4	11.8	14.5	50.8	61.4	92.9		69	70.8
	Number	Parameter	at admission	Day 1	Day 2	Day 3	Day 4	Day 5	Day 6	Day 7	Day 8	Day 9	Day 10	Day 11	Day 12	Day 13	Day 14
	59	Troponin [ng/L]		6.3	-1	-1	6.5	-1	-1	-1	6.5	-1	-1	8.8	-1	-1	-1
	59	GFR [mL/min/KOF]		101		103	101	98	87	68	72	98	101	107	103	105	110
	59	Creatinine [mg/dL]		0.81		0.79	0.82	0.88	0.99	1.21	1.15	0.88	0.82	0.72	0.78	0.74	0.67
	59	Urea [mg/dL]		41		44	53	59	59	74	71	67	72	75	77	60	42
	59	GOT (AST) [U/L]		39		30	119				85			46
	59	GPT (ALAT) [U/L]		24		22	71	106	103	87	76	67	76	63	62	71	71
	59	INR		1.15	1.1	1.09	1.22	1.1	1.04	1.08	1.06	1	1.01	1.06	1.08	1.15	1.08
	59	LDH [U/L]		333		214	240	206	228	215	223	189	175	175	201	216	243
	59	CRP [mg/L]		350	269	144	114	160	184	194	141	121	72.1	37	26.7	22.1	49
	59	Ferritin [ng/mL]		1420	1432	1606	2586	2807	3010	1773	1538	1305		768
	59	PCT [ng/mL]		0.24		0.15	0.24	0.27	0.32	0.32	0.25	0.17	0.16	0.12	0.12	0.17	0.16
	59	D-Dimere [mg/L]		2.5		1.04	1.87		1.51	1.8	2.43	1.73		1.41
	59	WBC [/nL]		8.98	8.83	9.35	9.31	10.55	14.29	13.86	9.19	8.63	10.09	9.33	10.42	11.64	10.8
	59	Platelets [/nl]		363	304	357	384	325	410	394	350	377	401	395	395	391	426
	59	Lymphoctes [x10ᶾ/μL]		0.27		0.24	1.18	1.52			1.34			1.51
	59	IL-6 [pg/mL]		26.5		43.3	213	116	162	80.4	104	10.5		9.5
	Number	Parameter	at admission	Day 1	Day 2	Day 3	Day 4	Day 5	Day 6	Day 7	Day 8	Day 9	Day 10	Day 11	Day 12	Day 13	Day 14
	60	Troponin [ng/L]		-1	8.8	-1	-1	-1	1.8	12.7	-1	12.8	-1	-1	13.1	12.9	-1
	60	GFR [mL/min/KOF]		-1	101	72	104	111	109	104	109	103	95	93	99	102	100
	60	Creatinine [mg/dL]		-1	0.73	1.11	0.67	0.58	0.61	0.67	0.61	0.7	0.84	0.9	0.77	0.71	0.75
	60	Urea [mg/dL]		-1	49	57	47	38	38	46	54	62	79	100	93	88	97
	60	GOT (AST) [U/L]		-1	33	59	131	181	192	233	192	211	201	183	189	215	184
	60	GPT (ALAT) [U/L]		-1	95	121	178	224	249	292	266	293	301	317	342	403	381
	60	INR		-1	1.13	1.16	1.31	1.29	1.15	1.09	1.17	1.16	1.28	1.29	1.47	1.52	1.19
	60	LDH [U/L]		-1	421	365	349	385	429	448	417	493	509	556	627	687	638
	60	CRP [mg/L]		-1	146	106	108	130	134	160	167	146	91.9	59.9	41.5	29.4	21.1
	60	Ferritin [ng/mL]		-1	997				1751			1745				1646
	60	PCT [ng/mL]		-1	0.14	0.19	0.22	0.17	0.19	0.18	0.17	0.15	0.15	0.18	0.16	0.19	0.24
	60	D-Dimere [mg/L]		-1	18.11	7.86	2.47	<0,2	4.99	8.78	5.46	4.19	2.51	6.19	8.57	8.38	8.27
	60	WBC [/nL]		-1	12.04	13.63	7.25	7.46	7.42	8.59	7.74	8.25	8.12	9.3	8.4	8.22	8.25
	60	Platelets [/nl]		-1	238	250	172	153	126	126	99	112	105	90	103	112	110
	60	Lymphoctes [x10ᶾ/μL]		-1	0.43		1.42	1.59	1.22	1.22	1.06	0.83	1.25	1.48	1.35	1.25	1.27
	60	IL-6 [pg/mL]		-1	34.5	116	162		114	184		9.8			3.6	5.1
	Number	Parameter	at admission	Day 1	Day 2	Day 3	Day 4	Day 5	Day 6	Day 7	Day 8	Day 9	Day 10	Day 11	Day 12	Day 13	Day 14
	61	Troponin [ng/L]		3.9	4.1	-1	3.2	-1
	61	GFR [mL/min/KOF]		127	124	123	122	125
	61	Creatinine [mg/dL]		0.49	0.53	0.54	0.55	0.52
	61	Urea [mg/dL]		17	19	25	25	33
	61	GOT (AST) [U/L]		42	34	29	29
	61	GPT (ALAT) [U/L]		34	29	25	26	26
	61	INR		1	1.06	1.06	1	1
	61	LDH [U/L]		331	311	298	287	267
	61	CRP [mg/L]		41	30.6	20.1	13.6	10.3
	61	Ferritin [ng/mL]		754	633	497	376
	61	PCT [ng/mL]		<0,06	<0,06	<0,06	<0,06	<0,06
	61	D-Dimere [mg/L]		1.71	141		1.39
	61	WBC [/nL]		9.56	7.69	8.33	9.46	9.8
	61	Platelets [/nl]		477	497	540	555	607
	61	Lymphoctes [x10ᶾ/μL]		1.01	0.91	1.56	1.46
	61	IL-6 [pg/mL]		11.1	6.5	5.5	6.3
	Number	Parameter	at admission	Day 1	Day 2	Day 3	Day 4	Day 5	Day 6	Day 7	Day 8	Day 9	Day 10	Day 11	Day 12	Day 13	Day 14
	62	Troponin [ng/L]			29.1	-1	-1	-1	26.9	-1	-1	18.8	-1	-1	-1	44.6	-1
	62	GFR [mL/min/KOF]			22	29	26	29	28	32	33	30	28	26	20	25	20
	62	Creatinine [mg/dL]			2.74	2.18	2.34	2.18	2.2	1.99	1.93	2.1	2.23	2.38	2.99	2.48	2.89
	62	Urea [mg/dL]			108	105	110	99	99	108	118	137	155	162	173	116	143
	62	GOT (AST) [U/L]			17				22			46				48
	62	GPT (ALAT) [U/L]			9	8	12	17	16	20	19	30	42	55	46	52	49
	62	INR			1.04	1.08	1.14	0.99	1.05	0.99	1.13	1.14	1.29	1.24	1.19	1.2	1.15
	62	LDH [U/L]			217	154	204	233	283	329	312	311	373	371	338		248
	62	CRP [mg/L]			215	163	128	222	283	213	116	78.2	88.2	89.8	127	141	265
	62	Ferritin [ng/mL]			248				692			633		568		390
	62	PCT [ng/mL]			0.91	1.23	3.49	8.85	5	1.77	0.83	0.47	0.32	0.26	0.38	0.79	1.99
	62	D-Dimere [mg/L]			1.03				0.95			0.81				0.96
	62	WBC [/nL]			14.99	18.2	14.69	11.44	14	12.36	15.04	19.73	29.51	38.42	41.72	27.88	31.89
	62	Platelets [/nl]			207	205	205	179	213	187	206	221	277	364	391	320	349
	62	Lymphoctes [x10ᶾ/μL]			1.75				0.41			0.98				1.36
	62	IL-6 [pg/mL]			47.3				123			51				514
	Number	Parameter	at admission	Day 1	Day 2	Day 3	Day 4	Day 5	Day 6	Day 7	Day 8	Day 9	Day 10	Day 11	Day 12	Day 13	Day 14
	63	Troponin [ng/L]		688	793	-1
	63	GFR [mL/min/KOF]		31	26	21
	63	Creatinine [mg/dL]		1.63	1.88	2.27
	63	Urea [mg/dL]		78	86	95
	63	GOT (AST) [U/L]			1300	2379
	63	GPT (ALAT) [U/L]		1077	1013
	63	INR		>5	>5	>5
	63	LDH [U/L]			2381	4076
	63	CRP [mg/L]		20.5	23	49.8
	63	Ferritin [ng/mL]		12905
	63	PCT [ng/mL]		1.23
	63	D-Dimere [mg/L]		>35
	63	WBC [/nL]		43.06	24.68	12.28
	63	Platelets [/nl]		250	149	54
	63	Lymphoctes [x10ᶾ/μL]		2.96
	63	IL-6 [pg/mL]		8115
	Number	Parameter	at admission	Day 1	Day 2	Day 3	Day 4	Day 5	Day 6	Day 7	Day 8	Day 9	Day 10	Day 11	Day 12	Day 13	Day 14
	64	Troponin [ng/L]		61.8	33.9	-1	22.4	22.8	-1	30.5	31.9	-1	-1	24.5	20.2	17.9	18.1
	64	GFR [mL/min/KOF]		85	99	97	104	101	103	103	109	115	119	118	124	125	122
	64	Creatinine [mg/dL]		0.95	0.74	0.77	0.66	0.7	0.67	0.67	0.58	0.51	0.47	0.48	0.43	0.42	0.44
	64	Urea [mg/dL]		135	108	100	74	85	87	86	72	45	48	50	48	43	47
	64	GOT (AST) [U/L]		27	23	22	21	36	35	32	27	24	20	20	19	24	21
	64	GPT (ALAT) [U/L]		20	18	17	20	35	40	48	44	43	36	34	37	44	47
	64	INR		1.01	1.03	1.03	1.07	1.18	1.31	1.12	1.18	1.09	1.07	1.16	1.1	1.16	1.22
	64	LDH [U/L]		258	224	217	214	231	257	255	244	307	273	285	248	252	228
	64	CRP [mg/L]		179	130	62.4	26.4	12.2	6.2	15.9	44.9	41.1	38.5	14.7	6.1	3.1	1.9
	64	Ferritin [ng/mL]		1723			997	914	737	778	1324	1176	834	733	627	563	486
	64	PCT [ng/mL]		0.6	0.46		0.23	0.13	0.09	0.1	0.14	0.19	0.15	0.09	0.06	0.06	0.06
	64	D-Dimere [mg/L]		1.43	0.89	1.16	3.77	5.96	5.74	5.25	4.13	7	7.02	4.82	3.96	3.27	3.21
	64	WBC [/nL]		9.92	5.84	4.57	5.01	5.73	7.75	9.19	7.37	10.57	9.19	8.6	8.55	7.78	7.71
	64	Platelets [/nl]		267	263	239	237	259	257	252	238	271	240	252	261	267	257
	64	Lymphoctes [x10ᶾ/μL]		0.53	0.57	0.63	0.63	0.74	1.28	1.46	1.28	1.41	0.61	0.7	0.99	1.01	1.44
	64	IL-6 [pg/mL]		106	18.1	8.7	6	8	30.8	69.8	31.5	35.8	4.7	<2,5	4.4	<2,5	15.8
	Number	Parameter	at admission	Day 1	Day 2	Day 3	Day 4	Day 5	Day 6	Day 7	Day 8	Day 9	Day 10	Day 11	Day 12	Day 13	Day 14
	65	Troponin [ng/L]		-1	-1	14.2	11.8	10.5	10.8	-1
	65	GFR [mL/min/KOF]		100	101	98	107	108	110	114
	65	Creatinine [mg/dL]		0.6	0.58	0.62	0.51	0.49	0.47	0.43
	65	Urea [mg/dL]		19	26	37	41	44	44	40
	65	GOT (AST) [U/L]		58	48	39	31	46	53	40
	65	GPT (ALAT) [U/L]		22	20	17		23		33
	65	INR		1.12	1.18	1.06	1.2	1.25	1.2	1.22
	65	LDH [U/L]		417	397	464	390	407	442	406
	65	CRP [mg/L]		95.1	96.6	62.9	31.3	24	18.4	11.9
	65	Ferritin [ng/mL]		1612		1449	1160	1277	1169
	65	PCT [ng/mL]			2.44	1.59	0.66	0.31	0.19
	65	D-Dimere [mg/L]		1.36	1.16	0.99		0.87		1.17
	65	WBC [/nL]		6.13	5.18	9.41	7.93	7.09	7.38	7.77
	65	Platelets [/nl]		332	370	480	458	432	475	438
	65	Lymphoctes [x10ᶾ/μL]		0.97		1.16		0.75		0.72
	65	IL-6 [pg/mL]					15.6	19.1	13.4	12.7
	Number	Parameter	at admission	Day 1	Day 2	Day 3	Day 4	Day 5	Day 6	Day 7	Day 8	Day 9	Day 10	Day 11	Day 12	Day 13	Day 14
	66	Troponin [ng/L]		100	70.5	-1	-1	-1	62.7	-1	-1	45.2	-1	31.5	-1	21.2	-1
	66	GFR [mL/min/KOF]		30	26	24	24	28	33	38	38	43	47	56	73	99	98
	66	Creatinine [mg/dL]		2.36	2.65	2.82	2.84	2.51	2.17	1.93	1.91	1.74	1.6	1.39	1.12	0.82	0.83
	66	Urea [mg/dL]		127	149	177	184	162	152	144	143	143	162	165	143	101	102
	66	GOT (AST) [U/L]		61	56	47	65	80	80	85	106	96	116	149	442	357	268
	66	GPT (ALAT) [U/L]		91	84	77	94	101	106	108	121	129	144	201	577	660	846
	66	INR		0.95	0.96	0.93	1.09	1.17	1.12	1.08	1.04	1.03	0.97	0.96	1.04	1.04	0.97
	66	LDH [U/L]		649	588	502	474	438	397	397	374	371	360	333	467	383	405
	66	CRP [mg/L]		387	313	168	195	301	244	193	153	159	105	61.7	36.5	19.9	16.7
	66	Ferritin [ng/mL]		3268					3322			3193				4927
	66	PCT [ng/mL]		3.44	3.13	2.08	4.98	2.99	1.72	1.16	1.07	0.81	0.51	0.33	0.29	0.26	0.36
	66	D-Dimere [mg/L]		3.06	3.74	5.82	12.12	18.63	>35	>35	>35	>35	>35	>35	>35	>35	>35
	66	WBC [/nL]		28.17	28.92	19.63	28.56	17.86	14.18	12.98	9.94	8.72	14.43	10.41	8.99	10.95	11.58
	66	Platelets [/nl]		328	323	308	315	263	214	189	178	168	196	222	244	256	261
	66	Lymphoctes [x10ᶾ/μL]		1.06	0.88	0.94	0.84	1.75	1.13	0.74	0.75	0.34	0.79	0.91	1.06	1.2	1.97
	66	IL-6 [pg/mL]		40.4	21.9				205			11.5		4.7		4.1
	Number	Parameter	at admission	Day 1	Day 2	Day 3	Day 4	Day 5	Day 6	Day 7	Day 8	Day 9	Day 10	Day 11	Day 12	Day 13	Day 14
	67	Troponin [ng/L]		27.8	18.4	12.4	10.1	7.4	8.4	7	-1	10.5	12.7	-1	-1	-1	-1
	67	GFR [mL/min/KOF]		61	98	107	107	113	110	113	111	111	117	117	124	123	123
	67	Creatinine [mg/dL]		1.39	0.94	0.82	0.81	0.72	0.76	0.71	0.74	0.75	0.65	0.65	0.57	0.58	0.58
	67	Urea [mg/dL]		136	94	63	61	60	67	72	77	80	74	74	62	53	50
	67	GOT (AST) [U/L]		69	78	62	61	52	37	32	29	39	52	88	58	57	48
	67	GPT (ALAT) [U/L]		51	52		85	85	87	77		88		170		158	144
	67	INR		1.03	0.97	0.98	1.02	1.03	1.08	1.09	1.11	1.16	1.09	1.07	1.09	1.04	1.13
	67	LDH [U/L]		279	287	252	250	272	258	246	218	209	196	223	194	183	197
	67	CRP [mg/L]		69.9	53.8	10.6	2.4	1	0.7	0.8	0.7	<0,6	<0,6	0.6	0.8	2.7	17.4
	67	Ferritin [ng/mL]		408	420	356	336	290	227	201		211	239
	67	PCT [ng/mL]		1.64	0.93	0.47	0.23	0.14	0.12	0.09		0.11	0.1
	67	D-Dimere [mg/L]		0.24	0.74		4.29	2.03	1.81	1.66		0.83		0.79		1.94	2.3
	67	WBC [/nL]		9.56	13.74	10.49	10.19	10.4	9.52	9.52	9.75	9.17	8.64	8.75	9	9.93	8.43
	67	Platelets [/nl]		176	182	183	189	192	195	191	183	174	157	155	154	148	138
	67	Lymphoctes [x10ᶾ/μL]		0.64	0.95		0.85	0.84	0.62	0.61		0.51		0.53		0.73	0.62
	67	IL-6 [pg/mL]		12.9	14.8	5.6	7	4.6	6	6.3		5.8	8
	Number	Parameter	at admission	Day 1	Day 2	Day 3	Day 4	Day 5	Day 6	Day 7	Day 8	Day 9	Day 10	Day 11	Day 12	Day 13	Day 14
	68	Troponin [ng/L]		373	315	233	-1	-1	98.8	92.4	-1	-1	82.1	81.2	79	83.5	-1
	68	GFR [mL/min/KOF]		24	23	26	30	31	34	35	37	39	45	34	41	40	38
	68	Creatinine [mg/dL]		2.62	2.77	2.49	2.18	2.15	1.97	1.92	1.86	1.75	1.56	1.99		1.73	1.8
	68	Urea [mg/dL]		87	87	96	113	131	121	112	96	84	73	75		59	55
	68	GOT (AST) [U/L]		38	55	91	100	140	258	291	261	191	168	193	256	301
	68	GPT (ALAT) [U/L]		41	36	37	37	62	149	236	287	272	259	270		380	379
	68	INR		1.08	0.98	1	1.08	1.15	1.21	1.28	1.17	1.1		1.21	1.16	1.16	1.2
	68	LDH [U/L]		589	489	464	367	346	375	396	385	360	367	367		429	414
	68	CRP [mg/L]		560	395	336	194	116	76.3	69.7	64.4	74.6	110	206		105	82.5
	68	Ferritin [ng/mL]		3155	3937				5077	6687	7121	7125	8757	10660		12275	11214
	68	PCT [ng/mL]		15.3	19	14.6	6.77	3.31	2.15	1.51	1.12	1.1	1.4	2.56		1.72	1.91
	68	D-Dimere [mg/L]		11.21	13.14	4.87	5.79	5.56	4.3	5.77	4.5	4.2		3.94	3.01	3.4	4.03
	68	WBC [/nL]		19.52	11.91	12.44	11.84	11.74	11.63	14	13.73	11.8	13.18	11.68	10.41	9.05	9.75
	68	Platelets [/nl]		399	298	293	226	193	180	199	198	203	192	202	218	271	310
	68	Lymphoctes [x10ᶾ/μL]		1.17	0.7	1.2	1.28	1.36	1.5	1.8	1.54	1.37	0.92			1.06
	68	IL-6 [pg/mL]		357	322	53.5			32.9	34.4	50.9	64.8	193	64.2		36.4	46.2
	Number	Parameter	at admission	Day 1	Day 2	Day 3	Day 4	Day 5	Day 6	Day 7	Day 8	Day 9	Day 10	Day 11	Day 12	Day 13	Day 14
	69	Troponin [ng/L]		113	83.7	45.8	-1	-1	29.9	28.9	-1	-1	59.6	-1	-1	-1	51.9
	69	GFR [mL/min/KOF]		20	17	16	31	48	66	83	89	60	51	58	54	56	53
	69	Creatinine [mg/dL]		3.21	3.67	3.89	2.22	1.54	1.18	0.98	0.92	1.28	1.46	1.32	1.4	1.36	1.41
	69	Urea [mg/dL]		154	177	212	139	113	87	75	64	82	98	94	88	80	75
	69	GOT (AST) [U/L]		104	112	81	52	42	42	46	39		45		37		27
	69	GPT (ALAT) [U/L]		98	102	92	69	62	55	62	59	52	56	50	48	44	39
	69	INR		1.23	1.24	1.32	1.33	1.04	0.97	0.89	0.95	1.08	1.05	1.05	1.04	1.06	1.11
	69	LDH [U/L]		545	531	520	500	473	768	470	444	406	431	379	368		319
	69	CRP [mg/L]		160	109	73.6	48.8	47.6	50.8	66.5	64.1	62.8	135	138	131	116	71.9
	69	Ferritin [ng/mL]		2777	1967	2106	1634	1654	1337	1427	1622	1330	1721	1640	1712	1602	1352
	69	PCT [ng/mL]		9.18	8.68	4.62	2.08	1.03	0.65	0.44	0.39	0.38	0.62	0.4	0.35	0.3	0.27
	69	D-Dimere [mg/L]		27.42	18.99	13.18	12.15	15.24	10.56	8.15	5.46		6.51	7.84			5.06
	69	WBC [/nL]		12.16	16.32	13.45	13.55	14.74	14.31	14.47	15.47	16.99	14.16	13.31	15.49	10.76	9.09
	69	Platelets [/nl]		181	174	177	156	138	152	164	207	244	271	295	316	323	301
	69	Lymphoctes [x10ᶾ/μL]		0.43	0.69	0.55	0.48	0.54	0.76	0.79			0.8				1.12
	69	IL-6 [pg/mL]		14.5	13.7	15.5	23.7	19.7	33.9	25.4	25.6	43.8	115				11.5
	Number	Parameter	at admission	Day 1	Day 2	Day 3	Day 4	Day 5	Day 6	Day 7	Day 8	Day 9	Day 10	Day 11	Day 12	Day 13	Day 14
	70	Troponin [ng/L]		-1	25.8	17	15.4	-1	-1	12	12.3	11.7	14	9.3	-1	-1	11.4
	70	GFR [mL/min/KOF]		-1	113	109	111	112	105	91	99	101	101	101	105	105	105
	70	Creatinine [mg/dL]		-1	0.63	0.68	0.65	0.64	0.75	0.95	0.85	0.82	0.82	0.81	0.74	0.74	0.75
	70	Urea [mg/dL]		-1	51	60	70	75	104	141	124	123	123	124	116	113	112
	70	GOT (AST) [U/L]		-1	106	46	95	88	78	94	74	59	44	55	57	49	49
	70	GPT (ALAT) [U/L]		-1	120	68	79	107	124	147	139	129	87	95	106	96	101
	70	INR		-1	1.21	1.27	1.18	1.06	1.12	1.18	1.16	1.37	1.27	1.54	2.14	1.37	1.25
	70	LDH [U/L]		-1	310	260	405	401	376	391	391	468	415	372	353	346	329
	70	CRP [mg/L]		-1	164	155	77.6	47	27	15.3	9.3	5.8	4	2.7	2.2	1.8	3.6
	70	Ferritin [ng/mL]		-1	1583	1448	1142		1002	806	629	549	413	394	353	311	306
	70	PCT [ng/mL]		-1	0.34	0.24	0.17	0.15	0.18	0.21	0.19	0.19	0.17	0.18	0.17	0.18	0.23
	70	D-Dimere [mg/L]		-1	1.59	2.07	5.6	11.04	14.2	16.83	>35	>35	>35	>35	>35	30.74	29.52
	70	WBC [/nL]		-1	29.64	15.4	15.93	19.91	22.67	24.46	19.01	18.2	13.8	14.35	16.08	14.75	15.82
	70	Platelets [/nl]		-1	333	211	168	140	150	129	87	69	59	53	51	54	48
	70	Lymphoctes [x10ᶾ/μL]		-1	1.15	0.76	1.05	0.87	1.21	1.25	1.05	1.11	0.82	0.73	0.83	1	0.73
	70	IL-6 [pg/mL]		-1	96.5	14.6	22.4		6.3	5.5	4.3	6.4	4	4.8	3.8	14.7	9.7
	Number	Parameter	at admission	Day 1	Day 2	Day 3	Day 4	Day 5	Day 6	Day 7	Day 8	Day 9	Day 10	Day 11	Day 12	Day 13	Day 14
	71	Troponin [ng/L]		25.1	-1	-1	-1	-1	-1
	71	GFR [mL/min/KOF]		37	37	36	51	53	43
	71	Creatinine [mg/dL]		1.8	1.78	1.83	1.36	1.33	1.58
	71	Urea [mg/dL]		74	78	92	58	50	56
	71	GOT (AST) [U/L]		16		16	33	30
	71	GPT (ALAT) [U/L]		8	7	8	19	24	24
	71	INR		1.52	1.75	2.29	2.98	2.04	1.56
	71	LDH [U/L]		184	163
	71	CRP [mg/L]		155	91.6	44.6	44.9	93.2	117
	71	Ferritin [ng/mL]		348
	71	PCT [ng/mL]		3.14	2.05	1.1	0.37	0.26	0.31
	71	D-Dimere [mg/L]		1.66
	71	WBC [/nL]		14.52	14.37	14.36	13	12.39	9.62
	71	Platelets [/nl]		144	160	185	180	144	136
	71	Lymphoctes [x10ᶾ/μL]		0.39
	71	IL-6 [pg/mL]		42.4
	Number	Parameter	at admission	Day 1	Day 2	Day 3	Day 4	Day 5	Day 6	Day 7	Day 8	Day 9	Day 10	Day 11	Day 12	Day 13	Day 14
	72	Troponin [ng/L]		55.6	-1	-1	-1	-1	4.5	-1	-1	-1	-1	44.4	-1	-1	36.2
	72	GFR [mL/min/KOF]		37	32	23	18	15	47	20	74
	72	Creatinine [mg/dL]		1.46	1.64	2.16	2.65	3.08	1.19	2.46	0.82
	72	Urea [mg/dL]		127	131	139	181	237	86	159	49	41	28	102	50	53	41
	72	GOT (AST) [U/L]		24	22		74	110	124	185	147	100	78	70	68	44	57
	72	GPT (ALAT) [U/L]		68	59	55	69	87	132	166	187	164	150	121	109	84	91
	72	INR		1.3	1.51	1.36	1.33	1.34	1.31	1.3	1.22	1.33	1.15	1.13	1.04	1.07	0.99
	72	LDH [U/L]		242	240	254	312	308	349	359	326	302	282	300		279	351
	72	CRP [mg/L]		263	250	313	189	93.5	98.1	110	126	167	249	281	251	178	163
	72	Ferritin [ng/mL]		617			654	644	876	1173	1146	1202	1272				2997
	72	PCT [ng/mL]		0.46	1.09	1.81	1.53	1.58	1.49	2.42	1.73	2.1	2.31	2.34	1.81	1.66	1.53
	72	D-Dimere [mg/L]		1.14	1.76	1.17	0.79	0.6	1.02	1.03	1.19	1.29	1.99	4.07			7.49
	72	WBC [/nL]		4.71	4.11	5.51	9.06	14.73	22.56	11.89	11.09		7.63	7.56	5.34	3.11	4.25
	72	Platelets [/nl]		223	189	192	196	193	230	130	162		170	190	228	261	339
	72	Lymphoctes [x10ᶾ/μL]		0.41			0.68	1.63	3.54	1.42	0.72		0.28	0.27		0.23	0.35
	72	IL-6 [pg/mL]		313	497		29.9		326			334		225			88.2
	Number	Parameter	at admission	Day 1	Day 2	Day 3	Day 4	Day 5	Day 6	Day 7	Day 8	Day 9	Day 10	Day 11	Day 12	Day 13	Day 14
	73	Troponin [ng/L]		7	6.1	4.8	-1	-1	5.2	-1	-1	16.7	21.4	-1	-1	60.8	-1
	73	GFR [mL/min/KOF]		104	98	75	69	74	51	58	37	37	48	52	65	84
	73	Creatinine [mg/dL]		0.65	0.72	0.9	0.97	0.91	1.23	1.12	1.62	1.61	1.31	122	1.02	0.82
	73	Urea [mg/dL]		28	30	51	75	80	124	130	141	140	116	91	72	63
	73	GOT (AST) [U/L]		192	171	106	110	86	55	39	30	28	39			35
	73	GPT (ALAT) [U/L]		64	57	56	72	72	75	52	41	36	48	43	52	53	52
	73	INR		0.88	0.89	0.92	0.92	0.95		1.06	0.96	1	0.92	0.95	94	0.94	0.94
	73	LDH [U/L]		855	828	783	745	621	621	431	330	353	333	245	261	244	253
	73	CRP [mg/L]		240	201	98.9	56.5	52.6	35.1	21.1	64.5	19	119	106	108	65.6	47.6
	73	Ferritin [ng/mL]		488	466	443	398	314	305	263	223	345	324	233		168
	73	PCT [ng/mL]		0.7	0.72	0.68	0.49	0.37	0.36	0.23	0.36	0.46	0.41	0.26	0.27	0.14	0.12
	73	D-Dimere [mg/L]		3.26	8.37	3.97	6.84	3.82		4.01	4.5	1.53	1.04	0.77		1.04
	73	WBC [/nL]		5.71	4.28	6.43	10.97	12.65	17.47	18.21	19.74	23.98	17.25	12.7	10.09	10.79	1.37
	73	Platelets [/nl]		178	166	231	266	277	349	283	285	319	381	389	294	320	410
	73	Lymphoctes [x10ᶾ/μL]		0.64	0.52	0.72	1.65	1.76	2.05	1.9	2.98	3.82	2.22			1.71
	73	IL-6 [pg/mL]		19.4	18.4	8.5	56.2	11.9	30.3	48.7	136	80.2	55.7	66.3		24.24
	Number	Parameter	at admission	Day 1	Day 2	Day 3	Day 4	Day 5	Day 6	Day 7	Day 8	Day 9	Day 10	Day 11	Day 12	Day 13	Day 14
	74	Troponin [ng/L]		44	-1	-1	-1	-1	-1	-1	-1	-1	-1	26.6	-1	-1	-1
	74	GFR [mL/min/KOF]		52		60	67	59	79	79	80	76	68	72	75	81	89
	74	Creatinine [mg/dL]		1.65		1.46	1.33	1.48	1.16	1.16	1.15	1.2	1.31	1.25	0.21	1.14	1.05
	74	Urea [mg/dL]		50		57	71	90	84	91	94	93	94	83	70	67	66
	74	GOT (AST) [U/L]		49		49	60	90	52	54	48		28			19
	74	GPT (ALAT) [U/L]		32		28
	74	INR		0.98		0.89	0.88	0.92	0.92	0.98	0.96	0.99	1.07	1.06	1.02	0.98	0.98
	74	LDH [U/L]		306		271	285	330	358	398	389	362	331	312		267
	74	CRP [mg/L]		240		176	71.3	70.5	82.9	10.8	22.7		19.1		9.3	61.3	24.2
	74	Ferritin [ng/mL]		2847		2420						1488				1201
	74	PCT [ng/mL]		0.76
	74	D-Dimere [mg/L]		4.37								6.68				5.25
	74	WBC [/nL]		18.47		15.61	12.96	15.24	17.83	16.18	16.12	14.81	13.3	11.3	21.67	17.36	19.27
	74	Platelets [/nl]		556		629	602	543	535	488	457	461	396	360	379	383	440
	74	Lymphoctes [x10ᶾ/μL]		2.31								3.12				2.44
	74	IL-6 [pg/mL]		214								23.7				15.6
	Number	Parameter	at admission	Day 1	Day 2	Day 3	Day 4	Day 5	Day 6	Day 7	Day 8	Day 9	Day 10	Day 11	Day 12	Day 13	Day 14
	75	Troponin [ng/L]		58.2	32.1	30.6	-1	-1	-1	-1	-1	-1	-1	-1	442	-1	567
	75	GFR [mL/min/KOF]		7	8	21	38	26	16		21	56		20	54	27	66
	75	Creatinine [mg/dL]		9.55	8.6	3.81	2.32	3.2	4.73		3.79	1.71		3.97	1.74	3.08	1.49
	75	Urea [mg/dL]		163	152	72	51	90	134	62	112	49		157	65	128	69
	75	GOT (AST) [U/L]		78		55	61	63		50	57	59		45	40	44	44
	75	GPT (ALAT) [U/L]		19		12	14	18	20							11	15
	75	INR		1.3	1.15	1.2	1.11	1.05	1.05	1.07	1.03	1.03		0.99	1.09	1.07	1.02
	75	LDH [U/L]		553	461	436	391	397	369	341	335	360		412	381	419	413
	75	CRP [mg/L]		166	112	78.6	56.1	36.6		44.9	81.4	94.7		44.2	49.5	53.6	51
	75	Ferritin [ng/mL]		27374	26567	20975								6262			4798
	75	PCT [ng/mL]		24.5		3.46											1.48
	75	D-Dimere [mg/L]		1.94		2.01											4.48
	75	WBC [/nL]		4.41	2.88	1.89	2.33	2.83	4.08	4.55	6.1	4.93	6.23	6.96	5.75	6.96	7.9
	75	Platelets [/nl]		215	158	127	133	134	132	117	112	128	133	131	139	134	146
	75	Lymphoctes [x10ᶾ/μL]		0.5		0.25											0.34
	75	IL-6 [pg/mL]		23.5		14.8											10.9
	Number	Parameter	at admission	Day 1	Day 2	Day 3	Day 4	Day 5	Day 6	Day 7	Day 8	Day 9	Day 10	Day 11	Day 12	Day 13	Day 14
	76	Troponin [ng/L]		9.8	10	9.8	9.9	10	-1	11.5	12.2	13.4	18.2	23.8	15.3	-1	11.6
	76	GFR [mL/min/KOF]		111	107	106	107	110	110	107	106	103	86	104	106	110	120
	76	Creatinine [mg/dL]		0.56	0.62	0.64	0.63	0.57	0.57	0.62	0.64	0.7	0.81	0.69	0.65	0.58	0.44
	76	Urea [mg/dL]		25	32	42	59	55	51	62	59	75	70	61	63	69	58
	76	GOT (AST) [U/L]		50	33	27	29	39	38	33	35	45	34	31	43	56	57
	76	GPT (ALAT) [U/L]		21	16	15	20	34	42	51	48	57	29	23	21	23	27
	76	INR		1.11	1.16	1.21	1.23	1.28	1.37	1.33	1.22	1.35	1.84	1.59	1.52	1.35	1.33
	76	LDH [U/L]		554	458	403	382	427	420	410	482	489	408	462	585	706	642
	76	CRP [mg/L]		289	382	200	94	55.4	36.7	70.9	68.1	67.6	332	443	308	190	128
	76	Ferritin [ng/mL]		642	561	593	401	342		298	305	307	295	398	485		480
	76	PCT [ng/mL]		0.37	0.52	0.42	0.29	0.15	0.12	0.11	0.09	0.21	7.11	3.39	2.08	1.22	0.72
	76	D-Dimere [mg/L]		1.66	1.25	1.64	1.56	5.83	9.12	6.36	4.38	7.63	5.1	8.8	18.72	32.08	>35
	76	WBC [/nL]		16.49	14.73	14.23	10.79	13.41	18.24	15.26	14.74	19.44	12.69	13.2	8.47	6.95	5.46
	76	Platelets [/nl]		261	262	283	270	279	223	263	355	417	415	335	301	269	247
	76	Lymphoctes [x10ᶾ/μL]		1.31	1.25	1.24	1.36	1.29	1.881	1.08	1.42	2.47	0.79	1.37	0.98	0.98	0.96
	76	IL-6 [pg/mL]		665	99.3	18.3	21.8	14.7	57.1	18.9	16.5	348	1118	134	59.8		59.3
	Number	Parameter	at admission	Day 1	Day 2	Day 3	Day 4	Day 5	Day 6	Day 7	Day 8	Day 9	Day 10	Day 11	Day 12	Day 13	Day 14
	77	Troponin [ng/L]		30.6	24	-1	-1	16.5	12.7	-1	11.9	-1	-1	8.8	9	-1	-1
	77	GFR [mL/min/KOF]		110	106	106	107	110	114	108	106	117	114	112	112	117	124
	77	Creatinine [mg/dL]		0.73	0.81	0.81	0.78	0.73	0.68	0.77	0.81	0.63	0.68	0.7	0.7	0.64	0.55
	77	Urea [mg/dL]		46	42	43	38	41	54	56	58	44	41	34	33	35	30
	77	GOT (AST) [U/L]		32	26	23	59	88	45	54	41	40	28	25	22	20	17
	77	GPT (ALAT) [U/L]		33	29	34	64	131	118	102	88	90	69	59	49	42	32
	77	INR		1.01	0.99	0.97	1.06	1.07	1.04	1.18	1.2	1.09	1.15	1.11	1.14	1.13	1.14
	77	LDH [U/L]		611	525	410		407	402	375	364	339	315	279	282	257	234
	77	CRP [mg/L]		277	264	158	92.8	61.3	53.2	60.5	102	89.4	58.7	48	50.1	46.6	67.6
	77	Ferritin [ng/mL]		774	840	792	840	954	807	890	747	683	588	536	486		349
	77	PCT [ng/mL]		0.29	0.33	0.23	0.17	0.14	0.12	0.81	0.26	0.13	0.11	0.09	0.09	0.07	0.06
	77	D-Dimere [mg/L]		4.46	4.35	7.06	8.27	7.55	12.47	20.79	13.19	28.68	>35	>35	>35	>35	31.1
	77	WBC [/nL]		23.59	17.91	16.08	13.05	14.03	16.19	14.27	12.22	9.46	9.56	8.95	9.18	8.16	7.71
	77	Platelets [/nl]		541	486	366	305	274	250	180	171	120	107	101	104	101	95
	77	Lymphoctes [x10ᶾ/μL]		1.14	1.41	0.74	1.14	1.75	1.59	1.88	2.2	1.64	1.71	1.89	1.66	1.66	1.22
	77	IL-6 [pg/mL]		42.6	61.3	9.5	17.1	42.5	20.5	51.7	68.1	29.1	32.7	39.8	22		41.5
	Number	Parameter	at admission	Day 1	Day 2	Day 3	Day 4	Day 5	Day 6	Day 7	Day 8	Day 9	Day 10	Day 11	Day 12	Day 13	Day 14
	78	Troponin [ng/L]		18.9	40.3	-1	18.6	-1	-1	16	-1	-1	-1	14.9	-1	-1	14.5
	78	GFR [mL/min/KOF]		101	48	70	79	92	96	98	102	109	110	109	112	113	109
	78	Creatinine [mg/dL]		0.71	1.52	1.12	1.01	0.87	0.79	0.75	0.68	0.59	0.57	0.58	0.55	0.53	0.58
	78	Urea [mg/dL]		42	55	41	51	63	70	66	61	57	48	47	42	44	56
	78	GOT (AST) [U/L]		45	37	63	63	60	114	68	46	74	49	61	67	66	74
	78	GPT (ALAT) [U/L]		87	75	66	65	68	161	140	116	120	102	119	182	187	222
	78	INR		1.06	1.04	1.09	1.1	1.1	1.15	1.08	1.08	1.08	1.12	1.07	1	1.07	1.12
	78	LDH [U/L]		529	443	33	315	294	306	309	315	444	377	367	376	355	349
	78	CRP [mg/L]		184	211	222	135	90.6	57.7	30.1	15.6	9.3	9.1	8.9	9.4	6.4	4.5
	78	Ferritin [ng/mL]		3641			4440			5240				3303			3605
	78	PCT [ng/mL]		0.32	1.05	0.6	0.33	0.24	0.2	0.16	0.15	0.16	0.13	0.14	0.16	0.14	0.15
	78	D-Dimere [mg/L]		>35	>35	>35	9.28	4.3	4.16	7.18	8.53	9.88	14.32	16.09	15.8	14.33	12.66
	78	WBC [/nL]		15.94	21.25	9.53	8.34	8.74	8.15	12.07	12.88	12.46	11.76	11.73	12.39	11	12.02
	78	Platelets [/nl]		274	289	204	216	190	195	213	237	223	202	204	198	206	221
	78	Lymphoctes [x10ᶾ/μL]		1.65	0.92		0.71	0.83	1.07	1.4	1.76	1.75	1.45	1.35	1.44		2.52
	78	IL-6 [pg/mL]		218	80	90.3	25.5			8.4				16.7	11.1		45.6
	Number	Parameter	at admission	Day 1	Day 2	Day 3	Day 4	Day 5	Day 6	Day 7	Day 8	Day 9	Day 10	Day 11	Day 12	Day 13	Day 14
	79	Troponin [ng/L]		7.2	-1	-1	-1	6.4	-1	-1
	79	GFR [mL/min/KOF]		104	104	90	94	102	105	103
	79	Creatinine [mg/dL]		0.81	0.81	0.98	0.94	0.85	0.79	0.83
	79	Urea [mg/dL]		40	40	65	66	66	52	33
	79	GOT (AST) [U/L]		43			36	43
	79	GPT (ALAT) [U/L]		29	29	27	26	26	22	20
	79	INR		1.02	1.01	1.09	1.12	1.09	1.06	1.12
	79	LDH [U/L]		429	423	454	404	453	386	338
	79	CRP [mg/L]		80.8	81.9	54.1	36.9	26.7	29.6	57.7
	79	Ferritin [ng/mL]		4555			4268	4334	3890	3586
	79	PCT [ng/mL]		0.23	0.24	0.24	0.22	0.21	0.2	0.26
	79	D-Dimere [mg/L]		0.38	1.01			0.82
	79	WBC [/nL]		10.92	10.39	12.95	9.65	10.11	8.37	6.82
	79	Platelets [/nl]		177	210	235	237	217	210	185
	79	Lymphoctes [x10ᶾ/μL]		0.83				1.04
	79	IL-6 [pg/mL]		45.7		37.4	14.9	32.6	40.1	29.5
	Number	Parameter	at admission	Day 1	Day 2	Day 3	Day 4	Day 5	Day 6	Day 7	Day 8	Day 9	Day 10	Day 11	Day 12	Day 13	Day 14
	80	Troponin [ng/L]		14.9	19.9	-1	-1	-1	12.1	-1	-1	-1	17.5	-1	-1	28.1	-1
	80	GFR [mL/min/KOF]		107	87	101	113	113	121	116	113	121	121	125	124	112	119
	80	Creatinine [mg/dL]		0.93	1.11	0.98	0.88	0.87	0.75	0.83	0.87	0.75	0.75	0.69	0.7	0.89	0.78
	80	Urea [mg/dL]		83	78	557	48	50	58	73	75	62	56	53	52	74	80
	80	GOT (AST) [U/L]		39	42	46	65	72	56	43	48	55	137	68	163	90	50
	80	GPT (ALAT) [U/L]		20	22	26	48	61	58	52	59	74	217	155	215	134	82
	80	INR		1.41	1.24	1.22	1.1	0.98	1.08	1.13	1.14	1.3	1.27	1.22	1.14	1.24	1.09
	80	LDH [U/L]		401	432	441	490	502	505	483	459	422	428	380	410	384	343
	80	CRP [mg/L]		88.2	99.2	135	203	99.9	32.3	11.4	8.3	13.9	80.1	129	134	126	168
	80	Ferritin [ng/mL]		569		663	846	735	650	572	517	493	861		1268	1135	894
	80	PCT [ng/mL]		0.4	0.54	0.75	0.92	0.71	0.49	0.31	0.19	0.18	0.36	0.24	0.23	0.54	0.89
	80	D-Dimere [mg/L]		>35	>35	27.46	23.26	14.54	9	8.09	10.03	11.07	14.07	>35	>35	>35	29.07
	80	WBC [/nL]		7.94	8.28	7.93	8.34	8.13	7.99	7.82	6.77	5.46	5.12	5.74	5.15	9.88	8.94
	80	Platelets [/nl]		94	87	67	63	70	83	93	99	113	109	119	124	112	139
	80	Lymphoctes [x10ᶾ/μL]		1.05	0.86	0.8	0.34	0.63	1.01	1.14	1.05	1.25	0.91	1.24	1.37	1.64	2.1
	80	IL-6 [pg/mL]		154	66.8	154	17	6.4	<2,5	9.4	7.5	51.1	116		84.9	192	67.4
	Number	Parameter	at admission	Day 1	Day 2	Day 3	Day 4	Day 5	Day 6	Day 7	Day 8	Day 9	Day 10	Day 11	Day 12	Day 13	Day 14
	81	Troponin [ng/L]		45.4	54.9	23.5	-1	-1	-1	12	-1	-1	14	-1	10.8	-1	10.6
	81	GFR [mL/min/KOF]		109	106	105	109	112	116	11	118	110	116	124	125	131	136
	81	Creatinine [mg/dL]		0.61	0.66	0.68	0.62	0.58	0.53	0.53	0.51	0.6	0.53	0.45	0.44	0.39	0.36
	81	Urea [mg/dL]		42	46	64	43	27	23	22	25	38	44	42	46	40	39
	81	GOT (AST) [U/L]		47	44	33	21	30	31	35	36	43	53	43	58	46	43
	81	GPT (ALAT) [U/L]		37	34	24	20	20	21	21	18	23	36	38	50	55	51
	81	INR		1.15	1.17	1.07	1.05	1	1.08	1.07	1.26	1.27	1.32	1.41	1.41	1.43	1.43
	81	LDH [U/L]		409	427	317	284	371	364	560	440	509	542	522	611	517	422
	81	CRP [mg/L]		281	327	232	126	236	256	293	250	126	54.3	21	10.9	6.2	10.6
	81	Ferritin [ng/mL]		1111	1117	10882	1047	1035	979	903	1050	1361	1122	896	886	718	572
	81	PCT [ng/mL]		1.51	1.64	1.13	0.75	0.99	0.72	0.58	0.53	0.28	0.19	0.13	0.1	0.09	0.14
	81	D-Dimere [mg/L]		3.32	1.32	1.8	1.8	9.73	>35	>35	>35	>35	>35	>35	>35	>35	>35
	81	WBC [/nL]		15.56	12.43	15.46	10.13	12.59	10.51	9.47	7.42	10.7	8.75	9.61	9.94	7.07	8.46
	81	Platelets [/nl]		333	302	270	238	204	142	91	70	72	90	99	112	126	115
	81	Lymphoctes [x10ᶾ/μL]		0.69	0.43	0.43	0.87	0.87	0.89	1.04		0.76	0.72	0.71	0.4	0.88	0.72
	81	IL-6 [pg/mL]		278	143	28.2	223	1004	1847	352	14.7	6.3	4.7	8.5	7.6	6.8	16.7
	Number	Parameter	at admission	Day 1	Day 2	Day 3	Day 4	Day 5	Day 6	Day 7	Day 8	Day 9	Day 10	Day 11	Day 12	Day 13	Day 14
	82	Troponin [ng/L]		9.8	12.5	-1	16.3	-1	23.5	-1	16.7	-1	-1	19.7	-1
	82	GFR [mL/min/KOF]		123	119	118	111	117	113	125	128	128	136	128	-1
	82	Creatinine [mg/dL]		0.34	0.37	0.38	0.46	0.39	0.44	0.32	0.3	0.3	0.25	0.3	-1
	82	Urea [mg/dL]		69	66	60	61	60	55	48	35	31	29	37	-1
	82	GOT (AST) [U/L]		82	65	95	66	81	110	101	121	123	250	247	-1
	82	GPT (ALAT) [U/L]		81	70	93	74	79	100	97	116	129	213	272	-1
	82	INR		1	1.06	1.15	1.28	1.23	1.21	1.14	1.16	1.14	1.13	1.11	-1
	82	LDH [U/L]		331	306	347	316	330	384	330	342	341	427	408	-1
	82	CRP [mg/L]		231	232	314	300	274	316	281	235	212	203	155	-1
	82	Ferritin [ng/mL]		2792			1630				2616			2816	-1
	82	PCT [ng/mL]		0.23	0.25	0.3	0.32	0.27	0.28	0.2	0.21	0.21	0.15	0.17	-1
	82	D-Dimere [mg/L]		3	5.85	9.34	7.01	12.1	19.39	>35	>35	>35	>35	>35	-1
	82	WBC [/nL]		13.93	12.14	14.26	10.42	10.68	10.38	8.16	7.19	5.46	5.48	5.36	-1
	82	Platelets [/nl]		582	576	559	438	413	381	305	231	194	199	173	-1
	82	Lymphoctes [x10ᶾ/μL]		0.53	0.47	0.42	0.38	0.49	0.43	0.46	0.37		0.4	0.54	-1
	82	IL-6 [pg/mL]		203	133		166		176		132			86.5	-1
	Number	Parameter	at admission	Day 1	Day 2	Day 3	Day 4	Day 5	Day 6	Day 7	Day 8	Day 9	Day 10	Day 11	Day 12	Day 13	Day 14
	83	Troponin [ng/L]		18.5	16.5	-1	-1	10	-1	-1	12.7	-1	-1	-1	18.1	-1
	83	GFR [mL/min/KOF]		93	87	94	91	92	93	85	91	102	106	102	101	96
	83	Creatinine [mg/dL]		0.84	0.93	0.82	0.9	0.86	0.84	0.95	0.89	0.67	0.62	0.67	0.69	0.79
	83	Urea [mg/dL]		33	31	39	38	30	33	37	46	44	44	37	40	33
	83	GOT (AST) [U/L]		105	59			177			35				67
	83	GPT (ALAT) [U/L]		163	132	112	336	356	245	163	105		66	66	94	84
	83	INR			0.95	0.96	1.02	1.12	1.03	0.93	0.9	0.89	0.93	1.02	0.98	1.08
	83	LDH [U/L]		322	269	264	415	283	285	292	272		224	225	256	268
	83	CRP [mg/L]		45.8	63.2	57	53.8	84.5	112	123	117	80	43.1	31.1	27.9	33.4
	83	Ferritin [ng/mL]		1313	1077	1142	3620	3013	1662	1115	898				721
	83	PCT [ng/mL]		0.1	0.09	0.06	0.11	0.14	0.18	0.18	0.17	0.1	0.08	<0,06	<0,06	0.07
	83	D-Dimere [mg/L]			1.66	3.64	3.17	1.74	3.69		20.86				16.64
	83	WBC [/nL]		12.5	6.84	6.54	7.35	10.28	13	12.31	9.52	10.12	8.6	8.84	8.48	8.18
	83	Platelets [/nl]		225	206	230	236	298	316	290	228	203	202	219	249	297
	83	Lymphoctes [x10ᶾ/μL]		0.64	1.15	0.67		1.68			0.58				1.19
	83	IL-6 [pg/mL]		37.4	24	11.4	152	84.2	91.7	49.7	35.3				34.7
	Number	Parameter	at admission	Day 1	Day 2	Day 3	Day 4	Day 5	Day 6	Day 7	Day 8	Day 9	Day 10	Day 11	Day 12	Day 13	Day 14
	84	Troponin [ng/L]		193	-1	-1	181
	84	GFR [mL/min/KOF]		98	93	99	98
	84	Creatinine [mg/dL]		0.64	0.72	0.62	0.63
	84	Urea [mg/dL]		71	62	38	34
	84	GOT (AST) [U/L]		28			38
	84	GPT (ALAT) [U/L]		27	23	36	33
	84	INR		0.98	1.03	0.94	0.94
	84	LDH [U/L]		293	235	400	447
	84	CRP [mg/L]		9.3	7.4	12.7	54.8
	84	Ferritin [ng/mL]		947		1092	1779
	84	PCT [ng/mL]		0.07	0.1	0.09	0.1
	84	D-Dimere [mg/L]		1.22			1.09
	84	WBC [/nL]		7.41	7.28	13	10.63
	84	Platelets [/nl]		118	116	108	90
	84	Lymphoctes [x10ᶾ/μL]		1			1.04
	84	IL-6 [pg/mL]		6.2		84	49.7
	Number	Parameter	at admission	Day 1	Day 2	Day 3	Day 4	Day 5	Day 6	Day 7	Day 8	Day 9	Day 10	Day 11	Day 12	Day 13	Day 14
	85	Troponin [ng/L]		53.3	38	-1	-1	39.8	45.8	-1	-1	62.6	-1	51	50.8	-1	-1
	85	GFR [mL/min/KOF]		27	24	26	30	41	46	60	68	82	97	98	76	80	92
	85	Creatinine [mg/dL]		2.59	2.84	2.65	2.34	1.84	1.66	1.33	1.2	1.03	0.89	0.87	1.1	1.05	0.94
	85	Urea [mg/dL]		113	124	154	174	157	139	102	87	73	60	58	71	60	55
	85	GOT (AST) [U/L]		68	59	39	91	66	48	31	35	25	20	16	20	22	31
	85	GPT (ALAT) [U/L]		43	43	36	71	82	82	48	43	39	32	16	15	17	25
	85	INR		1.07	1.11	1.13	1.12	0.97	1.01	1.2	1.08	1	1.1	1.25	1.03	1.01	1
	85	LDH [U/L]		549	438	368	398	355	330	223	254	253	198	172	174	160	174
	85	CRP [mg/L]		110	65.3	33.6	22	16.6	15.1	18.1	73.6	59.5	58.7	62.7	160	170	136
	85	Ferritin [ng/mL]		5151				1674				801			619
	85	PCT [ng/mL]		0.63	0.61	0.3	0.17	0.11	0.09	0.09	0.2	0.12	0.12	0.24	0.4	0.3	0.19
	85	D-Dimere [mg/L]		2.67	2.86	1.87	1.86	5.77	13.87	14.59	20.49	>35	>35	3.83	1.73	4.48	8.14
	85	WBC [/nL]		12.01	5.96	4.21	4.02	3.54	3.89	4.16	3.87	3.7	4.51	4.92	5.6	1.98	1.79
	85	Platelets [/nl]		210	182	161	158	136	147	112	98	75	66	78	88	68	65
	85	Lymphoctes [x10ᶾ/μL]		2.26	1.01	0.87	0.76	0.79	0.73	0.43	0.65	0.62	0.82	0.96	1.31	0.53	0.46
	85	IL-6 [pg/mL]		37.3	7.4			21.2	36.3			63.5	138	159	189
	Number	Parameter	at admission	Day 1	Day 2	Day 3	Day 4	Day 5	Day 6	Day 7	Day 8	Day 9	Day 10	Day 11	Day 12	Day 13	Day 14
	86	Troponin [ng/L]		75.8	-1	42.3	77.6	-1	45.3	39.8	25.2	25.3	-1	18.4	-1	19.8	16.5
	86	GFR [mL/min/KOF]		72	72	75	76	78	71	73	67	54	-1	48	47	58	82
	86	Creatinine [mg/dL]		0.93	0.93	0.9	0.89	0.87	0.94	0.92	0.98	1.18	-1	1.3	1.32	1.11	0.83
	86	Urea [mg/dL]		62	59	57	75	83	102	111	104	111	-1	132	141	142	106
	86	GOT (AST) [U/L]		47		18	25	27	28	32	47	46	-1	30	28	42	23
	86	GPT (ALAT) [U/L]		25	20	17		22	25	37	78	64	-1	49	48	63	41
	86	INR		0.93	0.95	0.96	0.91	1.02	1.15	1.22	1.17	0.98	-1	1.1	1.06		1.18
	86	LDH [U/L]		999	835	528	477	557	582	547	495	574	-1	554	557	791	522
	86	CRP [mg/L]		51.6	67.6	92.4	40	20	10.6	5.7	3.7	3.3	-1	26.7	20.7	15.2	6.5
	86	Ferritin [ng/mL]		662		785	642	596	567	578	674	684	-1	562		726	529
	86	PCT [ng/mL]		0.11	0.13	0.09	<0,06	0.1	0.11	0.08	0.13	0.15	-1	0.14	0.14	0.15	0.11
	86	D-Dimere [mg/L]		5.11		1.84	21.89	19.21	14.93	10.76	5.93	4.21	-1	7.08	4.15		7.48
	86	WBC [/nL]		17.71	16.43	14.49	17.88	16.48	13.64	14.44	14.52	16.41	-1	11.84	10.02	13.83	9.88
	86	Platelets [/nl]		347	322	329	215	135	141	128	113	86	-1	84	88	144	111
	86	Lymphoctes [x10ᶾ/μL]		1.19		0.87		1.36	2.07	1.86	2.33	2.67	-1	1.71	1.79	2.55	1.9
	86	IL-6 [pg/mL]		45.6		<2,5	5.3	<2,5	<2,5	<2,5	<2,5	19.2	-1	9.2		6	5.4
	Number	Parameter	at admission	Day 1	Day 2	Day 3	Day 4	Day 5	Day 6	Day 7	Day 8	Day 9	Day 10	Day 11	Day 12	Day 13	Day 14
	87	Troponin [ng/L]		-1	168	122	-1	-1	113	93.4	-1	99.1	108	-1	-1	151	121
	87	GFR [mL/min/KOF]		68	73	71	81	82	86	75	69	68	79	82	86	87	87
	87	Creatinine [mg/dL]		1.07	1.02	1.04	0.93	0.92	0.87	0.99	1.06	1.08	0.95	0.92	0.86	0.84	0.84
	87	Urea [mg/dL]		71	70	71	68	69	60	65	71	94	114	111	120	113	119
	87	GOT (AST) [U/L]			51	54				61	69	55	49	39	34	39	31
	87	GPT (ALAT) [U/L]			25		24	22		26	30	21		23	24		23
	87	INR		0.85	0.87	0.86	0.94	0.98	1	0.98	1.1	0.96	0.86	0.92	1.01	0.97	0.97
	87	LDH [U/L]		720	596	605	613	595		720	799	713	680	640	589	541	607
	87	CRP [mg/L]		279	215	112	121	125	159	198	228	385	320	163	92.6	74.1	85.8
	87	Ferritin [ng/mL]			2621	1198			739	804	942	1062	1304			839	843
	87	PCT [ng/mL]		0.32	0.27	0.21	0.13	0.15	0.13	0.15	0.16	3.14	1.62			0.37	0.25
	87	D-Dimere [mg/L]			2.17					>35	>35	9.7		6.44	7.81		31.78
	87	WBC [/nL]		7.73	9.37	12.24	12.47	11.99	12.6	13.61	13.93	19.1	16.55	18.85	14.94	13.63	17.04
	87	Platelets [/nl]		441	435	502	457	393	392	349	374	401	377	431	465	399	325
	87	Lymphoctes [x10ᶾ/μL]		0.66	0.9					1.03	1.07	1		0.73	0.56		0.45
	87	IL-6 [pg/mL]			16.7	157			214	287	1484	472	37.7		64.1	119	62.7
	Number	Parameter	at admission	Day 1	Day 2	Day 3	Day 4	Day 5	Day 6	Day 7	Day 8	Day 9	Day 10	Day 11	Day 12	Day 13	Day 14
	88	Troponin [ng/L]		5.7	-1	-1	5.2	-1	5.7	-1	6.1	-1	-1	8.2	-1	17	10.4
	88	GFR [mL/min/KOF]		83	86	91	88	105	113	120	119	115	115	120	121	124	129
	88	Creatinine [mg/dL]		0.87	0.85	0.81	0.83	0.72	0.62	0.52	0.53	0.59	0.59	0.52	0.5	0.46	0.41
	88	Urea [mg/dL]		23	29	48	64	79	73	52	55	54	62	67	68	79	60
	88	GOT (AST) [U/L]		32	26	33	151	117	60	39	48	48	28	30	46	54	63
	88	GPT (ALAT) [U/L]		16	14	18	80	115	105	86	97	112	89	85	141	148	186
	88	INR		1.24	1.13	1.14	1.17	1.07	1.04	1.06	1.05	1.05	1.03	1.13	1.14	1.07	1.08
	88	LDH [U/L]		568	518	599	577	495	445	375	336	331	299	282	283	248	223
	88	CRP [mg/L]		58.7	52.3	30.6	17.6	10.7	7.2	4	2.7	2.6	1.5	1	1	5.3	7.2
	88	Ferritin [ng/mL]					240	655			532			342
	88	PCT [ng/mL]		0.67	0.47	0.29	0.19	0.15	0.12	0.09	0.06	0.06	0.06	<0,06	0.08	0.09	0.08
	88	D-Dimere [mg/L]		1.47	2.72	3.78	5.03	5.35	8.2	12.36	15.86	26.37	25.77	29.31	10.44	4.82	2.34
	88	WBC [/nL]		8.42	4.79	6	6.37	7.93	10.66	8.56	6.77	8.22	7.66	8	10.39	10.91	8.1
	88	Platelets [/nl]		352	186	220	227	224	285	235	179	145	139	127	138	168	196
	88	Lymphoctes [x10ᶾ/μL]		0.55		0.98	0.92	1.35	0.84	0.73	0.52	0.56	0.53	0.6	0.81	0.77	0.61
	88	IL-6 [pg/mL]		27.6	11		6.2		4.9		<2,5			4.4	7.9	10.4	3.3
	Number	Parameter	at admission	Day 1	Day 2	Day 3	Day 4	Day 5	Day 6	Day 7	Day 8	Day 9	Day 10	Day 11	Day 12	Day 13	Day 14
	89	Troponin [ng/L]		-1	10.6	-1	-1	-1	-1	-1	21.5	11.2	-1	-1	-1	-1	-1
	89	GFR [mL/min/KOF]		-1	120	126	-1	126	133	141	126	137	-1	137	-1	144	139
	89	Creatinine [mg/dL]		-1	0.55	0.49	-1	0.49	0.43	0.37	0.49	0.4	-1	0.4	-1	0.35	0.38
	89	Urea [mg/dL]		-1	54	40	-1	58	43	35	39	38	-1	56	-1	42	34
	89	GOT (AST) [U/L]		-1	51	45	-1	86	45	54	107	133	55	55	-1	84	103
	89	GPT (ALAT) [U/L]		-1	39		-1		66	67	138	161	140		-1
	89	INR		-1	1.02	1.06	-1	1.02	1.08	1.17	1.08	1.17		1.1	-1	1.12	1.06
	89	LDH [U/L]		-1	328	225	-1	252	234	231	343	324	257	255	-1	292	264
	89	CRP [mg/L]		-1	389	394	196	219	175	115	139	158	81.8	49.8	-1	239	150
	89	Ferritin [ng/mL]		-1	1774			2947		1603	1878				-1
	89	PCT [ng/mL]		-1	0.58						0.36				-1		0.28
	89	D-Dimere [mg/L]		-1	3.37						3.56				-1
	89	WBC [/nL]		-1	12.37	8.17	11.39	8.8	7.81	9.83	12.89	10.86	11.37	11.53	14.51	12.11	7.67
	89	Platelets [/nl]		-1	315	325	313	298	254	249	309	281	321	340	434	319	247
	89	Lymphoctes [x10ᶾ/μL]		-1	0.81						0.91
	89	IL-6 [pg/mL]		-1	435						148
	Number	Parameter	at admission	Day 1	Day 2	Day 3	Day 4	Day 5	Day 6	Day 7	Day 8	Day 9	Day 10	Day 11	Day 12	Day 13	Day 14
	90	Troponin [ng/L]		6.9	4.7	-1	-1	10.2	10.2	-1	-1	10.2	-1	36.5	35.4	-1	-1
	90	GFR [mL/min/KOF]		68	70	94	95	98	97	109	104	106	104	104	104	102	104
	90	Creatinine [mg/dL]		1.13	1.11	0.81	0.79	0.73	0.74	0.57	0.63	0.6	0.63	0.63	0.63	0.66	0.63
	90	Urea [mg/dL]		63	70	64	45	45	40	36	34	52	58	57	48	57	60
	90	GOT (AST) [U/L]		494	764	319	336	325	402	281	204	131	176	228	139	64	67
	90	GPT (ALAT) [U/L]		107	154	74	102	155	255	255	221	161	148	175	135	49	55
	90	INR		0.99	0.94	1.08	1.03	1.02	1.06	1.09	1.06	1.07	1.12	1.2	1.14	1.11	1.15
	90	LDH [U/L]		812	904	492	587	684	738	658	676	554	561	558	500	273	314
	90	CRP [mg/L]		392	303	98.2	126	119	138	201	130	76.1	97.7	246	305	136	111
	90	Ferritin [ng/mL]		712	899	728	1003	863	906	686	652	490			442		290
	90	PCT [ng/mL]		0.62	0.68	0.43	0.36	0.24	0.23	0.2	0.15	0.11	0.13	0.27	0.49	0.69	0.57
	90	D-Dimere [mg/L]		6.02	5.38	2.43	1.75	1.9	2.07	3.92	6.45	8.11	10.22	9.04	7.33	2.13	32.94
	90	WBC [/nL]			14.6	11.13	17.23	22.18	21.43	17.93	17.93	11.7	11.5	12.37	11	11.87	11.28
	90	Platelets [/nl]			298	113	112	153	160	136	174	151	165	189	201	223	241
	90	Lymphoctes [x10ᶾ/μL]			1.04	1.36	2.33	2.66	2.99	1.42	1.42	0.92	1.37	1.79	1.76	1.25	1.49
	90	IL-6 [pg/mL]		28.6	67.6	45.5	63.8	31.8	172	16.7	19	39.8		215	144		16.5
	Number	Parameter	at admission	Day 1	Day 2	Day 3	Day 4	Day 5	Day 6	Day 7	Day 8	Day 9	Day 10	Day 11	Day 12	Day 13	Day 14
	91	Troponin [ng/L]		123	110	-1	-1	-1	48.5	-1	-1	80.1	-1	-1	-1	84	-1
	91	GFR [mL/min/KOF]		11	12	14	14	14	17	20	25	32	37	42	38	30	22
	91	Creatinine [mg/dL]		5.33	4.96	4.28	4.37	4.26	3.56	3.19	2.62	2.13	1.9	1.73	1.87	2.3	2.96
	91	Urea [mg/dL]		205	199	218	233	261	275	295	298	279	259	235	234	246	278
	91	GOT (AST) [U/L]		81	84				50			43				101
	91	GPT (ALAT) [U/L]		22	23	32	42	41	34	29	29	24	22	36	36	62	49
	91	INR		0.91	1.19	1.81	1.51	1.07	1.03	1.12	1.2	1.24	1.3	1.39	1.63	2.02	1.96
	91	LDH [U/L]		545	564	796	863	715	571	465	520	518	455	468	420	435	376
	91	CRP [mg/L]		362	331	300	330	240	147	101	77.8	122	160	234	326	319	336
	91	Ferritin [ng/mL]		1169	1245				2486			1024				4669
	91	PCT [ng/mL]		16.2	14.8	12.6	10.2	6.41	3.83	2.38	1.4	0.75	0.46		0.36	0.37	0.63
	91	D-Dimere [mg/L]		29.62	31.78				28.57			>35				>35
	91	WBC [/nL]		6.73	8.28	10.63	10.67	9.42	10.22	10.36	11.32	11.66	9.47	9.97	7.68	8.18	8.59
	91	Platelets [/nl]		86	83	104	120	161	152	136	136	132	116	120	120	118	110
	91	Lymphoctes [x10ᶾ/μL]		0.64	0.28				0.31			0.2				0.23
	91	IL-6 [pg/mL]		253	429		76.2	36	38.5			114				940
	Number	Parameter	at admission	Day 1	Day 2	Day 3	Day 4	Day 5	Day 6	Day 7	Day 8	Day 9	Day 10	Day 11	Day 12	Day 13	Day 14
	92	Troponin [ng/L]		12.3	11.1	-1	9.6	-1	-1	-1	9.1	-1	-1	-1	-1	-1	-1
	92	GFR [mL/min/KOF]		58	76	87	51	61	59	80	86	82	93	91	91	87	90
	92	Creatinine [mg/dL]		1.01	0.81	0.72	1.13	0.97	0.99	0.77	0.73	0.76	0.64	0.68	0.68	0.72	0.7
	92	Urea [mg/dL]		26	30	33	47	45	52	60	68	86	75	59	54	46
	92	GOT (AST) [U/L]		77	100	84	62	59	52					44		47
	92	GPT (ALAT) [U/L]		38	52		38		35					51		47
	92	INR		0.91	0.94	1.01	1.02	1.06	1.01	1.07	1.07	1.04	1.05	1.01	1.02	1.09	1.19
	92	LDH [U/L]		439	532	558	551	481	438	346	315		359	323	342	338	353
	92	CRP [mg/L]		75.3	78.1	53.6	45.5	51.8	39		21		18.1	30.4	36.5	39.4	41
	92	Ferritin [ng/mL]			925		1157
	92	PCT [ng/mL]		0.11	0.11		0.96
	92	D-Dimere [mg/L]		1.37	1.52		1.42				0.66
	92	WBC [/nL]		5.04	4.73	8.72	13.34	11.63	12.72	9.29	8.59	14.06	11.42	12.97	13.21	9.95	12.45
	92	Platelets [/nl]		131	135	203	295	317	351	362	399	431	389	328	295	243	244
	92	Lymphoctes [x10ᶾ/μL]		0.67	0.69		0.71				0.82
	92	IL-6 [pg/mL]		105	74.4		50.1
	Number	Parameter	at admission	Day 1	Day 2	Day 3	Day 4	Day 5	Day 6	Day 7	Day 8	Day 9	Day 10	Day 11	Day 12	Day 13	Day 14
	93	Troponin [ng/L]		40.4	37.6	-1	-1	30.7	16.7	-1	-1	37.2	-1	30.1	25.1	-1	-1
	93	GFR [mL/min/KOF]		86	89	95	93	97	99	94	93	96	96	93	97	98	97
	93	Creatinine [mg/dL]		0.86	0.79	0.67	0.71	0.64	0.61	0.7	0.71	0.66	0.66	0.72	0.64	0.63	0.64
	93	Urea [mg/dL]		57	61	54	55	47	47	62	66	72	68	66	57	55	49
	93	GOT (AST) [U/L]		77	83	60	54	38	26	36	57	52	43	53	28	35	27
	93	GPT (ALAT) [U/L]		111	110	90	80	60	46	54	85	97	90	118	84	84	67
	93	INR		0.91	0.99	0.97	1.02	1.05	1.01	1.03	1.15	1.25	1.19	1.21	1.23	1.26	1.17
	93	LDH [U/L]		392	289	268	264	262	234	224	254	243	260	294	251	281	247
	93	CRP [mg/L]		201	160	143	169	183	185	100	51.9	29.5	18	12.4	8.9	6.2	5.1
	93	Ferritin [ng/mL]		2768		2657	2498	1834	1631	1759	1638	1285	1073	1137	922	912	786
	93	PCT [ng/mL]		0.35	0.33	0.23	0.21	0.15	0.11	0.1	0.08	0.08	0.07	0.09	0.08	0.08	0.07
	93	D-Dimere [mg/L]		7.07	6.13	6.27	12.61	34.42	>35	>35	>35	>35	>35	>35	>35	>35	>35
	93	WBC [/nL]		14.66	13.47	13.5	10.75	11.29	9.94	11.48	12.05	10.94	10.85	13.51	9.12	12.66	12.97
	93	Platelets [/nl]		433	400	406	347	321	306	287	264	236	225	215	152	164	176
	93	Lymphoctes [x10ᶾ/μL]		0.95	1.94	1.66	1.51	1.61	1.04	1.29	1.49	1.67	1.74	2.21	1.43	1.81	1.73
	93	IL-6 [pg/mL]		27.4	48.3	195	148	166	9.4	3.3	6.2	3.1	<2,5	5.7	2.5	6.3	5
	Number	Parameter	at admission	Day 1	Day 2	Day 3	Day 4	Day 5	Day 6	Day 7	Day 8	Day 9	Day 10	Day 11	Day 12	Day 13	Day 14
	94	Troponin [ng/L]		17.9	17.4	34.7	30	-1	-1	34	-1	-1	65.1	-1	129	-1	160
	94	GFR [mL/min/KOF]		89	82	83	73	70	72	74	72	74	65	64	65	63	58
	94	Creatinine [mg/dL]		0.89	0.96	0.95	1.06	1.09	1.07	1.05	1.07	1.04	1.17	1.18	1.16	1.19	1.28
	94	Urea [mg/dL]		41	41	41	45	47	49	57	65	69	84	85	86	80	94
	94	GOT (AST) [U/L]		63	50	56	45	39	33	34		32	44	50	60		60
	94	GPT (ALAT) [U/L]		13	10	10	10	11	10	9	11	10	13	16	19		21
	94	INR		1.07	1.06	1.29	1.13	107	1.15	1.12	1.11	1.13	1.19	1.12	1.08	1.1	1.13
	94	LDH [U/L]		358	259	360	361	364	296	309		324	357	425	489	580	563
	94	CRP [mg/L]		90.1	95.1	94	106	61.2	67.5	46	62.5	663.4	129	242	259	224	228
	94	Ferritin [ng/mL]		715		945				535			484				974
	94	PCT [ng/mL]		0.41	0.5	0.61	1.21	0.81	0.57	0.51	0.43	0.6	0.97	1.06	0.8	1.08	1.02
	94	D-Dimere [mg/L]		3.94	4.28	4.41	5.8	17.19	17.99	23.22	>35	>35	>35	>35	33.83	>35	>35
	94	WBC [/nL]		15.63	12.16	12.47	9.93	10.49	8.25	8.2	7.96	5.48	5.8	4.84	5.32	8.8	10.29
	94	Platelets [/nl]		148	163	123	102	95	88	111	132	147	201	219	227	159	136
	94	Lymphoctes [x10ᶾ/μL]		0.59		1.42	1.22	1.5	1.39	1	0.77	0.87		0.93	0.86	1.28	1.12
	94	IL-6 [pg/mL]		149	90.1	226	39.8			118			1498		399		83.9
	Number	Parameter	at admission	Day 1	Day 2	Day 3	Day 4	Day 5	Day 6	Day 7	Day 8	Day 9	Day 10	Day 11	Day 12	Day 13	Day 14
	95	Troponin [ng/L]		12.1	-1	-1	9.2	-1
	95	GFR [mL/min/KOF]		86	90	97	96	96
	95	Creatinine [mg/dL]		0.97	0.93	0.82	0.85	0.85
	95	Urea [mg/dL]		20	25	28	32	26
	95	GOT (AST) [U/L]					32
	95	GPT (ALAT) [U/L]		23	29	30	36	55
	95	INR		1	1.03	1.08	1.1	1.12
	95	LDH [U/L]			234	217	210	243
	95	CRP [mg/L]		56.1	53.4	27.3	16.2	8.9
	95	Ferritin [ng/mL]		349			295	321
	95	PCT [ng/mL]		<0,06	<0,06	<0,06	<0,06	<0,06
	95	D-Dimere [mg/L]		1.35			0.71
	95	WBC [/nL]		4.54	4.94	4.16	4.47	5.42
	95	Platelets [/nl]		145	152	175	189	222
	95	Lymphoctes [x10ᶾ/μL]		0.4			1.46
	95	IL-6 [pg/mL]		18.2			<2,5	6.1
	Number	Parameter	at admission	Day 1	Day 2	Day 3	Day 4	Day 5	Day 6	Day 7	Day 8	Day 9	Day 10	Day 11	Day 12	Day 13	Day 14
	96	Troponin [ng/L]		71.2	151	-1	66.2	-1	81.5	-1	74	-1	-1	41.4	-1	-1	-1
	96	GFR [mL/min/KOF]		116	104	106	105	105	107	105	106	108	110	110	113	116	115
	96	Creatinine [mg/dL]		0.45	0.59	0.57	0.58	0.58	0.55	0.58	0.57	0.54	0.52	0.51	0.48	0.45	0.46
	96	Urea [mg/dL]		34	40	48	48	49	48	50	56	57	62	63	60	62	60
	96	GOT (AST) [U/L]		41	37	31	53	68	38	49	41	33	33	60	38	34
	96	GPT (ALAT) [U/L]		22	24	28	49	79	67	75	71	64	59	83	72	66	59
	96	INR		1.09	1	1.06	1.37	1.78	1.91	1.92	1.87	1.73	1.99	2.08	1.94	1.78	1.87
	96	LDH [U/L]		601	591	503	488	525	434	458	436	428	441	420		354	327
	96	CRP [mg/L]		166	200	132	84.4	47.9	24.8	14.9	8.8	5.6	3.7	3	2.6	2.2	1.8
	96	Ferritin [ng/mL]		973	972		748				421			332
	96	PCT [ng/mL]		0.09	0.14	0.11	0.07	0.07	<0,06	<0,06	<0,06	<0,06	0.06	<0,06	<0,06	<0,06	<0,06
	96	D-Dimere [mg/L]		>35	>35	32.75	26.11	>35	27.04	30.29	23.52	27.5	24.91	21.16	15.32	12.55	12.35
	96	WBC [/nL]		16.18	13.86	8.75	11.85	15.29	11.22	12.11	12.47	13.14	11.32	10.38	9.91	9.37	9.25
	96	Platelets [/nl]		219	308	270	283	361	358	322	317	288	254	242	171	165	161
	96	Lymphoctes [x10ᶾ/μL]		1.83	3.13	1.67	2.48	2.75	2.25	1.98	2.06	2.21	1.9	2.41	1.44	1.04
	96	IL-6 [pg/mL]		83.8	30.9		3.5		2.7		<2,5			3.1
	Number	Parameter	at admission	Day 1	Day 2	Day 3	Day 4	Day 5	Day 6	Day 7	Day 8	Day 9	Day 10	Day 11	Day 12	Day 13	Day 14
	97	Troponin [ng/L]		67.8	-1	-1	9.4	-1	-1	109	-1	-1	-1	116
	97	GFR [mL/min/KOF]		13	10	15	9	11	15	15	10	12	14	10
	97	Creatinine [mg/dL]		3.77	4.54	3.19	4.98	4.34	3.23	3.29	4.5	3.95	3.45	4.73
	97	Urea [mg/dL]		101	90	66	104	86	57	56	78	66	46	70
	97	GOT (AST) [U/L]		41			19			20				14
	97	GPT (ALAT) [U/L]		13	11	10	8	6	5	5	5	7	5	5
	97	INR		1.11	1.15	1.09	1.14	1.09	1.06	1.06	1.07	1.09	1.12	1.16
	97	LDH [U/L]		851	652	505	432		370	335	304	340	303	278
	97	CRP [mg/L]		285	205	185	123	86.4	113	106	100	105	109	101
	97	Ferritin [ng/mL]		5662			3344			3467				1582
	97	PCT [ng/mL]		2.32	1.62	1.14	0.91	0.62	2.48	3.49	3.45	2.58	2.08	1.66
	97	D-Dimere [mg/L]		33.78			19.75			8.75				7.37
	97	WBC [/nL]		7.98	6.3	5.47	5.3	4.81	8.5	7.99	7.89	8.88	7.21	6.03
	97	Platelets [/nl]		191	190	187	222	196	220	234	267	326	317	326
	97	Lymphoctes [x10ᶾ/μL]		0.39			0.82			0.73				0.93
	97	IL-6 [pg/mL]		99.4			65.7			64.3				92.2
	Number	Parameter	at admission	Day 1	Day 2	Day 3	Day 4	Day 5	Day 6	Day 7	Day 8	Day 9	Day 10	Day 11	Day 12	Day 13	Day 14
	98	Troponin [ng/L]		-1	51.9	-1	-1	-1	56.3	-1	-1	40	-1	-1	-1	-1	-1
	98	GFR [mL/min/KOF]		-1	69	51	4	44	39	34	36	35	34	44	67	72	64
	98	Creatinine [mg/dL]		-1	1.22	1.57	1.83	1.77	1.95	2.16	2.1	2.14	2.16	1.75	1.24	1.18	1.29
	98	Urea [mg/dL]		-1	76	108	128	145	166	191	215	240	308	289	221	181	225
	98	GOT (AST) [U/L]		-1	56				23			28	38		50	51	43
	98	GPT (ALAT) [U/L]		-1	33				20		21	24
	98	INR		-1	1.12	1.24	1.34	1.4	1.35	1.66	1.79	1.7	1.75	1.8	1.76	1.88	1.91
	98	LDH [U/L]		-1	421			381	376		296	264	264	231	291	314	258
	98	CRP [mg/L]		-1	94.4	60.9	41.9	41.9	56.5		22.1	12.7		11.7	59.4	66.6	66.6
	98	Ferritin [ng/mL]		-1	389				160			120
	98	PCT [ng/mL]		-1					0.4		0.31					1.67
	98	D-Dimere [mg/L]		-1	0.33				0.74			0.46
	98	WBC [/nL]		-1	7.32	7.74	5.61	4.28	8.68	11.9	11.01	11.63	14.64	9.53	16.14	19.62	10.05
	98	Platelets [/nl]		-1	84	98	49	45	99	160	146	138	116	67	69	66	31
	98	Lymphoctes [x10ᶾ/μL]		-1	0.32				0.67			0.45
	98	IL-6 [pg/mL]		-1	26.2				29.3			15.2

## Sheet: Respiratory parameters
	Number	Parameter	Day 1	Day 2	Day 3	Day 4	Day 5	Day 6	Day 7	Day 8	Day 9	Day 10	Day 11	Day 12	Day 13	Day 14
	1	FiO2 [%]	65.82	50.62	43.17	35.76	31.95	39.15	39.94	43.77	43.06	52.75	47.54	39.31	34.35	35
	1	Ppeak [mbar]	23.43	25.29	25.13	25	22.66	23.22	22.47	21.41	21		24.32	25	25	25
	1	PEEP [mbar]	14.6	14.77	14.8	14.31	13.15	12.82	12.34	11.81	12.94		14.56	14.76	14.78	14.32
	1	Driving Pressure [mbar]	8.83	10.52	10.33	10.69	9.51	10.4	10.13	9.6	8.06	0	9.76	10.24	10.22	10.68
	1	VT [mL]	450.04	462.92	488.1	533.7	484.43	479.74	504.6	530	597.83	611.39	513.88	456.76	577.39	611.97
	1	AF [/min]	18.66	20.19	19.4	19.02	17.2	18.02	18.74	16.64	15.23	16.81	16.33	17.19	15.09	15.01
	1	OI	144.2	182.5	234.91	253.88	252.22	222.75	222.14	194.56	201.44	156	192.13	267.5	257.67	274
	Number	Parameter	Day 1	Day 2	Day 3	Day 4	Day 5	Day 6	Day 7	Day 8	Day 9	Day 10	Day 11	Day 12	Day 13	Day 14
	2	FiO2 [%]	75.47	48.66	54.57	60.44	59.81	49.6	48.37	45.36	39.89
	2	Ppeak [mbar]	25.76	25	25	23.08	23	23	23	23	23
	2	PEEP [mbar]	13.77	14.3	14.39	14.41	14.44	14.15	13.5	13.36	13.34
	2	Driving Pressure [mbar]	11.99	10.7	10.61	8.67	8.56	8.85	9.5	9.64	9.66
	2	VT [mL]	4002.06	333.82	427.83	391.31	366.62	403.16	422.68	351.59	336.43
	2	AF [/min]	14.46	10.3	10.32	10.55	10.91	9.18	8.27	7.7	7.7
	2	OI	54	171.63	152.18	123.5	144.8	172	162.67	207
	Number	Parameter	Day 1	Day 2	Day 3	Day 4	Day 5	Day 6	Day 7	Day 8	Day 9	Day 10	Day 11	Day 12	Day 13	Day 14
	3	FiO2 [%]	76.7	55.39	43.32	40.01	40	35.97	35.01	33.32	40.82	43.71	52.43	52.84	38.66	46.52
	3	Ppeak [mbar]	22	22	22	22	22	21.51	22.32	23.32	22.49	22.33	19.47	22
	3	PEEP [mbar]	14.82	14.69	14.7	14.7	14.09	13.25	11.94	11.14	10.33	10.16	9.46	10.48	11.42	11.62
	3	Driving Pressure [mbar]	7.18	7.31	7.3	7.3	7.91	8.26	10.38	12.18	12.16	12.17	10.01	11.52
	3	VT [mL]	263.69	296.11	312.12	307.66	369.4	407.2	421.88	504.21	490.37	516.04	525.87	614.11	569.66	622.75
	3	AF [/min]	14.67	12.32	12.55	14.34	14.19	12.57	13.33	14.15	14.07	14.22	15.04	15.31	16.73	18.07
	3	OI	105	136.5	164	172.83	186.86	219.86	240	217	186.5	175.4	136.44	153.43	190.67	162.4
	Number	Parameter	Day 1	Day 2	Day 3	Day 4	Day 5	Day 6	Day 7	Day 8	Day 9	Day 10	Day 11	Day 12	Day 13	Day 14
	4	FiO2 [%]	76.15	70.46	76.38	88.72	91.03	88.78	83.35	71.76	72.81	71.32	62.6	60.03	58.8	52.37
	4	Ppeak [mbar]	26.41	25	25	25	25.02	25	25	25	24.85	23.46	23.02	22.06	22	22
	4	PEEP [mbar]	14.69	14.53	14.45	14.63	14.6	14.53	14.62	14.6	14.43	13.04	12.6	11.66	11.66	11.64
	4	Driving Pressure [mbar]	11.72	10.47	10.55	10.37	10.42	10.47	10.38	10.4	10.42	10.42	10.42	10.4	10.34	10.36
	4	VT [mL]	149.93	128.54	126.41	86.03	75.17	75.87	73.55	82.27	95.28	107.38	98.01	110.31	116.87	120.84
	4	AF [/min]	19.74	15.05	15.01	15.01	15.08	15.08	15.04	15.02	14.27	10.01	10.11	10.05	10	10.03
	4	OI	103.5	104.89	98	80.67	74.13	82	89.43	98.57	101.67	110.75	117.38	123.29	127.43	151.63
	Number	Parameter	Day 1	Day 2	Day 3	Day 4	Day 5	Day 6	Day 7	Day 8	Day 9	Day 10	Day 11	Day 12	Day 13	Day 14
	5	FiO2 [%]		69.71	74.81	71.54	65	65.27	63.46	67.67	70.19	72.78	83.37	89.96	85.1	65.55
	5	Ppeak [mbar]		12.98	13	14.93	12.11	12.09	11.41	11.67	12	12	12	12	13.22	15
	5	PEEP [mbar]		11.86	12.72				17.65
	5	Driving Pressure [mbar]		1.12	0.28				-6.24
	5	VT [mL]		415.46	444.17	465.87	398.8	445.39	504.4	548.57	538.27	440.88	438	456.91	477.97	582.59
	5	AF [/min]		16.14	18.45	17.82	19.16	17.43	17.11	17.09	16.81	21.57	22.48	21.16	20.08	20.03
	5	OI		82.5	72.33	97.27	97.38	97.22	94.5	91.67	91.29	84.86	79.5	70.38	90.4	117.75
	Number	Parameter	Day 1	Day 2	Day 3	Day 4	Day 5	Day 6	Day 7	Day 8	Day 9	Day 10	Day 11	Day 12	Day 13	Day 14
	6	FiO2 [%]	77.79	81	79.83	70.68	61.33	57.46	60.59	64.79	58.16	51.21	61.35	51.97	52.26	53.65
	6	Ppeak [mbar]	15.68	15.92	15.81	15.43	15	15	15	15.05	15	15.35	15.31	14.72	17.48	17.91
	6	PEEP [mbar]	12.85	12.04	7.86				6.86
	6	Driving Pressure [mbar]	2.83	3.88	7.95				8.14
	6	VT [mL]	478.52	436.46	423.18	379.35	382.13	401.97	407.38	407.49	418.1	467.05	487.03	480.38	508.66	652.54
	6	AF [/min]	21.07	20.33	18.47	21.49	23.99	22.52	22.02	23.49	25.02	25.03	25.08	23.15	21.47	15.65
	6	OI	97	103.44	96.4	124.5	129.33	150.89	148.33	157	141.86	148.63	131.88	141.11	143.75	131
	Number	Parameter	Day 1	Day 2	Day 3	Day 4	Day 5	Day 6	Day 7	Day 8	Day 9	Day 10	Day 11	Day 12	Day 13	Day 14
	7	FiO2 [%]	82.98	82.68	66.94	62.81	45.09	49.35	42.65	46.05	54.61	47.32	54.15	49.95	65.74	100
	7	Ppeak [mbar]	10.69	9.56	11.93	14	13.73	13	13	14.57	15.62	14.97	14	14	13.38	12.98
	7	PEEP [mbar]	10.97	10.93	9.61	11.95	13.8	11.57	9.51	10.03	10.47	10.79	10.66	10.39	7.74	1.33
	7	Driving Pressure [mbar]	-0.28	-1.37	2.32	2.05	-0.07	1.43	3.49	4.54	5.15	4.18	3.34	3.61	5.64	11.65
	7	VT [mL]	156.49	110.23	126.45	106.88	133.45	129.77	126.82	142.4	137.11	124.36	105.95	107.93	72.64	2.96
	7	AF [/min]	14.57	11.08	14.33	15.53	15.93	15.58	14.94	22.05	17.94	17.07	17.12	16.05	21.51	29.9
	7	OI	78.75	94.11	113.78	147.11	179.5	201.25	200	164.2	159.86	155.33	126.29	154.43	127.75	67
	Number	Parameter	Day 1	Day 2	Day 3	Day 4	Day 5	Day 6	Day 7	Day 8	Day 9	Day 10	Day 11	Day 12	Day 13	Day 14
	8	FiO2 [%]	61.16
	8	Ppeak [mbar]
	8	PEEP [mbar]	7.12
	8	Driving Pressure [mbar]	-7.12
	8	VT [mL]	493.52
	8	AF [/min]	28.33
	8	OI	144
	Number	Parameter	Day 1	Day 2	Day 3	Day 4	Day 5	Day 6	Day 7	Day 8	Day 9	Day 10	Day 11	Day 12	Day 13	Day 14
	9	FiO2 [%]	64.23	56.44	44.95	36.48	32.45	30	30	30	30
	9	Ppeak [mbar]	27.94	28	25.68	24.54		19		14.14	14
	9	PEEP [mbar]	11.52	11.63	11.32	9.97	8.82	7.89	6.32	5.61	5.97
	9	Driving Pressure [mbar]	16.42	16.37	14.36	14.57	-8.82	11.11	-6.32	8.53	8.03
	9	VT [mL]	373.35	376.22	417.78	502.65	559.25	530.12	589.34	631.9	422.59
	9	AF [/min]	20.17	20.68	16.94	14.18	12.77	12.93	10.63	10.93	16.82
	9	OI	143	177.43	226.5	267.57	284.57	281.4	283.8	301.86
	Number	Parameter	Day 1	Day 2	Day 3	Day 4	Day 5	Day 6	Day 7	Day 8	Day 9	Day 10	Day 11	Day 12	Day 13	Day 14
	10	FiO2 [%]	0	0	59.16	72.94	50.93	42.92	39.02	48.98	43.76	39.35	0	0	0	0
	10	Ppeak [mbar]	0	0		14.9	13.49	9.81	13.14	19.65	14.86	16.87	0	0	0	0
	10	PEEP [mbar]	0	0	6.95	9.74	11.45	10.73	8.95	8.78	7.6	7.19	0	0	0	0
	10	Driving Pressure [mbar]	0	0	-6.95	5.16	2.04	-0.92	4.19	10.87	7.26	9.68	0	0	0	0
	10	VT [mL]	0	0	734.59	0	481.72	437.77	453.05	591.93	884.94	914.75	0	0	0	0
	10	AF [/min]	0	0	26.12	24.05	23.91	24.03	22.11	15.6	10.94	10.52	0	0	0	0
	10	OI	0	0	129	99.33	175.78	201.2	224.43	165.75	210.33	274.8	0	0	0	0
	Number	Parameter	Day 1	Day 2	Day 3	Day 4	Day 5	Day 6	Day 7	Day 8	Day 9	Day 10	Day 11	Day 12	Day 13	Day 14
	11	FiO2 [%]	48.96	50.06	50.05	50.04	50.89	55.02	49.61	36.41
	11	Ppeak [mbar]
	11	PEEP [mbar]	5.05	5.35	5.11	6.58			4.15
	11	Driving Pressure [mbar]	-5.05	-5.35	-5.11	-6.58			-4.15
	11	VT [mL]	675.93	667.94	695.6	671.5			608.28
	11	AF [/min]	34.35	27.39	25.39	23.34			20.03
	11	OI		177.33	147	176	127.5	149.67	215.5	241
	Number	Parameter	Day 1	Day 2	Day 3	Day 4	Day 5	Day 6	Day 7	Day 8	Day 9	Day 10	Day 11	Day 12	Day 13	Day 14
	12	FiO2 [%]	69.23	37.31	46.25	50.14	48.35	52.95	54.13	50.75	64.41	54.9	59.82	43.22	50.72	38.17
	12	Ppeak [mbar]	10.84	10.14	11.21	12.22	14.45	14.77	15	14.63	16.02	16	15.6	12.26	13.35	15
	12	PEEP [mbar]	14.21	14.23	13.74	12.06	11.5	10.88	9.86	8.94	9.87	10.74	12.72	18.76	15.43	12.15
	12	Driving Pressure [mbar]	-3.37	-4.09	-2.53	0.16	2.95	3.89	5.14	5.69	6.15	5.26	2.88	-6.5	-2.08	2.85
	12	VT [mL]	486.19	467.33	526.22	502.84	522.43	518.71	518.71	473.81	447.82	463.37	467.89	548.05	534.94	479.37
	12	AF [/min]	18.73	17	17	18.12	19.39	19.44	19.98	20.28	21.51	22	20.94	21.05	20.13	20.18
	12	OI	198.75	240.6	193.56	196.4	209.45	182.1	168.22	191.63	152	152.6	161.88	247.11	185.5	225
	Number	Parameter	Day 1	Day 2	Day 3	Day 4	Day 5	Day 6	Day 7	Day 8	Day 9	Day 10	Day 11	Day 12	Day 13	Day 14
	13	FiO2 [%]	87.35	87.55	96.98	90.26	82.48	81.87	91.27	94.59	96.53	98.15	99.97
	13	Ppeak [mbar]	13.74	13.62	15.25	16	15.14	10.51	10.01	11.18	13.63	15	15
	13	PEEP [mbar]	21.54	21.09	19.99	19.63	20.62	20.57	19.74		19.71
	13	Driving Pressure [mbar]	-7.8	-7.47	-4.74	-3.63	-5.48	-10.06	-9.73	11.18	-6.08	15	15
	13	VT [mL]	334.06	355.02	346.16	402.1	395.31	266.5	264.82	370.32	354.58	280.7	181.9
	13	AF [/min]	16.35	17.67	19.8	20.82	19.36	19.43	20.46	20.62	20.12	20.17	20.26
	13	OI		81	75.14	121.71	97	96.14	91.11	69.5	66.75	63.33	49.25
	Number	Parameter	Day 1	Day 2	Day 3	Day 4	Day 5	Day 6	Day 7	Day 8	Day 9	Day 10	Day 11	Day 12	Day 13	Day 14
	14	FiO2 [%]	63.55	53.58	40.2	48.27	45.47	42.78	40.51	42.64	45.49	41.53	41.38	52.52	61.52	69.96
	14	Ppeak [mbar]	11.86	11.55	10.88	10	10.17	11.99	12.53	13.61	13.79	14	14.54	15	14.32	15.14
	14	PEEP [mbar]	16.8	18.2	18.13	17.71	17.67	17.66	16.45	15.83	15.72	13.45	10.57	10.24	11.28	13.49
	14	Driving Pressure [mbar]	-4.94	-6.65	-7.25	-7.71	-7.5	-5.67	-3.92	-2.22	-1.93	0.55	3.97	4.76	3.04	1.65
	14	VT [mL]	316.26	413.34	460.8	404.67	418.69	414.26	383.39	411.83	365.03	392.69	403.91	390.57	362.8	329.2
	14	AF [/min]	24.18	23.28	19.6	18.05	18	19.06	20.13	20.08	22.92	21.57	20.91	22.8	24.59	23.74
	14	OI	208.5	176.75	229.44	176.9	203.57	229	217.56	261.25	234.13	263.5	210.11	190	160	124
	Number	Parameter	Day 1	Day 2	Day 3	Day 4	Day 5	Day 6	Day 7	Day 8	Day 9	Day 10	Day 11	Day 12	Day 13	Day 14
	15	FiO2 [%]	61.25	64.18	48.86	46.85	50.41	50.97	47.74	47.83	45.12	40.63	47.3	45.78	49.94	46.56
	15	Ppeak [mbar]	14	13.43	11.87	12	13.17	13.92	12	10			15	11.33	12.47	14
	15	PEEP [mbar]	14.71	15.73	15.67	15.72	16.65	16.11	15	10	8.6	5.87	5.04	5.99	7.61	7.13
	15	Driving Pressure [mbar]	-0.71	-2.3	-3.8	-3.72	-3.48	-2.19	-3	0	-8.6	-5.87	9.96	5.34	4.86	6.87
	15	VT [mL]	452.26	463.65	474.41	479.51	495.74	526.72	505.07	597.61	688.69	599.09	544.93	588.9	436.37	401.19
	15	AF [/min]	18.04	18.87	20.03	20.02	20.14	20.15	21.2	16.54	12.04	18.61	26.31	24.43	23.55	22.45
	15	OI	111.75	163.5	162.11	170	168.3	156.13	174.5	169.78	182.33	190	173	160.5	164.63	159.86
	Number	Parameter	Day 1	Day 2	Day 3	Day 4	Day 5	Day 6	Day 7	Day 8	Day 9	Day 10	Day 11	Day 12	Day 13	Day 14
	16	FiO2 [%]	83.22	98.36	100	100	100	100	100	100	100	100	100
	16	Ppeak [mbar]	23	21.72	23.86	23.74	25.88	26.93	26	26	25.41	26	26
	16	PEEP [mbar]	11.64	11.67	11.88	11.66	14.13	14.58	13.66	13.58	13.96	14.53	14.52
	16	Driving Pressure [mbar]	11.36	10.05	11.98	12.08	11.75	12.35	12.34	12.42	11.45	11.47	11.48
	16	VT [mL]	299.89	154.45	116.47	125.52	116.97	148.41	155.65	150.59	103.24	100.23	111.33
	16	AF [/min]	10.37	12.76	10.02	10.27	9.69	9	9	9	9.02	9	9
	16	OI	78.25	58.5	55.71	60	51.13	52.63	67.13	57.6	53.5	56.43	61
	Number	Parameter	Day 1	Day 2	Day 3	Day 4	Day 5	Day 6	Day 7	Day 8	Day 9	Day 10	Day 11	Day 12	Day 13	Day 14
	17	FiO2 [%]	59.17	57.55	59.28	49.2	46.77	47.25	52.22	46.65	48.27	49.8	50.12	58.09	49.65	52.49
	17	Ppeak [mbar]	12.87	11.69	10.87	10.91	11.52	10.7	11.63	12.45	13.32	14.73	14.03			6
	17	PEEP [mbar]	15.48	14.64	15.32	14.03	12.4	10.38	10.37	9.98	8.18	7.9	6.82	7.24	6.32	5.85
	17	Driving Pressure [mbar]	-2.61	-2.95	-4.45	-3.12	-0.88	0.32	1.26	2.47	5.14	6.83	7.21	-7.24	-6.32	0.15
	17	VT [mL]	391.25	333.13	329.07	335.78	364.43	367.2	373.95	402.04	403.86	461.86	635.65	649.89	609	595.97
	17	AF [/min]	22.06	23.86	25.29	25.04	23.33	23.12	22.51	22.01	22.03	20.21	14.25	13.71	16.32	17.64
	17	OI	141	134.6	143.11	159.29	164.4	171.33	155.88	171.5	180	158.33	153.8	138.13	156.71	161.75
	Number	Parameter	Day 1	Day 2	Day 3	Day 4	Day 5	Day 6	Day 7	Day 8	Day 9	Day 10	Day 11	Day 12	Day 13	Day 14
	18	FiO2 [%]	82.44	75.01	81.01	78.47	76.9	67.55	62.08	69.85	61.23	60.47	58.64	66.4	60.68	63.73
	18	Ppeak [mbar]	34.68	34.41	32.82	32.76	33	33	33	31.3	31.15	32	32.16	29.01	26.02	26
	18	PEEP [mbar]	17.26	17.66	17.68	17.65	17.57	17.6	17.61	17.35	16.61	16.33	16.51	16.57	15.61	15.72
	18	Driving Pressure [mbar]	17.42	16.75	15.14	15.11	15.43	15.4	15.39	13.95	14.54	15.67	15.65	12.44	10.41	10.28
	18	VT [mL]	390.02	450.04	373.71	354.81	364.45	377.37	386.58	359.12	333.12	480.93	423.88	400.5	539.43	531.92
	18	AF [/min]	24.12	21.35	21.46	22.56	24.43	24.31	24.54	23.47	27.39	16.54	17.93	19.32	14.57	17.16
	18	OI	90.5	93.86	102.11	107.78	124.71	138.86	120.57	115.25	113.14	124	142.25	162.14	148.44	134.43
	Number	Parameter	Day 1	Day 2	Day 3	Day 4	Day 5	Day 6	Day 7	Day 8	Day 9	Day 10	Day 11	Day 12	Day 13	Day 14
	19	FiO2 [%]	62.51	72.51	70.8	57.3
	19	Ppeak [mbar]		5	5
	19	PEEP [mbar]	7.58	7.08	4.6
	19	Driving Pressure [mbar]	-7.58	-2.08	0.4	0	0
	19	VT [mL]	640.25	583.93	518.09
	19	AF [/min]	28.34	22.16	22.39
	19	OI	122	111	100.44	146.83
	Number	Parameter	Day 1	Day 2	Day 3	Day 4	Day 5	Day 6	Day 7	Day 8	Day 9	Day 10	Day 11	Day 12	Day 13	Day 14
	20	FiO2 [%]	78.17	75.6	77.72	68.97	73.38	71.57	68.26	63.81	63.02	60.74	60.98	63.15	61.24	61.7
	20	Ppeak [mbar]											5
	20	PEEP [mbar]	5.52	5.56	4.78	4.79	4.54	4.97	4.33	4.32	4.11	4.24	4.26	4.27
	20	Driving Pressure [mbar]	-5.52	-5.56	-4.78	-4.79	-4.54	-4.97	-4.33	-4.32	-4.11	-4.24	0.74	-4.27
	20	VT [mL]	1040.59	780.09	931.17	916.05	893.6	864.4	834.84	860.46	729.31	834.81	745.11	759.04
	20	AF [/min]	15.72	20.22	16.59	16.07	16.44	16.26	17.01	15.14	18.25	15.89	16.35	16.38
	20	OI	72.33	82.75	89.67	85.5	84.4	87.2	92.83	106.2	99	119.2	100.67	123
	Number	Parameter	Day 1	Day 2	Day 3	Day 4	Day 5	Day 6	Day 7	Day 8	Day 9	Day 10	Day 11	Day 12	Day 13	Day 14
	21	FiO2 [%]	81.74	43.5	36.9	37.36	53.77	47.85	50.25	55.84	50.72	43.53	41.13	40.07	39.79	35.47
	21	Ppeak [mbar]	13.03	10.44	10.29	10.91	16.94	12.05	12.82	13.78	23.29	21.33	17.84	10.84	10	13.88
	21	PEEP [mbar]	14.59	15.09	13.24	12.14	11.59	11.08	10.59	13.8	13.01	10.67	8.41	8.07	7.23	5.83
	21	Driving Pressure [mbar]	-1.56	-4.65	-2.95	-1.23	5.35	0.97	2.23	-0.02	10.28	10.66	9.43	2.77	2.77	8.05
	21	VT [mL]	514.48	526.02	520.36	594	514.04	527.49	519.54	791.15	635.41	600.61	835.16	493.93	572.41	666.93
	21	AF [/min]	20.95	19.96	21.06	20	21.97	23.59	23.06	15.29	14.96	14.97	12.88	17.44	17.51	15.77
	21	OI	97.4	239.13	222.67	238.83	176.25	170.25	162	139.67	164.57	216.67	202.71	206.5	225.83	254.25
	Number	Parameter	Day 1	Day 2	Day 3	Day 4	Day 5	Day 6	Day 7	Day 8	Day 9	Day 10	Day 11	Day 12	Day 13	Day 14
	22	FiO2 [%]	60.1	60.4	63.81	76.1	70.29	47.97	53.55	68.13	66.17	64.3	61.88	67.35	60.61	68.47
	22	Ppeak [mbar]	10.34	9.6	9.01	9	9	9	9	9	9.57	10	10	10	10	10
	22	PEEP [mbar]	12.56	12.66	12.44	12.12	10.64	10.29	9.03	8.71	8.18	7.19	7.82	8.55	10.48	10.62
	22	Driving Pressure [mbar]	-2.22	-3.06	-3.43	-3.12	-1.64	-1.29	-0.03	0.29	1.39	2.81	2.18	1.45	-0.48	-0.62
	22	VT [mL]	187.81	159.88	148.78	164.85	171.91	161.92	175.09	199.23	202.81	207.58	180.28	191.2	181.17	154.71
	22	AF [/min]	20.01	19.07	19.82	19.12	17.2	15.04	15.5	16.47	16.28	16.29	15.15	15.38	16.34	15.66
	22	OI	115.33	118.17	114.38	100.88	109	160.86	131.5	102.57	99.5	118.75	115.13	127	132.2	115.63
	Number	Parameter	Day 1	Day 2	Day 3	Day 4	Day 5	Day 6	Day 7	Day 8	Day 9	Day 10	Day 11	Day 12	Day 13	Day 14
	23	FiO2 [%]	93.2	83.78	71.27	79.65	82.4	74.72	77.32	78.66	79.09	78.68	75.08	63.21	69.89	70.09
	23	Ppeak [mbar]	16.25	16.17	15	14.74	16.75	16.06	14.48	17.63	17.08	17.31	15	15.8	16	16
	23	PEEP [mbar]	16.15	16.56	17.25	16.93	16.96	16.97	15.26	15.4	14.71	14.89	14.77	14.7	14.59	14.63
	23	Driving Pressure [mbar]	0.1	-0.39	-2.25	-2.19	-0.21	-0.91	-0.78	2.23	2.37	2.42	0.23	1.1	1.41	1.37
	23	VT [mL]	562.31	551.22	517.38	526.41	566.07	606.72	557.33	535.45	554.59	571.68	495.3	494.03	467.31	453.24
	23	AF [/min]	21.79	22	22	21.76	22.41	22.12	22.42	24.45	24.92	21.25	25.51	22.14	22.99	22.15
	23	OI	81.5	91.82	103.11	90.1	87.89	102.44	103	92.89	95	106.78	98.67	111.4	98.25	106.63
	Number	Parameter	Day 1	Day 2	Day 3	Day 4	Day 5	Day 6	Day 7	Day 8	Day 9	Day 10	Day 11	Day 12	Day 13	Day 14
	24	FiO2 [%]	87.95	56.73	47.22	43.6	44.25	47.55	50.7	47.74	58.24	40.95	53.1	60.12	62.38	50.06
	24	Ppeak [mbar]	30.99	28.54	29	29	27.19	29.86	32.82	31.8	29.03	29	29.44	28.14	29.3	28.69
	24	PEEP [mbar]	15.82	15.95	15.95	15.53	14.91	16	17.11	17.04	16.08	16.01	16.01	16.09	16.04	16.82
	24	Driving Pressure [mbar]	15.17	12.59	13.05	13.47	12.28	13.86	15.71	14.76	12.95	12.99	13.43	12.05	13.26	11.87
	24	VT [mL]	607.03	505.08	481.93	468.74	488.72	470.43	530.98	539.75	552.5	559	533.7	523.27	590.65	574.87
	24	AF [/min]	19	23.49	25	24.12	23	23.05	25	24.65	25	23.03	22.5	24	24.01	24
	24	OI	112.5	197.6	178.14	208.1	181.13	191.83	155.33	182.89	160.13	211	158.1	145.75	169.4	146.4
	Number	Parameter	Day 1	Day 2	Day 3	Day 4	Day 5	Day 6	Day 7	Day 8	Day 9	Day 10	Day 11	Day 12	Day 13	Day 14
	25	FiO2 [%]	81.42	74.64	60.95	53.9	51.49	62.04	67.11	69.93	60.5	51.74	55.34	52.13	50.17	48.5
	25	Ppeak [mbar]	10.97	13.11	11.61	12
	25	PEEP [mbar]	19.45	19.71	18.52	17.75	17.18	15.65	14.13	13.61	13.52	13.5	13.94	14.65	14.41	13.51
	25	Driving Pressure [mbar]	-8.48	-6.6	-6.91	-5.75
	25	VT [mL]	452.08	474.87	523.02	515.12	487.33	358.69	248.11	241.06	213.65	219.42	223.53	227.08	224.63	213.79
	25	AF [/min]	25.54	26.58	21.38	21.14	21.45	17.72	11.88	11.57	10.78	11.61	13.74	15.22	14.86	15.89
	25	OI	91	105.11	132.36	151.36	156.5	124.3	103.22	99.75	118.14	137.13	133.86	171.57	153	169.71
	Number	Parameter	Day 1	Day 2	Day 3	Day 4	Day 5	Day 6	Day 7	Day 8	Day 9	Day 10	Day 11	Day 12	Day 13	Day 14
	26	FiO2 [%]	46.8	63.73	71.11	75.82	80.38	91.61	94.74	80.41	62.62	59.99	58.08	52.92	52.05	55.58
	26	Ppeak [mbar]	20.16	19.83	22.65	22.83	23.03	24.82	26	25.23	24.54	23.73	22.34	21.97	20.47	20
	26	PEEP [mbar]	10.74	10.05	11.62	10.97	11.66	12.57	14.63	13.88	13.2	12.38	11.06	10.72	10.07	9.71
	26	Driving Pressure [mbar]	9.42	9.78	11.03	11.86	11.37	12.25	11.37	11.35	11.34	11.35	11.28	11.25	10.4	10.29
	26	VT [mL]	220.13	183.68	185.68	201.75	121.45	132.07	149.57	175.04	190.27	188.39	192.22	189.71	185.56	159.78
	26	AF [/min]	10.65	10.93	10.08	10.37	10.03	10.14	10.36	11.01	11.04	11.03	11.01	12.23	11.1	11
	26	OI	173.33	115.88	106.5	85.56	78.83	69.22	77.5	110.67	130.57	120.86	138.25	129.17	132.75	121.44
	Number	Parameter	Day 1	Day 2	Day 3	Day 4	Day 5	Day 6	Day 7	Day 8	Day 9	Day 10	Day 11	Day 12	Day 13	Day 14
	27	FiO2 [%]	90.67	74.91	69.52	72.04	69.84	67.23	58.98	53.33	56.79	53.81	56.14	66.26	61.29	77.2
	27	Ppeak [mbar]	29.22	29.32	27.12	29.1	28.34	27.33	25.65	25	24.75	24.01	24	24	23.68	25.02
	27	PEEP [mbar]	14.76	15.4	16.52	17.06	15.34	14.63	14.27	13.69	14.11	13.71	13.66	13.63	13.66	13.68
	27	Driving Pressure [mbar]	14.46	13.92	10.6	12.04	13	12.7	11.38	11.31	10.64	10.3	10.34	10.37	10.02	11.34
	27	VT [mL]	508.87	406.25	262.03	239.89	208.94	172.21	148.32	148.87	130.57	126.78	108.91	109.36	127.62	117.71
	27	AF [/min]	20.61	20.26	10.28	10.39	10.11	10.06	10.03	10.04	10.02	10.71	11.44	10.1	10.07	13.67
	27	OI	86	114.3	125.11	98.38	94.44	109.5	118.1	126.88	116.63	121.57	125.71	105.38	109	90.44
	Number	Parameter	Day 1	Day 2	Day 3	Day 4	Day 5	Day 6	Day 7	Day 8	Day 9	Day 10	Day 11	Day 12	Day 13	Day 14
	28	FiO2 [%]			99.47
	28	Ppeak [mbar]			12
	28	PEEP [mbar]			9.81
	28	Driving Pressure [mbar]			2.19
	28	VT [mL]			434
	28	AF [/min]			25.67
	28	OI
	Number	Parameter	Day 1	Day 2	Day 3	Day 4	Day 5	Day 6	Day 7	Day 8	Day 9	Day 10	Day 11	Day 12	Day 13	Day 14
	29	FiO2 [%]	66.29	68.01
	29	Ppeak [mbar]	31.56	30
	29	PEEP [mbar]	15.68	15.19
	29	Driving Pressure [mbar]	15.88	14.81
	29	VT [mL]	361.46	354.26
	29	AF [/min]	13.85	12.01
	29	OI	134.4	101
	Number	Parameter	Day 1	Day 2	Day 3	Day 4	Day 5	Day 6	Day 7	Day 8	Day 9	Day 10	Day 11	Day 12	Day 13	Day 14
	30	FiO2 [%]	39.36	54.97	47.33	38.91	35.14	35.11	35.16	35.71	31.79	31.88	30	31.7	31.57	30.01
	30	Ppeak [mbar]	21.3	19.01	19.48	18.71	18	17.35	17	16.94	20.78			19.68
	30	PEEP [mbar]	14.17	10.35	10.74	10.29	9.76	9.12	8.78	8.66	8.13	7.27	8.63	8.44	6.88	5.08
	30	Driving Pressure [mbar]	7.13	8.66	8.74	8.42	8.24	8.23	8.22	8.28	12.65	-7.27	-8.63	11.24	-6.88	-5.08
	30	VT [mL]	344.52	332.68	360.66	297.1	268.68	268.71	289.57	622.48	709.6	587.55	546.71	515.63	594.46	549.09
	30	AF [/min]	10.32	11.52	12.62	12.15	12.04	12	12.03	10.23	10.1	12.03	11.66	12.93	12.91	12.01
	30	OI	238.43	128	164.29	216.5	205.78	220.17	224.22	227.2	316.89	299.29	317.29	312.75	298.29	332
	Number	Parameter	Day 1	Day 2	Day 3	Day 4	Day 5	Day 6	Day 7	Day 8	Day 9	Day 10	Day 11	Day 12	Day 13	Day 14
	31	FiO2 [%]	79.45	65.34	55.28	57.15	61.38	67.61	72.59	70.89	74	68.7	63.46	59.34	56.12	53.77
	31	Ppeak [mbar]	25.55	25	25	25	25	25	25	25	25	25	18.94	11	11	10.34
	31	PEEP [mbar]	14.32	14.6	14.66	14.69	14.7	14.7	14.66	14.63	14.66	14.66	14.8	14.62	14.6	14.66
	31	Driving Pressure [mbar]	11.23	10.4	10.34	10.31	10.3	10.3	10.34	10.37	10.34	10.34	4.14	-3.62	-3.6	-4.32
	31	VT [mL]	135.29	146.1	128.01	102.75	95.76	92.86	100.56	105.28	98.33	109.74	131.46	129.27	141.96	128.05
	31	AF [/min]	16	15.01	15.06	15.01	15	15.03	15.02	15.02	15.03	15.05	15.16	15.03	15.04	15.01
	31	OI	111.25	126.33	135.71	120.17	114.63	100.88	97.13	98.86	94.38	109.43	134.71	132.5	140.17	141.29
	Number	Parameter	Day 1	Day 2	Day 3	Day 4	Day 5	Day 6	Day 7	Day 8	Day 9	Day 10	Day 11	Day 12	Day 13	Day 14
	32	FiO2 [%]	99.36	70.79	65.5	61.31	58.64	67.29	73.22	56.86	50.85	45.88	51.39	55.4	55.02	56
	32	Ppeak [mbar]	34.8	30.11	26.77	29.55	30	27.04	21.18	21.01	21.95	22	22	22	22	22
	32	PEEP [mbar]	15.1	12.75	9.49	9.2	9.45	7.92	5.98	5.95	6.52	6.95	6.89	7.2	6.89	6.89
	32	Driving Pressure [mbar]	19.7	17.36	17.28	20.35	20.55	19.12	15.2	15.06	15.43	15.05	15.11	14.8	15.11	15.11
	32	VT [mL]	271.11	283.83	266.89	294.48	286.8	304.17	315.15	267.32	318.98	329.06	352.39	335.93	311.03	323.23
	32	AF [/min]	28.53	26.88	23.75	24.27	26.07	27.22	26.13	25.8	23.11	22.83	23.44	23.93	22.38	23.11
	32	OI	113.33	131.29	136.8	134.33	136.17	121.57	131.6	182.71	164.6	193.43	163.17	143.56	158.22	155.25
	Number	Parameter	Day 1	Day 2	Day 3	Day 4	Day 5	Day 6	Day 7	Day 8	Day 9	Day 10	Day 11	Day 12	Day 13	Day 14
	33	FiO2 [%]	79.46	61.94	63.65	59.94	57.85	59.96	50.18	50.3	41.46	35.15	37.75	32.35	41.91	48.18
	33	Ppeak [mbar]	30	30	30	30	30	29.57	30	28.72	28	28	28.01	27.42	27.38	28
	33	PEEP [mbar]	15.65	17.3	17.52	16.25	15.59	15.15	15.59	15.59	15.59	15.61	15.61	15.07	14.09	13.05
	33	Driving Pressure [mbar]	14.35	12.7	12.48	13.75	14.41	14.42	14.41	13.13	12.41	12.39	12.4	12.35	13.29	14.95
	33	VT [mL]	180.83	197.79	215.3	236.47	235.78	229.57	258.52	229.19	210.71	213.57	233.48	247.3	306.58	362.43
	33	AF [/min]	20.28	13.92	12.01	12.01	12.01	12.28	12.06	13.39	15.22	15.14	15.16	15.35	20.58	24.66
	33	OI	86.67	118.13	122.14	128.5	142.14	163.67	151	168.43	190.29	217	207.13	185.5	206.63	173.83
	Number	Parameter	Day 1	Day 2	Day 3	Day 4	Day 5	Day 6	Day 7	Day 8	Day 9	Day 10	Day 11	Day 12	Day 13	Day 14
	34	FiO2 [%]	73.25	46.03	41.03	56.63	55.94	48.23	48.34	42.85	40.57	39.79	35.81	35.98	30.86	30.29
	34	Ppeak [mbar]	25.83	25.26	24.35	23.74	24	24	24.01	25.32	26.13	25.67	24.39	24	23.97	23
	34	PEEP [mbar]	14.59	14.58	13.92	13.67	13.55	13.58	13.57	13.66	13.61	13.02	12.03	11.72	11.68	10.22
	34	Driving Pressure [mbar]	11.24	10.68	10.43	10.07	10.45	10.42	10.44	11.66	12.52	12.65	12.36	12.28	12.29	12.78
	34	VT [mL]	160.72	194.28	184.79	158.92	215.59	229.46	225.74	276.79	312.7	329.26	331.48	332.96	342.7	394.12
	34	AF [/min]	17.02	15	14	12.42	12.01	13.39	12.65	14.54	14.05	14.04	14.08	13.54	12.03	10.89
	34	OI		172.25	173.89	110.33	118.57	154.63	150.13	178	177.71	182	187.22	192.67	237.17	276.2
	Number	Parameter	Day 1	Day 2	Day 3	Day 4	Day 5	Day 6	Day 7	Day 8	Day 9	Day 10	Day 11	Day 12	Day 13	Day 14
	35	FiO2 [%]	70.79	65.04	56.68	45.25	44.47	44.75	49.91	44.35	44.12	35.28	40.27	40.62	38.22	41.48
	35	Ppeak [mbar]	29.31	29.35	29	26.19	25.69	25.91	25.86	25	26	25.77	22.79	21.35	21
	35	PEEP [mbar]	14.33	14.7	14.74	14.69	14.71	14.64	14.67	13.72	13.64	12.69	11.32	10.19	8.94	7.35
	35	Driving Pressure [mbar]	14.98	14.65	14.26	11.5	10.98	11.27	11.19	11.28	12.36	13.08	11.47	11.16	12.06
	35	VT [mL]	426.82	486.54	518.7	452.02	429.52	489.34	420.74	477.27	535.25	576.52	535.96	496.43	485.74	503.42
	35	AF [/min]	19.15	20.99	21.01	21.38	22.86	20.03	23.18	19.92	17.66	18.14	18.77	18.13	18.05	17.36
	35	OI	111.5	120.14	175.56	180.5	192	161.88	187	203	196.5	207.29	199.75	207.71	205.13	187.14
	Number	Parameter	Day 1	Day 2	Day 3	Day 4	Day 5	Day 6	Day 7	Day 8	Day 9	Day 10	Day 11	Day 12	Day 13	Day 14
	36	FiO2 [%]	81.58	55.34	73.77	78.66	59.42	53.09	40.84	38.75	38.16	42.09	35.3	36.09	38.46	30.83
	36	Ppeak [mbar]	11.04	10.9	11.7	17.31	27.27	27.41	26.57	26.24	25	25	25
	36	PEEP [mbar]	15.69	15.69	16.2	14.72	14.72	14.77	14.77	13.91	13.8	13.74	13.18	12.75	12.79	12.47
	36	Driving Pressure [mbar]	-4.65	-4.79	-4.5	2.59	12.55	12.64	11.8	12.33	11.2	11.26	11.82
	36	VT [mL]	479.09	529.08	484.34	538.64	525.9	579.71	595.98	590.06	532.51	505.61	590.56	654.53	633.65	640.46
	36	AF [/min]	20.22	20.01	21.71	21.8	23.1	23.09	23.14	23.69	24.02	23.4	25.88	23.63	25.4	24.16
	36	OI	104.5	161.4	143	123.56	165.88	189.89	235	222	236.5	211.5	205.63	247.33	225.5	252.38
	Number	Parameter	Day 1	Day 2	Day 3	Day 4	Day 5	Day 6	Day 7	Day 8	Day 9	Day 10	Day 11	Day 12	Day 13	Day 14
	37	FiO2 [%]	65	64.88	63.62	57.76	48.47	39.22	35.04	33.67	36.02	33.09	42.22	40.1	39.61	35.18
	37	Ppeak [mbar]	18	18.74	19.91	22	22	21.37	20.93	18.77	18	18	18	18
	37	PEEP [mbar]	9.79	10.54	10.83	10.85	10.88	10.87	10.61	9.92	9.79	9.23	8.09	7.67	7.67	6.27
	37	Driving Pressure [mbar]	8.21	8.2	9.08	11.15	11.12	10.5	10.32	8.85	8.21	8.77	9.91	10.33
	37	VT [mL]	312.92	339.92	386.47	506.94	531.7	503.42	464.05	449.47	564.82	457.05	675.09	850.62	902.96	874.08
	37	AF [/min]	14.15	16.78	19.79	23	23	23.17	23.1	23.29	17.8	22.47	16.49	13.05	11.12	11.11
	37	OI	-1	122.13	150.33	145.75	173.63	228.57	249.25	270.25	257.71	258.5	219.86	230.67	258.71	273.83
	Number	Parameter	Day 1	Day 2	Day 3	Day 4	Day 5	Day 6	Day 7	Day 8	Day 9	Day 10	Day 11	Day 12	Day 13	Day 14
	38	FiO2 [%]	62.32	57.64	60.94	69.89	63.82	62.25	68.2	57.02	51.54	50.32	50.04	50.02	50.04
	38	Ppeak [mbar]								6
	38	PEEP [mbar]	5.34	5.54	5.55	6.11	5.23	5.55	5.16	3.9	4.09	3.65	4.3
	38	Driving Pressure [mbar]								2.1
	38	VT [mL]	701.4	686.14	778.44	642.13	629.23	741.1	900.76	895.86	930.83	1101.41	629.27
	38	AF [/min]	25.19	26.68	25.31	40.88	29.14	19.91	17.72	18.35	17.6	17.13	20.08
	38	OI	234	133.67	146.43	95.33	113.78	123	128.33	140	160.88	176	175.14	161.5	165.5
	Number	Parameter	Day 1	Day 2	Day 3	Day 4	Day 5	Day 6	Day 7	Day 8	Day 9	Day 10	Day 11	Day 12	Day 13	Day 14
	39	FiO2 [%]	65.25	65.38	65.11	69.11	45.13	37.51	35.24	36.24	36.31	34.64	36.81	43.3
	39	Ppeak [mbar]				16.4	14.4	12.2	13.16	13.48				10.2
	39	PEEP [mbar]				6.54	6.86	6.82	6.82	5.8	5.22	4.34	3.84	5.21
	39	Driving Pressure [mbar]				9.86	7.54	5.38	6.34	7.68				4.99
	39	VT [mL]				502.63	437.37	388.38	403.65	473.37	451.21	386.34	348.19	343.05
	39	AF [/min]			21	21.62	21.95	20.11	20.04	18.21	22.16	25.89	27.43	33.19
	39	OI	123	148.57	137.63	156.7	197.8	214.11	220.44	231	215.75	223.75	217.75	214.75
	Number	Parameter	Day 1	Day 2	Day 3	Day 4	Day 5	Day 6	Day 7	Day 8	Day 9	Day 10	Day 11	Day 12	Day 13	Day 14
	40	FiO2 [%]	81.04	76.67	67.77	76.7	75.28	68.37	61.04	91.88	88.29	90.03	87.54	95.06	99.99
	40	Ppeak [mbar]	29	29.62	29	29.11	29	29.57	28.48	28.41	30.32	31.23	28.61	28.01	27.31
	40	PEEP [mbar]	10.95	14.42	14.79	14.7	13.82	13.8	12.91	12.68	12.5	11.99	12.13	12.03	12.41
	40	Driving Pressure [mbar]	18.05	15.2	14.21	14.41	15.18	15.77	15.57	15.73	17.82	19.24	16.48	15.98	14.9
	40	VT [mL]	492.19	404.93	362.44	347.74	322.15	302.33	286.19	283.76	340.4	380.6	307.78	280.48	272.14
	40	AF [/min]	21.3	26.44	27.37	26.51	28.57	32.11	30.11	29.86	29.18	28.32	29.13	30.13	29.89
	40	OI	89	90.78	108.89	104.63	113.13	126	132.56	78.18	75.75	74.86	73.75	64.43	54.5
	Number	Parameter	Day 1	Day 2	Day 3	Day 4	Day 5	Day 6	Day 7	Day 8	Day 9	Day 10	Day 11	Day 12	Day 13	Day 14
	41	FiO2 [%]	73.41	76.49	84.43	83.82	84.25	81.42	85.89	77.21	74.45	72.5	75.28	88.23	85.15	74.55
	41	Ppeak [mbar]	26.69	25.19	24	21.91	20.04	20.02	23.63	21.53	21	21	23.02	25.67	27.82	28
	41	PEEP [mbar]	16.36	14.62	13.73	11.68	9.81	9.83	10.44	10.79	9.59	10.5	11.19	13.13	13.58	13.57
	41	Driving Pressure [mbar]	10.33	10.57	10.27	10.23	10.23	10.19	13.19	10.74	11.41	10.5	11.83	12.54	14.24	14.43
	41	VT [mL]	324.61	343.76	294.79	242.51	165.07	156.06	176.82	146.8	201.13	161.33	131.96	133.71	183.1	279.16
	41	AF [/min]	14.99	11.53	10.37	12.56	12.36	11.64	13.82	10.67	10.16	14.92	16.9	13.46	7.93	5
	41	OI	112	87.29	86.25	91.29	85.5	87.43	76.57	83.83	88.33	87.11	85.6	75.17	82.33	101.33
	Number	Parameter	Day 1	Day 2	Day 3	Day 4	Day 5	Day 6	Day 7	Day 8	Day 9	Day 10	Day 11	Day 12	Day 13	Day 14
	42	FiO2 [%]	65.21	53.08	48.05	44.87	56.68	62.13	55.25	55.5	51.28	71.07	81.26	71.47	71.22	49.85
	42	Ppeak [mbar]	26.26	26	24.44	23.12	24.12	25.37	25.14	24.23	25.12	25.88	28.73	31.26	29.04	26.45
	42	PEEP [mbar]	10.71	10.67	10.37	9.72	10.21	11.71	12.08	11.1	10.7	10.85	13.2	15.68	15.66	15.12
	42	Driving Pressure [mbar]	15.55	15.33	14.07	13.4	13.91	13.66	13.06	13.13	14.42	15.03	15.53	15.58	13.38	11.33
	42	VT [mL]	375.97	406	385.15	342.68	354.73	347.77	326.2	295.59	318.04	296.52	286.08	316.14	236.87	229.17
	42	AF [/min]	24.69	24.1	25.04	27.04	27.98	27.14	27.36	30.08	30.13	25.79	26.57	25.9	20.44	11.45
	42	OI	147.6	184.88	227.63	182.2	133.1	133.78	155	142	136.43	85.56	87.3	121.11	110.75	156.88
	Number	Parameter	Day 1	Day 2	Day 3	Day 4	Day 5	Day 6	Day 7	Day 8	Day 9	Day 10	Day 11	Day 12	Day 13	Day 14
	43	FiO2 [%]	68.57	65.03	59.98	53.9	39.93	40.78	37.74	38.45	44.92	45.15	45.63	50.84	56.53	50.1
	43	Ppeak [mbar]	11.73	8.58	9	9.64	10.02	10	10	10	10	10	10	10	11.78	15.14
	43	PEEP [mbar]	14.34	14.42	14.57	14.42	12.31	10.16	8.1	7.17	6.21	5.75	4.85	4.8	4.74	4.87
	43	Driving Pressure [mbar]	-2.61	-5.84	-5.57	-4.78	-2.29	-0.16	1.9	2.83	3.79	4.25	5.15	5.2	7.04	10.27
	43	VT [mL]	152.92	76.4	83.77	91.16	118.18	142.65	173.48	170.04	147.17	144.97	145.24	136.7	150.85	201.21
	43	AF [/min]	16.21	14.1	12.13	13.4	12.01	12.02	12.02	13.36	14.01	15.18	18.1	18.44	17.59	16.08
	43	OI	129	114.56	126.8	135.7	185.33	209.6	202	194.75	170.25	163.38	183	137	135.43	139.56
	Number	Parameter	Day 1	Day 2	Day 3	Day 4	Day 5	Day 6	Day 7	Day 8	Day 9	Day 10	Day 11	Day 12	Day 13	Day 14
	44	FiO2 [%]	39.8
	44	Ppeak [mbar]
	44	PEEP [mbar]	7.17
	44	Driving Pressure [mbar]
	44	VT [mL]	861.34
	44	AF [/min]	13.12
	44	OI	215
	Number	Parameter	Day 1	Day 2	Day 3	Day 4	Day 5	Day 6	Day 7	Day 8	Day 9	Day 10	Day 11	Day 12	Day 13	Day 14
	45	FiO2 [%]			59.45	60.09			63.38
	45	Ppeak [mbar]
	45	PEEP [mbar]			3.58	4.4			4.57
	45	Driving Pressure [mbar]
	45	VT [mL]			936.92	884.95			1029.89
	45	AF [/min]			19.36	19.49			17.51
	45	OI							142
	Number	Parameter	Day 1	Day 2	Day 3	Day 4	Day 5	Day 6	Day 7	Day 8	Day 9	Day 10	Day 11	Day 12	Day 13	Day 14
	46	FiO2 [%]	41.61	41.07	50.04	52.67	35.95	35.15	35.49	30.41	34.72	30.01	37.21	35.05	33.7	30.05
	46	Ppeak [mbar]	26.25	24.09	22.74	21.53	20.86	18.25	19.08				19.73	15.38	11.37
	46	PEEP [mbar]	13.08	12.28	11.6	10.43	9.24	8.16	6.83	5.84	5.77	4.8	5.49	6.38	4.76	4.78
	46	Driving Pressure [mbar]	13.17	11.81	11.14	11.1	11.62	10.09	12.25				14.24	9	6.61
	46	VT [mL]	453.3	455.08	348.31	358.81	586.53	624.21	616.41	575.34	679.96	687.03	613.1	643.68	662.17	654.99
	46	AF [/min]	18.33	18.96	24.82	27.43	18.16	17.52	20.08	20.76	16.53	16.16	17.04	16.53	14.01	12.55
	46	OI	195	189.25	158.38	165.57	224.67	227.13	213.6	239.6	236.17	280.67	236.67	288	323.86	360.83
	Number	Parameter	Day 1	Day 2	Day 3	Day 4	Day 5	Day 6	Day 7	Day 8	Day 9	Day 10	Day 11	Day 12	Day 13	Day 14
	47	FiO2 [%]	50.38	41.06	42.55	38.1	32.53	35.03	35.63	43.04	45.05	45	48.47	45.02	42.57	39.9
	47	Ppeak [mbar]	5	16.22	24	23.44	22.49	21.35	21	21	21	21	21	21	21	19.53
	47	PEEP [mbar]	16.6	16.64	15.76	14.21	13.28	12.15	11.33	10.81	10.81	10.82	10.79	10.78	10.81	10.27
	47	Driving Pressure [mbar]	-11.6	-0.42	8.24	9.23	9.21	9.2	9.67	10.19	10.19	10.18	10.21	10.22	10.19	9.26
	47	VT [mL]	210.73	257.03	336.84	374.42	373.16	361.68	374.53	345.07	358.48	363.38	348.73	361.39	352.7	385.4
	47	AF [/min]	10.49	10.03	12.33	14.17	14.05	14.06	14.52	16.33	15.66	15.26	15.14	15.8	17.97	14.85
	47	OI	143.6	177.88	177.38	197	209	200.57	186.71	164.29	162.14	156.13	159.4	153	167.88	194.29
	Number	Parameter	Day 1	Day 2	Day 3	Day 4	Day 5	Day 6	Day 7	Day 8	Day 9	Day 10	Day 11	Day 12	Day 13	Day 14
	48	FiO2 [%]		81.06	80.64	83.46	86.12	88.46	91.69	91.89	94	73.05	58.05	52.27	54.01	47.15
	48	Ppeak [mbar]									25.41	24.13	23	23	23.83	24.48
	48	PEEP [mbar]		6.43	6.32	5.78	6.37	8.02	7.83	7.9	8.18	11.62	10.87	10.8	10.8	10.84
	48	Driving Pressure [mbar]									17.23	12.51	12.13	12.2	13.03	13.64
	48	VT [mL]		648.68	609.79	637.72	671.52	737.84	802.97	797.31	683.67	347.15	358.66	361.01	342.45	381.96
	48	AF [/min]		31.02	27.42	28.72	26.92	26.82	24.36	25.34	27.79	25.11	23.53	20.71	25.96	25
	48	OI		107.5	91	104.29	91	103.11	74.88	86.5	87.2	125.13	172.33	149.75	176.5	174.25
	Number	Parameter	Day 1	Day 2	Day 3	Day 4	Day 5	Day 6	Day 7	Day 8	Day 9	Day 10	Day 11	Day 12	Day 13	Day 14
	49	FiO2 [%]		72.51	64.56	49.95	51.8	51.17	54.98	54.18	51.23	51.95	48.82	53.56	61.24	64.95
	49	Ppeak [mbar]		9.01	9.03	9.02	9	9	9	9	9	9	9	9	9	9
	49	PEEP [mbar]		14.58	14.67	14.2	13.67	13.58	13.68	13.14	12.69	12.23	11.63	11.56	11.09	10.56
	49	Driving Pressure [mbar]		-5.57	-5.64	-5.18	-4.67	-4.58	-4.68	-4.14	-3.69	-3.23	-2.63	-2.56	-2.09	-1.56
	49	VT [mL]		355.22	309	298.15	308.48	329.26	330.12	314.08	332.21	313.26	331.41	341.37	362.03	355.05
	49	AF [/min]	10.44	10.51	10.22	10.34	9.99	12.05	10.02	10.03	10.12	10.04	10.53	10.83	11.29	13.14
	49	OI		96.1	121.1	138.3	134.29	143.88	135.57	148.75	157.13	154.63	146.13	140.38	133.71	123.33
	Number	Parameter	Day 1	Day 2	Day 3	Day 4	Day 5	Day 6	Day 7	Day 8	Day 9	Day 10	Day 11	Day 12	Day 13	Day 14
	50	FiO2 [%]	89.38	73.54	65.42	69.68	64.19	59.57	48.6	50.4	47.73	53.6	63.27	58.93	49.14	42.85
	50	Ppeak [mbar]		11.19	10.4	10	10.7	11.69	11.84	14.36	20.15	20.99
	50	PEEP [mbar]		7.61	7.89	7.91	7.94	8.06	8.01	7.96	7.75	7.28	7.84	8.37	9.74	9.04
	50	Driving Pressure [mbar]		3.58	2.51	2.09	2.76	3.63	3.83	6.4	12.4	13.71
	50	VT [mL]		521.63	463.63	423.3	454	476.84	507.07	493.23	506.58	625.14	818.93	700.01	636.97	665.48
	50	AF [/min]		18.79	20.84	22	21.9	21.93	22.29	21.12	22.79	21.45	13.98	17.93	17.96	18.93
	50	OI	67	114.8	116.8	132.5	131.73	153	159	173	182.29	131.25	113.88	135.67	166.63	172.13
	Number	Parameter	Day 1	Day 2	Day 3	Day 4	Day 5	Day 6	Day 7	Day 8	Day 9	Day 10	Day 11	Day 12	Day 13	Day 14
	51	FiO2 [%]	49.93	49.82	49.74	55.39	57.76	60.25	60.11	61.14	63.7	66.94	76.54	77.6	75.03	75.06
	51	Ppeak [mbar]	23.32	22.54	22	22	22	22.48	23.28	24	24	24	23.4	23	23.38	23.24
	51	PEEP [mbar]	14.55	14.01	13.48	13.47	13.48	13.97	14.47	14.47	14.48	14.46	14.5	14.48	14.5	14.75
	51	Driving Pressure [mbar]	8.77	8.53	8.52	8.53	8.52	8.51	8.81	9.53	9.52	9.54	8.9	8.52	8.88	8.49
	51	VT [mL]	334.8	273.22	237.53	213.23	176	179.94	164.82	195.68	227.54	219.93	206.14	205.06	226.32	240.5
	51	AF [/min]	9.05	8.75	7.48	7.08	11.31	11.31	11.2	12.85	11.06	12.99	12.78	14.46	14.37	15.71
	51	OI		149	145.44	136.17	121.88	116.63	108.5	111.63	121.75	119.44	88.38	90.71	95.56	98.11
	Number	Parameter	Day 1	Day 2	Day 3	Day 4	Day 5	Day 6	Day 7	Day 8	Day 9	Day 10	Day 11	Day 12	Day 13	Day 14
	52	FiO2 [%]	92.09	69.88	54.62	48.32	49.65	50.44	50.05	51.52	48.83	55.27	59.27	59.11	54.72	52.19
	52	Ppeak [mbar]	30.88	29.82	27.91	28	28	28	28	27.41	27	27.69	29	29.35	29	29
	52	PEEP [mbar]	14.82	16.51	16.75	16.8	16.81	16.75	16.69	15.52	14.77	14.78	14.14	13.8	13.77	13.75
	52	Driving Pressure [mbar]	16.06	13.31	11.16	11.2	11.19	11.25	11.31	11.89	12.23	12.91	14.86	15.55	15.23	15.25
	52	VT [mL]	483.94	370.14	312.28	296.32	275.85	248.99	233.18	222.84	215.48	193.77	206.52	230.95	243.13	234.71
	52	AF [/min]	15.55	18.02	14.68	15.47	15.44	15.38	15.01	17.39	19.86	20.87	17.38	18.26	17.94	17.09
	52	OI		117	156.75	167.67	173.43	159.67	139.43	152.38	158.13	139	126.75	133.14	144	144.83
	Number	Parameter	Day 1	Day 2	Day 3	Day 4	Day 5	Day 6	Day 7	Day 8	Day 9	Day 10	Day 11	Day 12	Day 13	Day 14
	53	FiO2 [%]	98.45	78.05	47.21	44.95	41.91	57.56	47.75	48.05	45.68	62.63	51.56	47.54	56.87	57.33
	53	Ppeak [mbar]	14.47	13.03	10.16	9.64	9.15	9.43	9.21	10.51	9.76	10.97	12	12.09	12.75	12.38
	53	PEEP [mbar]	15.72	17	14.68	14.5	14.01	15.35	13.8	11.71	11.8	12.3	13.02	12.01	12.79	13.03
	53	Driving Pressure [mbar]	-1.25	-3.97	-4.52	-4.86	-4.86	-5.92	-4.59	-1.2	-2.04	-1.33	-1.02	0.08	-0.04	-0.65
	53	VT [mL]	562.8	568.03	464.19	473.49	495.32	476.77	472.85	507.93	482.01	497.77	492.25	487.11	550.18	555.12
	53	AF [/min]	18.21	20.17	24.92	24.34	21.99	22.86	22	22	22.6	22.71	24.22	24.41	23.61	24.05
	53	OI	68.33	109.25	203.5	191.6	191.7	161.89	199.17	232	220.44	170.22	189.14	199.8	146.13	147
[truncated: 360 more rows]

[truncated: 1 more sheets: Tabelle1]
